# Supplementary material for: Cysteine Rich Intestinal Protein 2 is a copper-responsive regulator of skeletal muscle differentiation and metal homeostasis
Source: PLoS Genet. 2024 Dec 5;20(12):e1011495. doi: 10.1371/journal.pgen.1011495 (PMC11671023; doi:10.1371/journal.pgen.1011495)
Supplement: S4 Table — All conditions (Figs 5 and S8) (XLSX) [file pgen.1011495.s016.xlsx]

## Sheet: ANNOTATION ALL CONDITIONS
PeakID (cmd=annotatePeaks.pl All_CRIP2_peaks_merged.txt mm10r -go All_CRIP2_peaks_GO/ -annStats All_CRIP2_peaks_annStats.txt -genomeOntology All_CRIP2_peaks_Genome_Ontology/)	Chr	Start	End	Strand	Peak Score	Focus Ratio/Region Size	Annotation	Detailed Annotation	Distance to TSS	Nearest PromoterID	Entrez ID	Nearest Unigene	Nearest Refseq	Nearest Ensembl	Gene Name	Gene Alias	Gene Description	Gene Type
Merged-chr2-98666768-5	chr2	98666137	98667372	+	2224.06	Diff_Cu_CRIP2top0.01pct.stringent_ann.txt|Diffrep1_Ins_CRIP2top0.01pct.stringent_ann.txt|Diffrep1_no_CRIP2top0.01pct.stringent_ann.txt|Prol_Cu_CRIP2top0.01pct.stringent_ann.txt|Prol_no_CRIP2top0.01pct.stringent_ann.txt	Intergenic	GSAT_MM|Satellite|Satellite	1199097	NM_178725	241568	Mm.241682	NM_178725	ENSMUSG00000050587	Lrrc4c	6430556C10Rik|NGL-1	leucine rich repeat containing 4C	protein-coding
Merged-chr9-35305396-5	chr9	35305105	35305721	+	1024.12	Diff_Cu_CRIP2top0.01pct.stringent_ann.txt|Diffrep1_Ins_CRIP2top0.01pct.stringent_ann.txt|Diffrep1_no_CRIP2top0.01pct.stringent_ann.txt|Prol_Cu_CRIP2top0.01pct.stringent_ann.txt|Prol_no_CRIP2top0.01pct.stringent_ann.txt	Intergenic	GSAT_MM|Satellite|Satellite	24308	NR_040715	71133	Mm.158577	NR_040715	ENSMUSG00000111746	4933422A05Rik	-	RIKEN cDNA 4933422A05 gene	ncRNA
Merged-chr2-98665094-5	chr2	98664824	98665295	+	637.586	Diff_Cu_CRIP2top0.01pct.stringent_ann.txt|Diffrep1_Ins_CRIP2top0.01pct.stringent_ann.txt|Diffrep1_no_CRIP2top0.01pct.stringent_ann.txt|Prol_Cu_CRIP2top0.01pct.stringent_ann.txt|Prol_no_CRIP2top0.01pct.stringent_ann.txt	Intergenic	SYNREP_MM|Satellite|Satellite	1197402	NM_178725	241568	Mm.241682	NM_178725	ENSMUSG00000050587	Lrrc4c	6430556C10Rik|NGL-1	leucine rich repeat containing 4C	protein-coding
Merged-chr2-98662610-5	chr2	98662174	98663095	+	614.43	Diff_Cu_CRIP2top0.01pct.stringent_ann.txt|Diffrep1_Ins_CRIP2top0.01pct.stringent_ann.txt|Diffrep1_no_CRIP2top0.01pct.stringent_ann.txt|Prol_Cu_CRIP2top0.01pct.stringent_ann.txt|Prol_no_CRIP2top0.01pct.stringent_ann.txt	Intergenic	SYNREP_MM|Satellite|Satellite	1194977	NM_178725	241568	Mm.241682	NM_178725	ENSMUSG00000050587	Lrrc4c	6430556C10Rik|NGL-1	leucine rich repeat containing 4C	protein-coding
Merged-chrM-13615-5	chrM	10931	16299	+	582.824	Diff_Cu_CRIP2top0.01pct.stringent_ann.txt|Diffrep1_Ins_CRIP2top0.01pct.stringent_ann.txt|Diffrep1_no_CRIP2top0.01pct.stringent_ann.txt|Prol_Cu_CRIP2top0.01pct.stringent_ann.txt|Prol_no_CRIP2top0.01pct.stringent_ann.txt	NA	Intergenic	NA	NA
Merged-chrM-3251-5	chrM	2	6509	+	506.788	Diff_Cu_CRIP2top0.01pct.stringent_ann.txt|Diffrep1_Ins_CRIP2top0.01pct.stringent_ann.txt|Diffrep1_no_CRIP2top0.01pct.stringent_ann.txt|Prol_Cu_CRIP2top0.01pct.stringent_ann.txt|Prol_no_CRIP2top0.01pct.stringent_ann.txt	NA	Intergenic	NA	NA
Merged-chr9-24542065-5	chr9	24541831	24542226	+	253.432	Diff_Cu_CRIP2top0.01pct.stringent_ann.txt|Diffrep1_Ins_CRIP2top0.01pct.stringent_ann.txt|Diffrep1_no_CRIP2top0.01pct.stringent_ann.txt|Prol_Cu_CRIP2top0.01pct.stringent_ann.txt|Prol_no_CRIP2top0.01pct.stringent_ann.txt	Intergenic	SYNREP_MM|Satellite|Satellite	-38888	NM_172920	244745	Mm.38526	NM_172920	ENSMUSG00000043067	Dpy19l1	1100001I19Rik|6030402K12|AI225861|AW558481	dpy-19-like 1 (C. elegans)	protein-coding
Merged-chrX-143483061-5	chrX	143482946	143483168	+	235.84	Diff_Cu_CRIP2top0.01pct.stringent_ann.txt|Diffrep1_Ins_CRIP2top0.01pct.stringent_ann.txt|Diffrep1_no_CRIP2top0.01pct.stringent_ann.txt|Prol_Cu_CRIP2top0.01pct.stringent_ann.txt|Prol_no_CRIP2top0.01pct.stringent_ann.txt	Intergenic	SYNREP_MM|Satellite|Satellite	-35534	NM_001195048	18481	Mm.40035	NM_008778	ENSMUSG00000031284	Pak3	PAK-3|Pak65alpha|Pak65beta|Stk4	p21 (RAC1) activated kinase 3	protein-coding
Merged-chr6-103649187-5	chr6	103648990	103649435	+	202.716	Diff_Cu_CRIP2top0.01pct.stringent_ann.txt|Diffrep1_Ins_CRIP2top0.01pct.stringent_ann.txt|Diffrep1_no_CRIP2top0.01pct.stringent_ann.txt|Prol_Cu_CRIP2top0.01pct.stringent_ann.txt|Prol_no_CRIP2top0.01pct.stringent_ann.txt	intron (NM_007697, intron 4 of 26)	SYNREP_MM|Satellite|Satellite	138336	NM_007697	12661	Mm.251288	NM_007697	ENSMUSG00000030077	Chl1	A530023M13Rik|AI465420|CALL|LICAM2	cell adhesion molecule L1-like	protein-coding
Merged-chrUn_GL456389-10617-5	chrUn_GL456389	10314	10839	+	174.212	Diff_Cu_CRIP2top0.01pct.stringent_ann.txt|Diffrep1_Ins_CRIP2top0.01pct.stringent_ann.txt|Diffrep1_no_CRIP2top0.01pct.stringent_ann.txt|Prol_Cu_CRIP2top0.01pct.stringent_ann.txt|Prol_no_CRIP2top0.01pct.stringent_ann.txt	NA	GSAT_MM|Satellite|Satellite	NA	NA
Merged-chrUn_GL456392-22695-8	chrUn_GL456392	21832	23589	+	150.961	Diff_Cu_CRIP2top0.01pct.stringent_ann.txt|Diffrep1_Ins_CRIP2top0.01pct.stringent_ann.txt|Diffrep1_no_CRIP2top0.01pct.stringent_ann.txt|Prol_Cu_CRIP2top0.01pct.stringent_ann.txt|Prol_no_CRIP2top0.01pct.stringent_ann.txt	NA	GSAT_MM|Satellite|Satellite	NA	NA
Merged-chr15-75086543-6	chr15	75085997	75087117	+	125.495	Diff_Cu_CRIP2top0.01pct.stringent_ann.txt|Diffrep1_Ins_CRIP2top0.01pct.stringent_ann.txt|Diffrep1_no_CRIP2top0.01pct.stringent_ann.txt|Prol_Cu_CRIP2top0.01pct.stringent_ann.txt|Prol_no_CRIP2top0.01pct.stringent_ann.txt	Intergenic	AT_rich|Low_complexity|Low_complexity	25380	NM_001357693	100041546	Mm.482110	NM_001099217	ENSMUSG00000022584	Ly6c2	Ly-6C.2|Ly-6C2	lymphocyte antigen 6 complex, locus C2	protein-coding
Merged-chr9-3025516-5	chr9	3025419	3025624	+	124.586	Diff_Cu_CRIP2top0.01pct.stringent_ann.txt|Diffrep1_Ins_CRIP2top0.01pct.stringent_ann.txt|Diffrep1_no_CRIP2top0.01pct.stringent_ann.txt|Prol_Cu_CRIP2top0.01pct.stringent_ann.txt|Prol_no_CRIP2top0.01pct.stringent_ann.txt	Intergenic	GSAT_MM|Satellite|Satellite	13222	NR_039546	100628572		NR_039546	ENSMUSG00000106183	Mir101c	mir-101c|mmu-mir-101c	microRNA 101c	ncRNA
Merged-chr1-24613115-5	chr1	24613005	24613233	+	123.114	Diff_Cu_CRIP2top0.01pct.stringent_ann.txt|Diffrep1_Ins_CRIP2top0.01pct.stringent_ann.txt|Diffrep1_no_CRIP2top0.01pct.stringent_ann.txt|Prol_Cu_CRIP2top0.01pct.stringent_ann.txt|Prol_no_CRIP2top0.01pct.stringent_ann.txt	Intergenic	Intergenic	-25682	NM_007733	12823	Mm.329196	NM_007733	ENSMUSG00000026141	Col19a1	-	collagen, type XIX, alpha 1	protein-coding
Merged-chr14-19417481-20	chr14	19415714	19419748	+	116.082	Diff_Cu_CRIP2top0.01pct.stringent_ann.txt|Diffrep1_Ins_CRIP2top0.01pct.stringent_ann.txt|Diffrep1_no_CRIP2top0.01pct.stringent_ann.txt|Prol_Cu_CRIP2top0.01pct.stringent_ann.txt|Prol_no_CRIP2top0.01pct.stringent_ann.txt	Intergenic	GSAT_MM|Satellite|Satellite	184856	NM_001024706	432825	Mm.327147	NM_001024706	ENSMUSG00000095024	Gm5458	EG432825	predicted gene 5458	protein-coding
Merged-chr2-98663889-5	chr2	98663570	98664200	+	105.098	Diff_Cu_CRIP2top0.01pct.stringent_ann.txt|Diffrep1_Ins_CRIP2top0.01pct.stringent_ann.txt|Diffrep1_no_CRIP2top0.01pct.stringent_ann.txt|Prol_Cu_CRIP2top0.01pct.stringent_ann.txt|Prol_no_CRIP2top0.01pct.stringent_ann.txt	Intergenic	GSAT_MM|Satellite|Satellite	1196228	NM_178725	241568	Mm.241682	NM_178725	ENSMUSG00000050587	Lrrc4c	6430556C10Rik|NGL-1	leucine rich repeat containing 4C	protein-coding
Merged-chr17-39845910-5	chr17	39842948	39848886	+	85.052	Diff_Cu_CRIP2top0.01pct.stringent_ann.txt|Diffrep1_Ins_CRIP2top0.01pct.stringent_ann.txt|Diffrep1_no_CRIP2top0.01pct.stringent_ann.txt|Prol_Cu_CRIP2top0.01pct.stringent_ann.txt|Prol_no_CRIP2top0.01pct.stringent_ann.txt	non-coding (NR_046233, exon 1 of 1)	non-coding (NR_046233, exon 1 of 1)	2920	NR_046233	100861531		NR_046233		Rn45s	-	45S pre-ribosomal RNA	rRNA
Merged-chr9-3000314-8	chr9	2999981	3000772	+	75.27	Diff_Cu_CRIP2top0.01pct.stringent_ann.txt|Diffrep1_Ins_CRIP2top0.01pct.stringent_ann.txt|Diffrep1_no_CRIP2top0.01pct.stringent_ann.txt|Prol_Cu_CRIP2top0.01pct.stringent_ann.txt|Prol_no_CRIP2top0.01pct.stringent_ann.txt	Intergenic	GSAT_MM|Satellite|Satellite	38367	NR_039546	100628572		NR_039546	ENSMUSG00000106183	Mir101c	mir-101c|mmu-mir-101c	microRNA 101c	ncRNA
Merged-chr9-3002134-4	chr9	3002045	3002229	+	62.2625	Diff_Cu_CRIP2top0.01pct.stringent_ann.txt|Diffrep1_Ins_CRIP2top0.01pct.stringent_ann.txt|Diffrep1_no_CRIP2top0.01pct.stringent_ann.txt|Prol_no_CRIP2top0.01pct.stringent_ann.txt	Intergenic	GSAT_MM|Satellite|Satellite	36606	NR_039546	100628572		NR_039546	ENSMUSG00000106183	Mir101c	mir-101c|mmu-mir-101c	microRNA 101c	ncRNA
Merged-chr1-183299355-5	chr1	183299107	183299607	+	60.324	Diff_Cu_CRIP2top0.01pct.stringent_ann.txt|Diffrep1_Ins_CRIP2top0.01pct.stringent_ann.txt|Diffrep1_no_CRIP2top0.01pct.stringent_ann.txt|Prol_Cu_CRIP2top0.01pct.stringent_ann.txt|Prol_no_CRIP2top0.01pct.stringent_ann.txt	intron (NM_181732, intron 1 of 9)	RLTR33|LTR|ERVK	-2064	NM_001357242	71678	Mm.392270	NM_027861	ENSMUSG00000046836	Brox	0610010K06Rik	BRO1 domain and CAAX motif containing	protein-coding
Merged-chr15-75085675-5	chr15	75085474	75085875	+	60.122	Diff_Cu_CRIP2top0.01pct.stringent_ann.txt|Diffrep1_Ins_CRIP2top0.01pct.stringent_ann.txt|Diffrep1_no_CRIP2top0.01pct.stringent_ann.txt|Prol_Cu_CRIP2top0.01pct.stringent_ann.txt|Prol_no_CRIP2top0.01pct.stringent_ann.txt	Intergenic	B1_Mus1|SINE|Alu	26263	NM_001357693	100041546	Mm.482110	NM_001099217	ENSMUSG00000022584	Ly6c2	Ly-6C.2|Ly-6C2	lymphocyte antigen 6 complex, locus C2	protein-coding
Merged-chr18-40308201-5	chr18	40307988	40308453	+	59.25	Diff_Cu_CRIP2top0.01pct.stringent_ann.txt|Diffrep1_Ins_CRIP2top0.01pct.stringent_ann.txt|Diffrep1_no_CRIP2top0.01pct.stringent_ann.txt|Prol_Cu_CRIP2top0.01pct.stringent_ann.txt|Prol_no_CRIP2top0.01pct.stringent_ann.txt	intron (NM_026135, intron 1 of 1)	intron (NM_026135, intron 1 of 1)	49859	NM_026135	383348	Mm.76366	NM_026135	ENSMUSG00000051401	Kctd16	4930434H12Rik|Gm1267	potassium channel tetramerisation domain containing 16	protein-coding
Merged-chr9-3001444-3	chr9	3001354	3001528	+	59.0667	Diff_Cu_CRIP2top0.01pct.stringent_ann.txt|Diffrep1_Ins_CRIP2top0.01pct.stringent_ann.txt|Diffrep1_no_CRIP2top0.01pct.stringent_ann.txt	Intergenic	GSAT_MM|Satellite|Satellite	37302	NR_039546	100628572		NR_039546	ENSMUSG00000106183	Mir101c	mir-101c|mmu-mir-101c	microRNA 101c	ncRNA
Merged-chr9-3004617-4	chr9	3004445	3004881	+	57.3975	Diff_Cu_CRIP2top0.01pct.stringent_ann.txt|Diffrep1_Ins_CRIP2top0.01pct.stringent_ann.txt|Diffrep1_no_CRIP2top0.01pct.stringent_ann.txt|Prol_no_CRIP2top0.01pct.stringent_ann.txt	Intergenic	GSAT_MM|Satellite|Satellite	34080	NR_039546	100628572		NR_039546	ENSMUSG00000106183	Mir101c	mir-101c|mmu-mir-101c	microRNA 101c	ncRNA
Merged-chr1-24612749-5	chr1	24612642	24612855	+	56.688	Diff_Cu_CRIP2top0.01pct.stringent_ann.txt|Diffrep1_Ins_CRIP2top0.01pct.stringent_ann.txt|Diffrep1_no_CRIP2top0.01pct.stringent_ann.txt|Prol_Cu_CRIP2top0.01pct.stringent_ann.txt|Prol_no_CRIP2top0.01pct.stringent_ann.txt	Intergenic	Intergenic	-25311	NM_007733	12823	Mm.329196	NM_007733	ENSMUSG00000026141	Col19a1	-	collagen, type XIX, alpha 1	protein-coding
Merged-chrY-259298-5	chrY	259062	259568	+	53.54	Diff_Cu_CRIP2top0.01pct.stringent_ann.txt|Diffrep1_Ins_CRIP2top0.01pct.stringent_ann.txt|Diffrep1_no_CRIP2top0.01pct.stringent_ann.txt|Prol_Cu_CRIP2top0.01pct.stringent_ann.txt|Prol_no_CRIP2top0.01pct.stringent_ann.txt	Intergenic	(CAGA)n|Simple_repeat|Simple_repeat	53165	NR_126545	69438		NR_126545	ENSMUSG00000101796	1700020D14Rik	-	RIKEN cDNA 1700020D14 gene	ncRNA
Merged-chr2-181917636-8	chr2	181917179	181918316	+	49.15	Diff_Cu_CRIP2top0.01pct.stringent_ann.txt|Diffrep1_Ins_CRIP2top0.01pct.stringent_ann.txt|Diffrep1_no_CRIP2top0.01pct.stringent_ann.txt|Prol_Cu_CRIP2top0.01pct.stringent_ann.txt|Prol_no_CRIP2top0.01pct.stringent_ann.txt	Intergenic	Intergenic	53387	NM_025901	67005	Mm.271986	NM_025901	ENSMUSG00000038628	Polr3k	12.3kDa|1500004O14Rik|AI196849|AU014893|C11|RPC10|RPC11	polymerase (RNA) III (DNA directed) polypeptide K	protein-coding
Merged-chr19-45650163-5	chr19	45649940	45650498	+	48.642	Diff_Cu_CRIP2top0.01pct.stringent_ann.txt|Diffrep1_Ins_CRIP2top0.01pct.stringent_ann.txt|Diffrep1_no_CRIP2top0.01pct.stringent_ann.txt|Prol_Cu_CRIP2top0.01pct.stringent_ann.txt|Prol_no_CRIP2top0.01pct.stringent_ann.txt	intron (NM_013907, intron 1 of 8)	B2_Mm2|SINE|B2	9974	NM_013907	30838	Mm.254739	NM_013907	ENSMUSG00000040913	Fbxw4	Dac|Fbw4|SHFM3|SHSF3|dactylin|dactylyn	F-box and WD-40 domain protein 4	protein-coding
Merged-chr11-3193702-13	chr11	3184139	3200484	+	48.6	Diff_Cu_CRIP2top0.01pct.stringent_ann.txt|Diffrep1_Ins_CRIP2top0.01pct.stringent_ann.txt|Diffrep1_no_CRIP2top0.01pct.stringent_ann.txt|Prol_Cu_CRIP2top0.01pct.stringent_ann.txt|Prol_no_CRIP2top0.01pct.stringent_ann.txt	intron (NM_030207, intron 1 of 32)	B3|SINE|B2	1152	NM_030207	78887	Mm.394071	NM_030207	ENSMUSG00000023764	Sfi1	-	Sfi1 homolog, spindle assembly associated (yeast)	protein-coding
Merged-chr9-3027159-3	chr9	3027081	3027248	+	48.53	Diff_Cu_CRIP2top0.01pct.stringent_ann.txt|Diffrep1_Ins_CRIP2top0.01pct.stringent_ann.txt|Diffrep1_no_CRIP2top0.01pct.stringent_ann.txt	Intergenic	GSAT_MM|Satellite|Satellite	11579	NR_039546	100628572		NR_039546	ENSMUSG00000106183	Mir101c	mir-101c|mmu-mir-101c	microRNA 101c	ncRNA
Merged-chrX-76598982-5	chrX	76598760	76599195	+	46.894	Diff_Cu_CRIP2top0.01pct.stringent_ann.txt|Diffrep1_Ins_CRIP2top0.01pct.stringent_ann.txt|Diffrep1_no_CRIP2top0.01pct.stringent_ann.txt|Prol_Cu_CRIP2top0.01pct.stringent_ann.txt|Prol_no_CRIP2top0.01pct.stringent_ann.txt	intron (NM_001201395, intron 1 of 1)	SYNREP_MM|Satellite|Satellite	3947	NM_001201395	74987	Mm.107996	NM_001201395	ENSMUSG00000079525	Cldn34d	4930468A15Rik	claudin 34D	protein-coding
Merged-chr9-3022159-5	chr9	3022041	3022282	+	45.76	Diff_Cu_CRIP2top0.01pct.stringent_ann.txt|Diffrep1_Ins_CRIP2top0.01pct.stringent_ann.txt|Diffrep1_no_CRIP2top0.01pct.stringent_ann.txt|Prol_Cu_CRIP2top0.01pct.stringent_ann.txt|Prol_no_CRIP2top0.01pct.stringent_ann.txt	Intergenic	GSAT_MM|Satellite|Satellite	16582	NR_039546	100628572		NR_039546	ENSMUSG00000106183	Mir101c	mir-101c|mmu-mir-101c	microRNA 101c	ncRNA
Merged-chr9-3032361-5	chr9	3031643	3032563	+	45.41	Diff_Cu_CRIP2top0.01pct.stringent_ann.txt|Diffrep1_Ins_CRIP2top0.01pct.stringent_ann.txt|Diffrep1_no_CRIP2top0.01pct.stringent_ann.txt|Prol_Cu_CRIP2top0.01pct.stringent_ann.txt|Prol_no_CRIP2top0.01pct.stringent_ann.txt	Intergenic	GSAT_MM|Satellite|Satellite	6640	NR_039546	100628572		NR_039546	ENSMUSG00000106183	Mir101c	mir-101c|mmu-mir-101c	microRNA 101c	ncRNA
Merged-chr2-5379330-5	chr2	5379169	5379730	+	45.314	Diff_Cu_CRIP2top0.01pct.stringent_ann.txt|Diffrep1_Ins_CRIP2top0.01pct.stringent_ann.txt|Diffrep1_no_CRIP2top0.01pct.stringent_ann.txt|Prol_Cu_CRIP2top0.01pct.stringent_ann.txt|Prol_no_CRIP2top0.01pct.stringent_ann.txt	promoter-TSS (NR_030601)	promoter-TSS (NR_030601)	59	NR_030601	100124465		NR_030601	ENSMUSG00000078031	Mir466d	Mirn466d	microRNA 466d	ncRNA
Merged-chr4-20191911-5	chr4	20191759	20192052	+	44.688	Diff_Cu_CRIP2top0.01pct.stringent_ann.txt|Diffrep1_Ins_CRIP2top0.01pct.stringent_ann.txt|Diffrep1_no_CRIP2top0.01pct.stringent_ann.txt|Prol_Cu_CRIP2top0.01pct.stringent_ann.txt|Prol_no_CRIP2top0.01pct.stringent_ann.txt	intron (NM_001290410, intron 4 of 5)	(TG)n|Simple_repeat|Simple_repeat	149853	NM_010281	14590	Mm.20461	NM_010281	ENSMUSG00000073987	Ggh	gamma-GH	gamma-glutamyl hydrolase	protein-coding
Merged-chr12-3109995-4	chr12	3109748	3110257	+	43.7925	Diff_Cu_CRIP2top0.01pct.stringent_ann.txt|Diffrep1_no_CRIP2top0.01pct.stringent_ann.txt|Prol_Cu_CRIP2top0.01pct.stringent_ann.txt|Prol_no_CRIP2top0.01pct.stringent_ann.txt	Intergenic	GSAT_MM|Satellite|Satellite	-125789	NR_015551	74173	Mm.309774	NM_028796	ENSMUSG00000079179	Rab10os	1700012B15Rik|1810036A22Rik	RAB10, member RAS oncogene family, opposite strand	ncRNA
Merged-chr9-3029785-2	chr9	3029627	3029891	+	42.69	Prol_Cu_CRIP2top0.01pct.stringent_ann.txt|Prol_no_CRIP2top0.01pct.stringent_ann.txt	Intergenic	GSAT_MM|Satellite|Satellite	8984	NR_039546	100628572		NR_039546	ENSMUSG00000106183	Mir101c	mir-101c|mmu-mir-101c	microRNA 101c	ncRNA
Merged-chr11-54140394-5	chr11	54139861	54140704	+	42.664	Diff_Cu_CRIP2top0.01pct.stringent_ann.txt|Diffrep1_Ins_CRIP2top0.01pct.stringent_ann.txt|Diffrep1_no_CRIP2top0.01pct.stringent_ann.txt|Prol_Cu_CRIP2top0.01pct.stringent_ann.txt|Prol_no_CRIP2top0.01pct.stringent_ann.txt	Intergenic	B2_Mm1t|SINE|B2	39358	NM_001136076	18452	Mm.3705	NM_011031	ENSMUSG00000018906	P4ha2	AA407196|C76437|P4hl	procollagen-proline, 2-oxoglutarate 4-dioxygenase (proline 4-hydroxylase), alpha II polypeptide	protein-coding
Merged-chrUn_JH584304-106863-5	chrUn_JH584304	106734	107028	+	40.572	Diff_Cu_CRIP2top0.01pct.stringent_ann.txt|Diffrep1_Ins_CRIP2top0.01pct.stringent_ann.txt|Diffrep1_no_CRIP2top0.01pct.stringent_ann.txt|Prol_Cu_CRIP2top0.01pct.stringent_ann.txt|Prol_no_CRIP2top0.01pct.stringent_ann.txt	Intergenic	GSAT_MM|Satellite|Satellite	-47192	NR_003518	66776	Mm.247625	NR_003518		Pisd-ps3	4933439C20Rik	phosphatidylserine decarboxylase, pseudogene 3	pseudo
Merged-chr11-109011881-5	chr11	109011391	109012295	+	40.316	Diff_Cu_CRIP2top0.01pct.stringent_ann.txt|Diffrep1_Ins_CRIP2top0.01pct.stringent_ann.txt|Diffrep1_no_CRIP2top0.01pct.stringent_ann.txt|Prol_Cu_CRIP2top0.01pct.stringent_ann.txt|Prol_no_CRIP2top0.01pct.stringent_ann.txt	Intergenic	LSU-rRNA_Hsa|rRNA|rRNA	91494	NM_015732	12006	Mm.71710	NM_015732	ENSMUSG00000000142	Axin2	Axi1|Axil|Conductin	axin 2	protein-coding
Merged-chrUn_JH584304-60049-9	chrUn_JH584304	58450	61452	+	38.6833	Diff_Cu_CRIP2top0.01pct.stringent_ann.txt|Diffrep1_Ins_CRIP2top0.01pct.stringent_ann.txt|Diffrep1_no_CRIP2top0.01pct.stringent_ann.txt|Prol_Cu_CRIP2top0.01pct.stringent_ann.txt|Prol_no_CRIP2top0.01pct.stringent_ann.txt	promoter-TSS (NR_003518)	promoter-TSS (NR_003518)	-262	NR_003518	66776	Mm.247625	NR_003518		Pisd-ps3	4933439C20Rik	phosphatidylserine decarboxylase, pseudogene 3	pseudo
Merged-chrUn_JH584304-24424-5	chrUn_JH584304	23906	24940	+	38.564	Diff_Cu_CRIP2top0.01pct.stringent_ann.txt|Diffrep1_Ins_CRIP2top0.01pct.stringent_ann.txt|Diffrep1_no_CRIP2top0.01pct.stringent_ann.txt|Prol_Cu_CRIP2top0.01pct.stringent_ann.txt|Prol_no_CRIP2top0.01pct.stringent_ann.txt	Intergenic	MTD|LTR|ERVL-MaLR	35266	NR_003518	66776	Mm.247625	NR_003518		Pisd-ps3	4933439C20Rik	phosphatidylserine decarboxylase, pseudogene 3	pseudo
Merged-chrUn_JH584304-65689-6	chrUn_JH584304	62113	68665	+	38.305	Diff_Cu_CRIP2top0.01pct.stringent_ann.txt|Diffrep1_Ins_CRIP2top0.01pct.stringent_ann.txt|Diffrep1_no_CRIP2top0.01pct.stringent_ann.txt|Prol_Cu_CRIP2top0.01pct.stringent_ann.txt|Prol_no_CRIP2top0.01pct.stringent_ann.txt	Intergenic	Intergenic	-5700	NR_003518	66776	Mm.247625	NR_003518		Pisd-ps3	4933439C20Rik	phosphatidylserine decarboxylase, pseudogene 3	pseudo
Merged-chr13-3373176-5	chr13	3372649	3373734	+	37.224	Diff_Cu_CRIP2top0.01pct.stringent_ann.txt|Diffrep1_Ins_CRIP2top0.01pct.stringent_ann.txt|Diffrep1_no_CRIP2top0.01pct.stringent_ann.txt|Prol_Cu_CRIP2top0.01pct.stringent_ann.txt|Prol_no_CRIP2top0.01pct.stringent_ann.txt	Intergenic	Intergenic	-105112	NR_015522	76937	Mm.487240	NR_015522	ENSMUSG00000097709	2810429I04Rik	AI256682	RIKEN cDNA 2810429I04 gene	ncRNA
Merged-chr10-22142707-10	chr10	22141969	22143349	+	36.316	Diff_Cu_CRIP2top0.01pct.stringent_ann.txt|Diffrep1_Ins_CRIP2top0.01pct.stringent_ann.txt|Diffrep1_no_CRIP2top0.01pct.stringent_ann.txt|Prol_Cu_CRIP2top0.01pct.stringent_ann.txt|Prol_no_CRIP2top0.01pct.stringent_ann.txt	intron (NM_001254744, intron 1 of 1)	B1_Mus1|SINE|Alu	6611	NM_001254744	319887	Mm.177746	NM_001254744	ENSMUSG00000097327	E030030I06Rik	-	RIKEN cDNA E030030I06 gene	protein-coding
Merged-chr9-3027785-2	chr9	3027723	3027845	+	36.115	Diff_Cu_CRIP2top0.01pct.stringent_ann.txt|Diffrep1_no_CRIP2top0.01pct.stringent_ann.txt	Intergenic	GSAT_MM|Satellite|Satellite	10959	NR_039546	100628572		NR_039546	ENSMUSG00000106183	Mir101c	mir-101c|mmu-mir-101c	microRNA 101c	ncRNA
Merged-chrUn_JH584304-98231-4	chrUn_JH584304	98053	98445	+	36.0025	Diff_Cu_CRIP2top0.01pct.stringent_ann.txt|Diffrep1_Ins_CRIP2top0.01pct.stringent_ann.txt|Diffrep1_no_CRIP2top0.01pct.stringent_ann.txt|Prol_no_CRIP2top0.01pct.stringent_ann.txt	Intergenic	GSAT_MM|Satellite|Satellite	-38560	NR_003518	66776	Mm.247625	NR_003518		Pisd-ps3	4933439C20Rik	phosphatidylserine decarboxylase, pseudogene 3	pseudo
Merged-chr18-3004878-3	chr18	3004814	3004941	+	35.86	Diff_Cu_CRIP2top0.01pct.stringent_ann.txt|Diffrep1_Ins_CRIP2top0.01pct.stringent_ann.txt|Diffrep1_no_CRIP2top0.01pct.stringent_ann.txt	Intergenic	B1_Mus1|SINE|Alu	118535	NM_001167539	100312476	Mm.480293	NM_001167539	ENSMUSG00000091539	Vmn1r238	-	vomeronasal 1 receptor, 238	protein-coding
Merged-chr13-44869641-5	chr13	44869536	44869776	+	35.684	Diff_Cu_CRIP2top0.01pct.stringent_ann.txt|Diffrep1_Ins_CRIP2top0.01pct.stringent_ann.txt|Diffrep1_no_CRIP2top0.01pct.stringent_ann.txt|Prol_Cu_CRIP2top0.01pct.stringent_ann.txt|Prol_no_CRIP2top0.01pct.stringent_ann.txt	intron (NM_001205043, intron 3 of 17)	LSU-rRNA_Hsa|rRNA|rRNA	132440	NM_025772	94245	Mm.352311	NM_025772	ENSMUSG00000057531	Dtnbp1	5430437B18Rik|AW048963|Bloc1s8|dysbindin|sdy	dystrobrevin binding protein 1	protein-coding
Merged-chr9-124257269-7	chr9	124256269	124257882	+	35.2929	Diff_Cu_CRIP2top0.01pct.stringent_ann.txt|Diffrep1_Ins_CRIP2top0.01pct.stringent_ann.txt|Diffrep1_no_CRIP2top0.01pct.stringent_ann.txt|Prol_Cu_CRIP2top0.01pct.stringent_ann.txt|Prol_no_CRIP2top0.01pct.stringent_ann.txt	Intergenic	Intergenic	55619	NM_001243117	630836	Mm.458553	NM_001243117	ENSMUSG00000074829	2010315B03Rik	BC029716	RIKEN cDNA 2010315B03 gene	protein-coding
Merged-chr2-3050249-5	chr2	3050090	3050408	+	35.108	Diff_Cu_CRIP2top0.01pct.stringent_ann.txt|Diffrep1_Ins_CRIP2top0.01pct.stringent_ann.txt|Diffrep1_no_CRIP2top0.01pct.stringent_ann.txt|Prol_Cu_CRIP2top0.01pct.stringent_ann.txt|Prol_no_CRIP2top0.01pct.stringent_ann.txt	Intergenic	ORR1A1|LTR|ERVL-MaLR	-63975	NM_001310434	269233	Mm.23044	NM_001081161	ENSMUSG00000050530	Fam171a1	9630050M13Rik|AA409679	family with sequence similarity 171, member A1	protein-coding
Merged-chrUn_JH584304-6256-11	chrUn_JH584304	4529	7783	+	34.9055	Diff_Cu_CRIP2top0.01pct.stringent_ann.txt|Diffrep1_Ins_CRIP2top0.01pct.stringent_ann.txt|Diffrep1_no_CRIP2top0.01pct.stringent_ann.txt|Prol_Cu_CRIP2top0.01pct.stringent_ann.txt|Prol_no_CRIP2top0.01pct.stringent_ann.txt	Intergenic	Intergenic	53533	NR_003518	66776	Mm.247625	NR_003518		Pisd-ps3	4933439C20Rik	phosphatidylserine decarboxylase, pseudogene 3	pseudo
Merged-chr9-123462008-5	chr9	123461720	123462267	+	34.756	Diff_Cu_CRIP2top0.01pct.stringent_ann.txt|Diffrep1_Ins_CRIP2top0.01pct.stringent_ann.txt|Diffrep1_no_CRIP2top0.01pct.stringent_ann.txt|Prol_Cu_CRIP2top0.01pct.stringent_ann.txt|Prol_no_CRIP2top0.01pct.stringent_ann.txt	3' UTR (NM_001348167, exon 21 of 21)	3' UTR (NM_001348167, exon 21 of 21)	-16708	NM_013860	29806	Mm.10987	NM_013860	ENSMUSG00000025239	Limd1	AW822033|D9Ertd192e	LIM domains containing 1	protein-coding
Merged-chr9-3018372-3	chr9	3018282	3018480	+	34.3033	Diff_Cu_CRIP2top0.01pct.stringent_ann.txt|Diffrep1_Ins_CRIP2top0.01pct.stringent_ann.txt|Diffrep1_no_CRIP2top0.01pct.stringent_ann.txt	Intergenic	GSAT_MM|Satellite|Satellite	20362	NR_039546	100628572		NR_039546	ENSMUSG00000106183	Mir101c	mir-101c|mmu-mir-101c	microRNA 101c	ncRNA
Merged-chrUn_JH584304-10614-11	chrUn_JH584304	9179	11624	+	33.9045	Diff_Cu_CRIP2top0.01pct.stringent_ann.txt|Diffrep1_Ins_CRIP2top0.01pct.stringent_ann.txt|Diffrep1_no_CRIP2top0.01pct.stringent_ann.txt|Prol_Cu_CRIP2top0.01pct.stringent_ann.txt|Prol_no_CRIP2top0.01pct.stringent_ann.txt	Intergenic	Intergenic	49288	NR_003518	66776	Mm.247625	NR_003518		Pisd-ps3	4933439C20Rik	phosphatidylserine decarboxylase, pseudogene 3	pseudo
Merged-chrUn_JH584304-1666-6	chrUn_JH584304	57	2968	+	33.6317	Diff_Cu_CRIP2top0.01pct.stringent_ann.txt|Diffrep1_Ins_CRIP2top0.01pct.stringent_ann.txt|Diffrep1_no_CRIP2top0.01pct.stringent_ann.txt|Prol_Cu_CRIP2top0.01pct.stringent_ann.txt|Prol_no_CRIP2top0.01pct.stringent_ann.txt	Intergenic	B3|SINE|B2	58177	NR_003518	66776	Mm.247625	NR_003518		Pisd-ps3	4933439C20Rik	phosphatidylserine decarboxylase, pseudogene 3	pseudo
Merged-chr9-3035071-3	chr9	3034976	3035130	+	33.4967	Diff_Cu_CRIP2top0.01pct.stringent_ann.txt|Diffrep1_Ins_CRIP2top0.01pct.stringent_ann.txt|Diffrep1_no_CRIP2top0.01pct.stringent_ann.txt	Intergenic	GSAT_MM|Satellite|Satellite	3690	NR_039546	100628572		NR_039546	ENSMUSG00000106183	Mir101c	mir-101c|mmu-mir-101c	microRNA 101c	ncRNA
Merged-chr16-35981729-5	chr16	35981555	35981914	+	32.772	Diff_Cu_CRIP2top0.01pct.stringent_ann.txt|Diffrep1_Ins_CRIP2top0.01pct.stringent_ann.txt|Diffrep1_no_CRIP2top0.01pct.stringent_ann.txt|Prol_Cu_CRIP2top0.01pct.stringent_ann.txt|Prol_no_CRIP2top0.01pct.stringent_ann.txt	Intergenic	LSU-rRNA_Hsa|rRNA|rRNA	-1629	NM_008465	16646	Mm.3991	NM_008465	ENSMUSG00000022905	Kpna1	AW494490|IPOA5|NPI1|Rch2|mSRP1	karyopherin (importin) alpha 1	protein-coding
Merged-chrUn_JH584304-21570-13	chrUn_JH584304	20170	22779	+	32.5685	Diff_Cu_CRIP2top0.01pct.stringent_ann.txt|Diffrep1_Ins_CRIP2top0.01pct.stringent_ann.txt|Diffrep1_no_CRIP2top0.01pct.stringent_ann.txt|Prol_Cu_CRIP2top0.01pct.stringent_ann.txt|Prol_no_CRIP2top0.01pct.stringent_ann.txt	Intergenic	B1_Mus1|SINE|Alu	38215	NR_003518	66776	Mm.247625	NR_003518		Pisd-ps3	4933439C20Rik	phosphatidylserine decarboxylase, pseudogene 3	pseudo
Merged-chrUn_JH584304-44822-14	chrUn_JH584304	43666	46016	+	31.5557	Diff_Cu_CRIP2top0.01pct.stringent_ann.txt|Diffrep1_Ins_CRIP2top0.01pct.stringent_ann.txt|Diffrep1_no_CRIP2top0.01pct.stringent_ann.txt|Prol_Cu_CRIP2top0.01pct.stringent_ann.txt|Prol_no_CRIP2top0.01pct.stringent_ann.txt	Intergenic	Intergenic	14848	NR_003518	66776	Mm.247625	NR_003518		Pisd-ps3	4933439C20Rik	phosphatidylserine decarboxylase, pseudogene 3	pseudo
Merged-chr9-3002561-2	chr9	3002504	3002620	+	31.52	Diff_Cu_CRIP2top0.01pct.stringent_ann.txt|Diffrep1_no_CRIP2top0.01pct.stringent_ann.txt	Intergenic	GSAT_MM|Satellite|Satellite	36181	NR_039546	100628572		NR_039546	ENSMUSG00000106183	Mir101c	mir-101c|mmu-mir-101c	microRNA 101c	ncRNA
Merged-chrUn_JH584304-39364-10	chrUn_JH584304	38232	40920	+	31.444	Diff_Cu_CRIP2top0.01pct.stringent_ann.txt|Diffrep1_Ins_CRIP2top0.01pct.stringent_ann.txt|Diffrep1_no_CRIP2top0.01pct.stringent_ann.txt|Prol_Cu_CRIP2top0.01pct.stringent_ann.txt|Prol_no_CRIP2top0.01pct.stringent_ann.txt	Intergenic	Intergenic	20113	NR_003518	66776	Mm.247625	NR_003518		Pisd-ps3	4933439C20Rik	phosphatidylserine decarboxylase, pseudogene 3	pseudo
Merged-chr16-57391571-5	chr16	57391389	57391792	+	31.346	Diff_Cu_CRIP2top0.01pct.stringent_ann.txt|Diffrep1_Ins_CRIP2top0.01pct.stringent_ann.txt|Diffrep1_no_CRIP2top0.01pct.stringent_ann.txt|Prol_Cu_CRIP2top0.01pct.stringent_ann.txt|Prol_no_CRIP2top0.01pct.stringent_ann.txt	intron (NM_001040397, intron 1 of 4)	LSU-rRNA_Hsa|rRNA|rRNA	38313	NM_001040397	78749	Mm.328360	NM_001040397	ENSMUSG00000043336	Filip1l	4631422O05Rik|Doc1	filamin A interacting protein 1-like	protein-coding
Merged-chr9-3032693-2	chr9	3032620	3032758	+	31.165	Diff_Cu_CRIP2top0.01pct.stringent_ann.txt|Diffrep1_no_CRIP2top0.01pct.stringent_ann.txt	Intergenic	GSAT_MM|Satellite|Satellite	6054	NR_039546	100628572		NR_039546	ENSMUSG00000106183	Mir101c	mir-101c|mmu-mir-101c	microRNA 101c	ncRNA
Merged-chrUn_JH584304-36694-8	chrUn_JH584304	35675	37776	+	31.0887	Diff_Cu_CRIP2top0.01pct.stringent_ann.txt|Diffrep1_Ins_CRIP2top0.01pct.stringent_ann.txt|Diffrep1_no_CRIP2top0.01pct.stringent_ann.txt|Prol_Cu_CRIP2top0.01pct.stringent_ann.txt|Prol_no_CRIP2top0.01pct.stringent_ann.txt	Intergenic	RMER4B|LTR|ERVK	22964	NR_003518	66776	Mm.247625	NR_003518		Pisd-ps3	4933439C20Rik	phosphatidylserine decarboxylase, pseudogene 3	pseudo
Merged-chr9-3035912-2	chr9	3035679	3036141	+	30.425	Diff_Cu_CRIP2top0.01pct.stringent_ann.txt|Diffrep1_no_CRIP2top0.01pct.stringent_ann.txt	Intergenic	GSAT_MM|Satellite|Satellite	2833	NR_039546	100628572		NR_039546	ENSMUSG00000106183	Mir101c	mir-101c|mmu-mir-101c	microRNA 101c	ncRNA
Merged-chr4-70378233-5	chr4	70378016	70378562	+	30.424	Diff_Cu_CRIP2top0.01pct.stringent_ann.txt|Diffrep1_Ins_CRIP2top0.01pct.stringent_ann.txt|Diffrep1_no_CRIP2top0.01pct.stringent_ann.txt|Prol_Cu_CRIP2top0.01pct.stringent_ann.txt|Prol_no_CRIP2top0.01pct.stringent_ann.txt	intron (NM_145990, intron 4 of 36)	intron (NM_145990, intron 4 of 36)	32146	NM_001313762	214444	Mm.370777	NM_145990	ENSMUSG00000039298	Cdk5rap2	2900018K03Rik|an|mKIAA1633	CDK5 regulatory subunit associated protein 2	protein-coding
Merged-chrUn_JH584304-97925-3	chrUn_JH584304	97867	97984	+	29.7233	Diff_Cu_CRIP2top0.01pct.stringent_ann.txt|Diffrep1_Ins_CRIP2top0.01pct.stringent_ann.txt|Diffrep1_no_CRIP2top0.01pct.stringent_ann.txt	Intergenic	GSAT_MM|Satellite|Satellite	-38236	NR_003518	66776	Mm.247625	NR_003518		Pisd-ps3	4933439C20Rik	phosphatidylserine decarboxylase, pseudogene 3	pseudo
Merged-chrUn_JH584304-53591-6	chrUn_JH584304	52513	54753	+	29.5167	Diff_Cu_CRIP2top0.01pct.stringent_ann.txt|Diffrep1_Ins_CRIP2top0.01pct.stringent_ann.txt|Diffrep1_no_CRIP2top0.01pct.stringent_ann.txt|Prol_Cu_CRIP2top0.01pct.stringent_ann.txt|Prol_no_CRIP2top0.01pct.stringent_ann.txt	non-coding (NR_003518, exon 7 of 7)	non-coding (NR_003518, exon 7 of 7)	6056	NR_003518	66776	Mm.247625	NR_003518		Pisd-ps3	4933439C20Rik	phosphatidylserine decarboxylase, pseudogene 3	pseudo
Merged-chrUn_JH584304-26444-6	chrUn_JH584304	25742	27314	+	29.1433	Diff_Cu_CRIP2top0.01pct.stringent_ann.txt|Diffrep1_Ins_CRIP2top0.01pct.stringent_ann.txt|Diffrep1_no_CRIP2top0.01pct.stringent_ann.txt|Prol_Cu_CRIP2top0.01pct.stringent_ann.txt|Prol_no_CRIP2top0.01pct.stringent_ann.txt	Intergenic	Intergenic	33161	NR_003518	66776	Mm.247625	NR_003518		Pisd-ps3	4933439C20Rik	phosphatidylserine decarboxylase, pseudogene 3	pseudo
Merged-chrUn_JH584304-8048-4	chrUn_JH584304	7877	8201	+	29.1075	Diff_Cu_CRIP2top0.01pct.stringent_ann.txt|Diffrep1_Ins_CRIP2top0.01pct.stringent_ann.txt|Diffrep1_no_CRIP2top0.01pct.stringent_ann.txt|Prol_no_CRIP2top0.01pct.stringent_ann.txt	Intergenic	PB1|SINE|Alu	51650	NR_003518	66776	Mm.247625	NR_003518		Pisd-ps3	4933439C20Rik	phosphatidylserine decarboxylase, pseudogene 3	pseudo
Merged-chrUn_JH584304-43311-5	chrUn_JH584304	43114	43500	+	28.92	Diff_Cu_CRIP2top0.01pct.stringent_ann.txt|Diffrep1_Ins_CRIP2top0.01pct.stringent_ann.txt|Diffrep1_no_CRIP2top0.01pct.stringent_ann.txt|Prol_Cu_CRIP2top0.01pct.stringent_ann.txt|Prol_no_CRIP2top0.01pct.stringent_ann.txt	Intergenic	RMER4A|LTR|ERVK	16382	NR_003518	66776	Mm.247625	NR_003518		Pisd-ps3	4933439C20Rik	phosphatidylserine decarboxylase, pseudogene 3	pseudo
Merged-chr17-70963847-2	chr17	70963660	70964141	+	28.75	Prol_Cu_CRIP2top0.01pct.stringent_ann.txt|Prol_no_CRIP2top0.01pct.stringent_ann.txt	Intergenic	Intergenic	26616	NM_023402	67938	Mm.261329	NM_023402	ENSMUSG00000034868	Myl12b	1500001M02Rik|C77744|Mylc2b|RLC-B	myosin, light chain 12B, regulatory	protein-coding
Merged-chrUn_JH584304-31268-27	chrUn_JH584304	27844	35552	+	28.5293	Diff_Cu_CRIP2top0.01pct.stringent_ann.txt|Diffrep1_Ins_CRIP2top0.01pct.stringent_ann.txt|Diffrep1_no_CRIP2top0.01pct.stringent_ann.txt|Prol_Cu_CRIP2top0.01pct.stringent_ann.txt|Prol_no_CRIP2top0.01pct.stringent_ann.txt	Intergenic	Intergenic	27991	NR_003518	66776	Mm.247625	NR_003518		Pisd-ps3	4933439C20Rik	phosphatidylserine decarboxylase, pseudogene 3	pseudo
Merged-chr2-181931279-4	chr2	181931197	181931368	+	28.045	Diff_Cu_CRIP2top0.01pct.stringent_ann.txt|Diffrep1_Ins_CRIP2top0.01pct.stringent_ann.txt|Diffrep1_no_CRIP2top0.01pct.stringent_ann.txt|Prol_no_CRIP2top0.01pct.stringent_ann.txt	Intergenic	(CCTG)n|Simple_repeat|Simple_repeat	-59944	NM_001205282	672125	Mm.489571	NM_001205282	ENSMUSG00000098505	Gm14496	-	predicted gene 14496	protein-coding
Merged-chr3-5860568-5	chr3	5860287	5860851	+	27.774	Diff_Cu_CRIP2top0.01pct.stringent_ann.txt|Diffrep1_Ins_CRIP2top0.01pct.stringent_ann.txt|Diffrep1_no_CRIP2top0.01pct.stringent_ann.txt|Prol_Cu_CRIP2top0.01pct.stringent_ann.txt|Prol_no_CRIP2top0.01pct.stringent_ann.txt	Intergenic	LSU-rRNA_Hsa|rRNA|rRNA	-284321	NM_001163306	19302	Mm.132336	NM_008994	ENSMUSG00000040374	Pex2	D3Ertd138e|PAF-1|PMP35|Pxmp3	peroxisomal biogenesis factor 2	protein-coding
Merged-chr7-142470941-2	chr7	142470518	142471263	+	27.605	Prol_Cu_CRIP2top0.01pct.stringent_ann.txt|Prol_no_CRIP2top0.01pct.stringent_ann.txt	promoter-TSS (NM_019391)	promoter-TSS (NM_019391)	-953	NM_019391	16985	Mm.234003	NM_019391	ENSMUSG00000018819	Lsp1	Lsp-1|WP34|p50|pp52	lymphocyte specific 1	protein-coding
Merged-chrUn_JH584304-103553-3	chrUn_JH584304	103474	103631	+	27.3167	Diff_Cu_CRIP2top0.01pct.stringent_ann.txt|Diffrep1_no_CRIP2top0.01pct.stringent_ann.txt|Prol_Cu_CRIP2top0.01pct.stringent_ann.txt	Intergenic	GSAT_MM|Satellite|Satellite	-43863	NR_003518	66776	Mm.247625	NR_003518		Pisd-ps3	4933439C20Rik	phosphatidylserine decarboxylase, pseudogene 3	pseudo
Merged-chr18-3005613-5	chr18	3005043	3006032	+	27.228	Diff_Cu_CRIP2top0.01pct.stringent_ann.txt|Diffrep1_Ins_CRIP2top0.01pct.stringent_ann.txt|Diffrep1_no_CRIP2top0.01pct.stringent_ann.txt|Prol_Cu_CRIP2top0.01pct.stringent_ann.txt|Prol_no_CRIP2top0.01pct.stringent_ann.txt	Intergenic	Intergenic	117875	NM_001167539	100312476	Mm.480293	NM_001167539	ENSMUSG00000091539	Vmn1r238	-	vomeronasal 1 receptor, 238	protein-coding
Merged-chrUn_JH584304-3088-3	chrUn_JH584304	3001	3182	+	26.9267	Diff_Cu_CRIP2top0.01pct.stringent_ann.txt|Diffrep1_Ins_CRIP2top0.01pct.stringent_ann.txt|Diffrep1_no_CRIP2top0.01pct.stringent_ann.txt	Intergenic	Intergenic	56598	NR_003518	66776	Mm.247625	NR_003518		Pisd-ps3	4933439C20Rik	phosphatidylserine decarboxylase, pseudogene 3	pseudo
Merged-chr10-121713168-1	chr10	121713108	121713228	+	26.55	Diff_Cu_CRIP2top0.01pct.stringent_ann.txt	Intergenic	L1Md_A|LINE|L1	-26762	NM_173022	270802	Mm.209172	NM_173022	ENSMUSG00000053684	BC048403	E030027L10	cDNA sequence BC048403	protein-coding
Merged-chrUn_JH584304-48700-14	chrUn_JH584304	47289	50779	+	26.2957	Diff_Cu_CRIP2top0.01pct.stringent_ann.txt|Diffrep1_Ins_CRIP2top0.01pct.stringent_ann.txt|Diffrep1_no_CRIP2top0.01pct.stringent_ann.txt|Prol_Cu_CRIP2top0.01pct.stringent_ann.txt|Prol_no_CRIP2top0.01pct.stringent_ann.txt	Intergenic	Intergenic	10655	NR_003518	66776	Mm.247625	NR_003518		Pisd-ps3	4933439C20Rik	phosphatidylserine decarboxylase, pseudogene 3	pseudo
Merged-chr11-3173625-4	chr11	3173518	3173824	+	26.1575	Diff_Cu_CRIP2top0.01pct.stringent_ann.txt|Diffrep1_Ins_CRIP2top0.01pct.stringent_ann.txt|Diffrep1_no_CRIP2top0.01pct.stringent_ann.txt|Prol_no_CRIP2top0.01pct.stringent_ann.txt	intron (NM_030207, intron 6 of 32)	intron (NM_030207, intron 6 of 32)	19792	NM_030207	78887	Mm.394071	NM_030207	ENSMUSG00000023764	Sfi1	-	Sfi1 homolog, spindle assembly associated (yeast)	protein-coding
Merged-chrUn_JH584304-46736-5	chrUn_JH584304	46327	47138	+	26.046	Diff_Cu_CRIP2top0.01pct.stringent_ann.txt|Diffrep1_Ins_CRIP2top0.01pct.stringent_ann.txt|Diffrep1_no_CRIP2top0.01pct.stringent_ann.txt|Prol_Cu_CRIP2top0.01pct.stringent_ann.txt|Prol_no_CRIP2top0.01pct.stringent_ann.txt	Intergenic	Lx9|LINE|L1	12957	NR_003518	66776	Mm.247625	NR_003518		Pisd-ps3	4933439C20Rik	phosphatidylserine decarboxylase, pseudogene 3	pseudo
Merged-chrUn_JH584304-17144-5	chrUn_JH584304	16798	17498	+	26.01	Diff_Cu_CRIP2top0.01pct.stringent_ann.txt|Diffrep1_Ins_CRIP2top0.01pct.stringent_ann.txt|Diffrep1_no_CRIP2top0.01pct.stringent_ann.txt|Prol_Cu_CRIP2top0.01pct.stringent_ann.txt|Prol_no_CRIP2top0.01pct.stringent_ann.txt	Intergenic	RLTR21|LTR|ERVK	42541	NR_003518	66776	Mm.247625	NR_003518		Pisd-ps3	4933439C20Rik	phosphatidylserine decarboxylase, pseudogene 3	pseudo
Merged-chrUn_JH584304-13355-13	chrUn_JH584304	12112	15090	+	25.8323	Diff_Cu_CRIP2top0.01pct.stringent_ann.txt|Diffrep1_Ins_CRIP2top0.01pct.stringent_ann.txt|Diffrep1_no_CRIP2top0.01pct.stringent_ann.txt|Prol_Cu_CRIP2top0.01pct.stringent_ann.txt|Prol_no_CRIP2top0.01pct.stringent_ann.txt	Intergenic	Intergenic	46088	NR_003518	66776	Mm.247625	NR_003518		Pisd-ps3	4933439C20Rik	phosphatidylserine decarboxylase, pseudogene 3	pseudo
Merged-chr12-105436147-2	chr12	105436006	105436271	+	25.68	Prol_Cu_CRIP2top0.01pct.stringent_ann.txt|Prol_no_CRIP2top0.01pct.stringent_ann.txt	Intergenic	Intergenic	-17718	NM_001252508	268595	Mm.2388	NM_001252508	ENSMUSG00000094910	D430019H16Rik	AI852661	RIKEN cDNA D430019H16 gene	protein-coding
Merged-chr13-97190579-1	chr13	97190515	97190644	+	25.11	Diffrep1_Ins_CRIP2top0.01pct.stringent_ann.txt	intron (NM_010422, intron 3 of 13)	LSU-rRNA_Hsa|rRNA|rRNA	7778	NM_010422	15212	Mm.27816	NM_010422	ENSMUSG00000021665	Hexb	-	hexosaminidase B	protein-coding
Merged-chrUn_JH584304-41318-5	chrUn_JH584304	41065	41561	+	25.056	Diff_Cu_CRIP2top0.01pct.stringent_ann.txt|Diffrep1_Ins_CRIP2top0.01pct.stringent_ann.txt|Diffrep1_no_CRIP2top0.01pct.stringent_ann.txt|Prol_Cu_CRIP2top0.01pct.stringent_ann.txt|Prol_no_CRIP2top0.01pct.stringent_ann.txt	Intergenic	Intergenic	18376	NR_003518	66776	Mm.247625	NR_003518		Pisd-ps3	4933439C20Rik	phosphatidylserine decarboxylase, pseudogene 3	pseudo
Merged-chrUn_GL456396-12006-2	chrUn_GL456396	11917	12094	+	24.945	Diff_Cu_CRIP2top0.01pct.stringent_ann.txt|Diffrep1_no_CRIP2top0.01pct.stringent_ann.txt	NA	GSAT_MM|Satellite|Satellite	NA	NA
Merged-chr6-3201511-5	chr6	3201368	3201720	+	24.902	Diff_Cu_CRIP2top0.01pct.stringent_ann.txt|Diffrep1_Ins_CRIP2top0.01pct.stringent_ann.txt|Diffrep1_no_CRIP2top0.01pct.stringent_ann.txt|Prol_Cu_CRIP2top0.01pct.stringent_ann.txt|Prol_no_CRIP2top0.01pct.stringent_ann.txt	Intergenic	SSU-rRNA_Hsa|rRNA|rRNA	-86975	NR_036696	667335	Mm.380219	NR_036696	ENSMUSG00000106779	Gm8579	EG667335	spermatogenesis associated glutamate (E)-rich protein 4a pseudogene	pseudo
Merged-chrUn_JH584304-55437-5	chrUn_JH584304	54955	55869	+	24.842	Diff_Cu_CRIP2top0.01pct.stringent_ann.txt|Diffrep1_Ins_CRIP2top0.01pct.stringent_ann.txt|Diffrep1_no_CRIP2top0.01pct.stringent_ann.txt|Prol_Cu_CRIP2top0.01pct.stringent_ann.txt|Prol_no_CRIP2top0.01pct.stringent_ann.txt	intron (NR_003518, intron 4 of 6)	intron (NR_003518, intron 4 of 6)	4277	NR_003518	66776	Mm.247625	NR_003518		Pisd-ps3	4933439C20Rik	phosphatidylserine decarboxylase, pseudogene 3	pseudo
Merged-chrUn_JH584304-16365-5	chrUn_JH584304	16088	16610	+	24.724	Diff_Cu_CRIP2top0.01pct.stringent_ann.txt|Diffrep1_Ins_CRIP2top0.01pct.stringent_ann.txt|Diffrep1_no_CRIP2top0.01pct.stringent_ann.txt|Prol_Cu_CRIP2top0.01pct.stringent_ann.txt|Prol_no_CRIP2top0.01pct.stringent_ann.txt	Intergenic	(CA)n|Simple_repeat|Simple_repeat	43340	NR_003518	66776	Mm.247625	NR_003518		Pisd-ps3	4933439C20Rik	phosphatidylserine decarboxylase, pseudogene 3	pseudo
Merged-chr5-146261149-5	chr5	146260836	146261414	+	24.572	Diff_Cu_CRIP2top0.01pct.stringent_ann.txt|Diffrep1_Ins_CRIP2top0.01pct.stringent_ann.txt|Diffrep1_no_CRIP2top0.01pct.stringent_ann.txt|Prol_Cu_CRIP2top0.01pct.stringent_ann.txt|Prol_no_CRIP2top0.01pct.stringent_ann.txt	intron (NM_153599, intron 2 of 12)	LSU-rRNA_Hsa|rRNA|rRNA	29875	NM_001359991	264064	Mm.260576	NM_153599	ENSMUSG00000029635	Cdk8	-	cyclin-dependent kinase 8	protein-coding
Merged-chr8-3754489-2	chr8	3754381	3754622	+	24.505	Prol_Cu_CRIP2top0.01pct.stringent_ann.txt|Prol_no_CRIP2top0.01pct.stringent_ann.txt	Intergenic	SSU-rRNA_Hsa|rRNA|rRNA	-5517	NM_133238	170786	Mm.32510	NM_133238	ENSMUSG00000031494	Cd209a	CD209|CDSIGN|CIRE|DC-SIGN|DC-SIGN1|Dcsign|SIGN-R1|SIGNR5	CD209a antigen	protein-coding
Merged-chrUn_JH584304-18468-11	chrUn_JH584304	17768	19263	+	24.4709	Diff_Cu_CRIP2top0.01pct.stringent_ann.txt|Diffrep1_Ins_CRIP2top0.01pct.stringent_ann.txt|Diffrep1_no_CRIP2top0.01pct.stringent_ann.txt|Prol_Cu_CRIP2top0.01pct.stringent_ann.txt|Prol_no_CRIP2top0.01pct.stringent_ann.txt	Intergenic	ID4_|SINE|ID	41174	NR_003518	66776	Mm.247625	NR_003518		Pisd-ps3	4933439C20Rik	phosphatidylserine decarboxylase, pseudogene 3	pseudo
Merged-chrUn_JH584304-51682-6	chrUn_JH584304	51312	52075	+	24.2433	Diff_Cu_CRIP2top0.01pct.stringent_ann.txt|Diffrep1_Ins_CRIP2top0.01pct.stringent_ann.txt|Diffrep1_no_CRIP2top0.01pct.stringent_ann.txt|Prol_Cu_CRIP2top0.01pct.stringent_ann.txt|Prol_no_CRIP2top0.01pct.stringent_ann.txt	TTS (NR_003518)	TTS (NR_003518)	7996	NR_003518	66776	Mm.247625	NR_003518		Pisd-ps3	4933439C20Rik	phosphatidylserine decarboxylase, pseudogene 3	pseudo
Merged-chrUn_JH584304-25261-4	chrUn_JH584304	25141	25387	+	24.2275	Diff_Cu_CRIP2top0.01pct.stringent_ann.txt|Diffrep1_Ins_CRIP2top0.01pct.stringent_ann.txt|Diffrep1_no_CRIP2top0.01pct.stringent_ann.txt|Prol_no_CRIP2top0.01pct.stringent_ann.txt	Intergenic	MTD|LTR|ERVL-MaLR	34425	NR_003518	66776	Mm.247625	NR_003518		Pisd-ps3	4933439C20Rik	phosphatidylserine decarboxylase, pseudogene 3	pseudo
Merged-chr5-135357765-4	chr5	135357600	135357888	+	23.8975	Diff_Cu_CRIP2top0.01pct.stringent_ann.txt|Diffrep1_Ins_CRIP2top0.01pct.stringent_ann.txt|Diffrep1_no_CRIP2top0.01pct.stringent_ann.txt|Prol_no_CRIP2top0.01pct.stringent_ann.txt	intron (NM_178240, intron 1 of 5)	B2_Mm2|SINE|B2	4449	NM_178240	215061	Mm.261834	NM_178240	ENSMUSG00000053388	Trim50	-	tripartite motif-containing 50	protein-coding
Merged-chr14-20929289-1	chr14	20929064	20929515	+	23.73	Prol_no_CRIP2top0.01pct.stringent_ann.txt	promoter-TSS (NM_009502)	promoter-TSS (NM_009502)	-109	NM_009502	22330	Mm.279361	NM_009502	ENSMUSG00000021823	Vcl	9430097D22|AA571387|AI462105|AW545629	vinculin	protein-coding
Merged-chr11-3162677-5	chr11	3162374	3163042	+	23.718	Diff_Cu_CRIP2top0.01pct.stringent_ann.txt|Diffrep1_Ins_CRIP2top0.01pct.stringent_ann.txt|Diffrep1_no_CRIP2top0.01pct.stringent_ann.txt|Prol_Cu_CRIP2top0.01pct.stringent_ann.txt|Prol_no_CRIP2top0.01pct.stringent_ann.txt	intron (NM_030207, intron 9 of 32)	B1_Mur1|SINE|Alu	30755	NM_030207	78887	Mm.394071	NM_030207	ENSMUSG00000023764	Sfi1	-	Sfi1 homolog, spindle assembly associated (yeast)	protein-coding
Merged-chr11-3172126-3	chr11	3171897	3172250	+	23.5067	Diff_Cu_CRIP2top0.01pct.stringent_ann.txt|Diffrep1_Ins_CRIP2top0.01pct.stringent_ann.txt|Diffrep1_no_CRIP2top0.01pct.stringent_ann.txt	intron (NM_030207, intron 6 of 32)	intron (NM_030207, intron 6 of 32)	21390	NM_030207	78887	Mm.394071	NM_030207	ENSMUSG00000023764	Sfi1	-	Sfi1 homolog, spindle assembly associated (yeast)	protein-coding
Merged-chr10-61374067-2	chr10	61373993	61374153	+	23.435	Diff_Cu_CRIP2top0.01pct.stringent_ann.txt|Diffrep1_no_CRIP2top0.01pct.stringent_ann.txt	intron (NM_013753, intron 1 of 19)	(CAGA)n|Simple_repeat|Simple_repeat	9450	NM_013753	27355	Mm.269699	NM_013753	ENSMUSG00000020092	Pald1	MMPAL|Pald|mKIAA1274	phosphatase domain containing, paladin 1	protein-coding
Merged-chr18-68692139-5	chr18	68692040	68692230	+	23.332	Diff_Cu_CRIP2top0.01pct.stringent_ann.txt|Diffrep1_Ins_CRIP2top0.01pct.stringent_ann.txt|Diffrep1_no_CRIP2top0.01pct.stringent_ann.txt|Prol_Cu_CRIP2top0.01pct.stringent_ann.txt|Prol_no_CRIP2top0.01pct.stringent_ann.txt	Intergenic	LSU-rRNA_Hsa|rRNA|rRNA	-47265	NR_105774	102465183		NR_105774	ENSMUSG00000099300	Mir6356	Gm27461|mmu-mir-6356	microRNA 6356	ncRNA
Merged-chr12-69654178-2	chr12	69654030	69654381	+	22.44	Diffrep1_Ins_CRIP2top0.01pct.stringent_ann.txt|Diffrep1_no_CRIP2top0.01pct.stringent_ann.txt	intron (NM_001135559, intron 2 of 22)	intron (NM_001135559, intron 2 of 22)	27647	NM_001135559	20663	Mm.3770	NM_001135559	ENSMUSG00000034801	Sos2	SOS-2|mSOS-2	SOS Ras/Rho guanine nucleotide exchange factor 2	protein-coding
Merged-chrUn_JH584304-79349-1	chrUn_JH584304	79280	79419	+	22.44	Diffrep1_no_CRIP2top0.01pct.stringent_ann.txt	Intergenic	GSAT_MM|Satellite|Satellite	-19660	NR_003518	66776	Mm.247625	NR_003518		Pisd-ps3	4933439C20Rik	phosphatidylserine decarboxylase, pseudogene 3	pseudo
Merged-chr13-77438977-3	chr13	77438858	77439057	+	22.26	Diff_Cu_CRIP2top0.01pct.stringent_ann.txt|Diffrep1_no_CRIP2top0.01pct.stringent_ann.txt|Prol_no_CRIP2top0.01pct.stringent_ann.txt	intron (NM_001145676, intron 19 of 19)	GSAT_MM|Satellite|Satellite	-269733	NM_001163420	68675	Mm.343005	NM_138312	ENSMUSG00000064138	Fam172a	1110033M05Rik|2610318O14Rik|53-E6|9430037D06Rik|AF064782|pEN87	family with sequence similarity 172, member A	protein-coding
Merged-chr8-94179152-3	chr8	94178746	94179655	+	22.1667	Diff_Cu_CRIP2top0.01pct.stringent_ann.txt|Prol_Cu_CRIP2top0.01pct.stringent_ann.txt|Prol_no_CRIP2top0.01pct.stringent_ann.txt	5' UTR (NM_013602, exon 1 of 3)	5' UTR (NM_013602, exon 1 of 3)	111	NM_013602	17748	Mm.192991	NM_013602	ENSMUSG00000031765	Mt1	MT-I|Mt-1	metallothionein 1	protein-coding
Merged-chr3-8245894-11	chr3	8245207	8246568	+	22.1609	Diff_Cu_CRIP2top0.01pct.stringent_ann.txt|Diffrep1_Ins_CRIP2top0.01pct.stringent_ann.txt|Diffrep1_no_CRIP2top0.01pct.stringent_ann.txt|Prol_Cu_CRIP2top0.01pct.stringent_ann.txt|Prol_no_CRIP2top0.01pct.stringent_ann.txt	Intergenic	Intergenic	217211	NR_033512	620966	Mm.301719	NR_033512		Gm6194	1700003N22Rik|EG620966	transmembrane protein 189 pseudogene	pseudo
Merged-chrUn_JH584304-73219-5	chrUn_JH584304	73056	73451	+	22.13	Diff_Cu_CRIP2top0.01pct.stringent_ann.txt|Diffrep1_Ins_CRIP2top0.01pct.stringent_ann.txt|Diffrep1_no_CRIP2top0.01pct.stringent_ann.txt|Prol_Cu_CRIP2top0.01pct.stringent_ann.txt|Prol_no_CRIP2top0.01pct.stringent_ann.txt	Intergenic	GSAT_MM|Satellite|Satellite	-13564	NR_003518	66776	Mm.247625	NR_003518		Pisd-ps3	4933439C20Rik	phosphatidylserine decarboxylase, pseudogene 3	pseudo
Merged-chrUn_JH584304-69009-3	chrUn_JH584304	68885	69169	+	22.13	Diff_Cu_CRIP2top0.01pct.stringent_ann.txt|Diffrep1_Ins_CRIP2top0.01pct.stringent_ann.txt|Diffrep1_no_CRIP2top0.01pct.stringent_ann.txt	Intergenic	GSAT_MM|Satellite|Satellite	-9338	NR_003518	66776	Mm.247625	NR_003518		Pisd-ps3	4933439C20Rik	phosphatidylserine decarboxylase, pseudogene 3	pseudo
Merged-chr11-3142637-4	chr11	3142518	3142750	+	22.01	Diff_Cu_CRIP2top0.01pct.stringent_ann.txt|Diffrep1_no_CRIP2top0.01pct.stringent_ann.txt|Prol_Cu_CRIP2top0.01pct.stringent_ann.txt|Prol_no_CRIP2top0.01pct.stringent_ann.txt	intron (NM_030207, intron 20 of 32)	intron (NM_030207, intron 20 of 32)	18613	NR_003517	236604	Mm.247625	NM_001004146		Pisd-ps1	-	phosphatidylserine decarboxylase, pseudogene 1	pseudo
Merged-chr6-49236502-3	chr6	49236357	49236602	+	21.97	Diff_Cu_CRIP2top0.01pct.stringent_ann.txt|Diffrep1_Ins_CRIP2top0.01pct.stringent_ann.txt|Diffrep1_no_CRIP2top0.01pct.stringent_ann.txt	Intergenic	LSU-rRNA_Hsa|rRNA|rRNA	-21525	NM_023670	140488	Mm.281018	NM_023670	ENSMUSG00000029814	Igf2bp3	2610101N11Rik|AA522010|AL022933|AU045931|IMP-3|IMP3|Koc13|Neilsen|mimp3	insulin-like growth factor 2 mRNA binding protein 3	protein-coding
Merged-chr2-151494162-1	chr2	151494068	151494257	+	21.94	Prol_no_CRIP2top0.01pct.stringent_ann.txt	promoter-TSS (NM_001291074)	promoter-TSS (NM_001291074)	-20	NM_198326	386649	Mm.419479	NM_198326	ENSMUSG00000027455	Nsfl1c	Munc-18c|Stxbp3a|p47	NSFL1 (p97) cofactor (p47)	protein-coding
Merged-chr9-79525691-2	chr9	79525620	79525769	+	21.82	Diff_Cu_CRIP2top0.01pct.stringent_ann.txt|Prol_no_CRIP2top0.01pct.stringent_ann.txt	Intergenic	L1Md_F2|LINE|L1	-6392	NR_045336	100038575	Mm.367838	NR_045336	ENSMUSG00000111765	Gm10635	-	predicted gene 10635	ncRNA
Merged-chrUn_JH584304-8648-6	chrUn_JH584304	8323	9034	+	21.575	Diff_Cu_CRIP2top0.01pct.stringent_ann.txt|Diffrep1_Ins_CRIP2top0.01pct.stringent_ann.txt|Diffrep1_no_CRIP2top0.01pct.stringent_ann.txt|Prol_Cu_CRIP2top0.01pct.stringent_ann.txt|Prol_no_CRIP2top0.01pct.stringent_ann.txt	Intergenic	B2_Mm1t|SINE|B2	51011	NR_003518	66776	Mm.247625	NR_003518		Pisd-ps3	4933439C20Rik	phosphatidylserine decarboxylase, pseudogene 3	pseudo
Merged-chr17-35673817-3	chr17	35673571	35674053	+	21.3267	Diff_Cu_CRIP2top0.01pct.stringent_ann.txt|Prol_Cu_CRIP2top0.01pct.stringent_ann.txt|Prol_no_CRIP2top0.01pct.stringent_ann.txt	promoter-TSS (NM_010364)	promoter-TSS (NM_010364)	-69	NM_010364	14885	Mm.10182	NM_010364	ENSMUSG00000001524	Gtf2h4	AW545633|BTF2 p52|p52	general transcription factor II H, polypeptide 4	protein-coding
Merged-chr9-78175385-1	chr9	78175285	78175486	+	21.29	Prol_Cu_CRIP2top0.01pct.stringent_ann.txt	promoter-TSS (NR_040401)	promoter-TSS (NR_040401)	-529	NR_040401	320295	Mm.131285	NR_040401	ENSMUSG00000097574	C920006O11Rik	-	RIKEN cDNA C920006O11 gene	ncRNA
Merged-chrUn_JH584304-27440-3	chrUn_JH584304	27341	27541	+	21.2733	Diff_Cu_CRIP2top0.01pct.stringent_ann.txt|Diffrep1_Ins_CRIP2top0.01pct.stringent_ann.txt|Diffrep1_no_CRIP2top0.01pct.stringent_ann.txt	Intergenic	Intergenic	32248	NR_003518	66776	Mm.247625	NR_003518		Pisd-ps3	4933439C20Rik	phosphatidylserine decarboxylase, pseudogene 3	pseudo
Merged-chr11-3169233-3	chr11	3169167	3169296	+	21.2	Diff_Cu_CRIP2top0.01pct.stringent_ann.txt|Diffrep1_Ins_CRIP2top0.01pct.stringent_ann.txt|Diffrep1_no_CRIP2top0.01pct.stringent_ann.txt	intron (NM_030207, intron 7 of 32)	B1_Mus1|SINE|Alu	24232	NM_030207	78887	Mm.394071	NM_030207	ENSMUSG00000023764	Sfi1	-	Sfi1 homolog, spindle assembly associated (yeast)	protein-coding
Merged-chr18-14103323-2	chr18	14103249	14103399	+	20.805	Diff_Cu_CRIP2top0.01pct.stringent_ann.txt|Diffrep1_no_CRIP2top0.01pct.stringent_ann.txt	Intergenic	B2_Mm1t|SINE|B2	-128982	NR_045373	74529	Mm.400519	NR_045373	ENSMUSG00000117633	8430422H06Rik	-	RIKEN cDNA 8430422H06 gene	ncRNA
Merged-chr17-57856037-2	chr17	57855972	57856107	+	20.72	Diffrep1_no_CRIP2top0.01pct.stringent_ann.txt|Prol_no_CRIP2top0.01pct.stringent_ann.txt	intron (NM_001081653, intron 1 of 23)	L1Md_T|LINE|L1	86469	NM_001081653	620292	Mm.391030	NM_001081653	ENSMUSG00000038048	Cntnap5c	Caspr5-3|EG620292|Gm325	contactin associated protein-like 5C	protein-coding
Merged-chrUn_JH584304-3890-7	chrUn_JH584304	3427	4314	+	20.6886	Diff_Cu_CRIP2top0.01pct.stringent_ann.txt|Diffrep1_Ins_CRIP2top0.01pct.stringent_ann.txt|Diffrep1_no_CRIP2top0.01pct.stringent_ann.txt|Prol_Cu_CRIP2top0.01pct.stringent_ann.txt|Prol_no_CRIP2top0.01pct.stringent_ann.txt	Intergenic	G-rich|Low_complexity|Low_complexity	55819	NR_003518	66776	Mm.247625	NR_003518		Pisd-ps3	4933439C20Rik	phosphatidylserine decarboxylase, pseudogene 3	pseudo
Merged-chr9-3038187-1	chr9	3038105	3038270	+	20.42	Diff_Cu_CRIP2top0.01pct.stringent_ann.txt	TTS (NR_039546)	TTS (NR_039546)	556	NR_039546	100628572		NR_039546	ENSMUSG00000106183	Mir101c	mir-101c|mmu-mir-101c	microRNA 101c	ncRNA
Merged-chr11-3182927-2	chr11	3182853	3183035	+	20.4	Diff_Cu_CRIP2top0.01pct.stringent_ann.txt|Diffrep1_Ins_CRIP2top0.01pct.stringent_ann.txt	intron (NM_030207, intron 4 of 32)	intron (NM_030207, intron 4 of 32)	10519	NM_030207	78887	Mm.394071	NM_030207	ENSMUSG00000023764	Sfi1	-	Sfi1 homolog, spindle assembly associated (yeast)	protein-coding
Merged-chr14-8286767-4	chr14	8286643	8286934	+	20.3675	Diff_Cu_CRIP2top0.01pct.stringent_ann.txt|Diffrep1_Ins_CRIP2top0.01pct.stringent_ann.txt|Diffrep1_no_CRIP2top0.01pct.stringent_ann.txt|Prol_Cu_CRIP2top0.01pct.stringent_ann.txt	Intergenic	Intergenic	22989	NM_001360337	268709	Mm.256058	NM_183187	ENSMUSG00000021750	Fam107a	DRR1	family with sequence similarity 107, member A	protein-coding
Merged-chr5-14997706-3	chr5	14997518	14997876	+	20.3	Diff_Cu_CRIP2top0.01pct.stringent_ann.txt|Diffrep1_Ins_CRIP2top0.01pct.stringent_ann.txt|Diffrep1_no_CRIP2top0.01pct.stringent_ann.txt	Intergenic	Intergenic	-18798	NM_001281514	100503549	Mm.491086	NM_001281514	ENSMUSG00000072188	Gm10354	-	predicted gene 10354	protein-coding
Merged-chr8-71487863-1	chr8	71487750	71487977	+	20.15	Prol_no_CRIP2top0.01pct.stringent_ann.txt	promoter-TSS (NM_032544)	promoter-TSS (NM_032544)	-240	NM_032544	70359	Mm.142112	NM_032544	ENSMUSG00000007610	Gtpbp3	2410009F13Rik|AI607903	GTP binding protein 3	protein-coding
Merged-chr16-17222346-2	chr16	17222214	17222439	+	20.065	Diff_Cu_CRIP2top0.01pct.stringent_ann.txt|Prol_no_CRIP2top0.01pct.stringent_ann.txt	Intergenic	LSU-rRNA_Hsa|rRNA|rRNA	-11261	NM_178922	58180	Mm.261602	NM_178922	ENSMUSG00000050240	Hic2	AA409108|HRG22|mKIAA1020	hypermethylated in cancer 2	protein-coding
Merged-chr13-119602108-5	chr13	119601698	119602784	+	20.032	Diff_Cu_CRIP2top0.01pct.stringent_ann.txt|Diffrep1_Ins_CRIP2top0.01pct.stringent_ann.txt|Diffrep1_no_CRIP2top0.01pct.stringent_ann.txt|Prol_Cu_CRIP2top0.01pct.stringent_ann.txt|Prol_no_CRIP2top0.01pct.stringent_ann.txt	intron (NM_001177666, intron 2 of 3)	intron (NM_001177666, intron 2 of 3)	-21578	NM_020279	56838	Mm.143745	NM_020279	ENSMUSG00000074715	Ccl28	CCK1|MEC|Scya28	chemokine (C-C motif) ligand 28	protein-coding
Merged-chrUn_JH584304-46204-2	chrUn_JH584304	46122	46282	+	19.955	Diff_Cu_CRIP2top0.01pct.stringent_ann.txt|Diffrep1_Ins_CRIP2top0.01pct.stringent_ann.txt	Intergenic	PB1|SINE|Alu	13487	NR_003518	66776	Mm.247625	NR_003518		Pisd-ps3	4933439C20Rik	phosphatidylserine decarboxylase, pseudogene 3	pseudo
Merged-chr11-3161584-3	chr11	3161497	3161672	+	19.69	Diff_Cu_CRIP2top0.01pct.stringent_ann.txt|Diffrep1_Ins_CRIP2top0.01pct.stringent_ann.txt|Diffrep1_no_CRIP2top0.01pct.stringent_ann.txt	intron (NM_030207, intron 9 of 32)	intron (NM_030207, intron 9 of 32)	31879	NM_030207	78887	Mm.394071	NM_030207	ENSMUSG00000023764	Sfi1	-	Sfi1 homolog, spindle assembly associated (yeast)	protein-coding
Merged-chrUn_JH584304-27665-3	chrUn_JH584304	27590	27740	+	19.4467	Diff_Cu_CRIP2top0.01pct.stringent_ann.txt|Diffrep1_Ins_CRIP2top0.01pct.stringent_ann.txt|Diffrep1_no_CRIP2top0.01pct.stringent_ann.txt	Intergenic	MTE2a|LTR|ERVL-MaLR	32024	NR_003518	66776	Mm.247625	NR_003518		Pisd-ps3	4933439C20Rik	phosphatidylserine decarboxylase, pseudogene 3	pseudo
Merged-chr15-65722236-1	chr15	65722183	65722289	+	19.4	Diff_Cu_CRIP2top0.01pct.stringent_ann.txt	Intergenic	L1Md_A|LINE|L1	-64784	NM_001356582	76740	Mm.260647	NM_133766	ENSMUSG00000015002	Efr3a	A130089M23Rik|BB071175|C76891|C920006C10Rik|D030063F01Rik|mKIAA0143	EFR3 homolog A	protein-coding
Merged-chr2-3964545-3	chr2	3964407	3964702	+	19.3167	Diff_Cu_CRIP2top0.01pct.stringent_ann.txt|Diffrep1_Ins_CRIP2top0.01pct.stringent_ann.txt|Diffrep1_no_CRIP2top0.01pct.stringent_ann.txt	Intergenic	Intergenic	-53129	NM_001347086	209630	Mm.37932	NM_172475	ENSMUSG00000026657	Frmd4a	2700017I06Rik|5330420J21|AI594879|C230040M21Rik|Frmd4|Gm13190|mKIAA1294	FERM domain containing 4A	protein-coding
Merged-chr1-168432504-1	chr1	168432279	168432729	+	19.25	Prol_no_CRIP2top0.01pct.stringent_ann.txt	promoter-TSS (NM_001291509)	promoter-TSS (NM_001291509)	-335	NM_001291509	18514	Mm.43358	NM_008783	ENSMUSG00000052534	Pbx1	2310056B04Rik|D230003C07Rik|Pbx-1	pre B cell leukemia homeobox 1	protein-coding
Merged-chrUn_JH584304-19459-3	chrUn_JH584304	19345	19594	+	18.9533	Diffrep1_Ins_CRIP2top0.01pct.stringent_ann.txt|Diffrep1_no_CRIP2top0.01pct.stringent_ann.txt|Prol_no_CRIP2top0.01pct.stringent_ann.txt	Intergenic	Intergenic	40220	NR_003518	66776	Mm.247625	NR_003518		Pisd-ps3	4933439C20Rik	phosphatidylserine decarboxylase, pseudogene 3	pseudo
Merged-chr11-3132334-5	chr11	3132107	3132516	+	18.946	Diff_Cu_CRIP2top0.01pct.stringent_ann.txt|Diffrep1_Ins_CRIP2top0.01pct.stringent_ann.txt|Diffrep1_no_CRIP2top0.01pct.stringent_ann.txt|Prol_Cu_CRIP2top0.01pct.stringent_ann.txt|Prol_no_CRIP2top0.01pct.stringent_ann.txt	TTS (NR_003517)	TTS (NR_003517)	8290	NR_003517	236604	Mm.247625	NM_001004146		Pisd-ps1	-	phosphatidylserine decarboxylase, pseudogene 1	pseudo
Merged-chr8-71486062-3	chr8	71485732	71486446	+	18.8367	Diff_Cu_CRIP2top0.01pct.stringent_ann.txt|Prol_Cu_CRIP2top0.01pct.stringent_ann.txt|Prol_no_CRIP2top0.01pct.stringent_ann.txt	promoter-TSS (NM_001164679)	promoter-TSS (NM_001164679)	-22	NM_001164679	382014	Mm.260360	NM_001164679	ENSMUSG00000034863	Ano8	BC053460|Tmem16h	anoctamin 8	protein-coding
Merged-chr7-108934304-1	chr7	108934128	108934481	+	18.8	Prol_no_CRIP2top0.01pct.stringent_ann.txt	promoter-TSS (NM_025344)	promoter-TSS (NM_025344)	-111	NM_025344	66085	Mm.182962	NM_025344	ENSMUSG00000031029	Eif3f	0610037M02Rik|AA409853|Eif3s5	eukaryotic translation initiation factor 3, subunit F	protein-coding
Merged-chr17-13306122-4	chr17	13305918	13306369	+	18.7325	Diff_Cu_CRIP2top0.01pct.stringent_ann.txt|Diffrep1_no_CRIP2top0.01pct.stringent_ann.txt|Prol_Cu_CRIP2top0.01pct.stringent_ann.txt|Prol_no_CRIP2top0.01pct.stringent_ann.txt	Intergenic	(CTGTG)n|Simple_repeat|Simple_repeat	-48429	NM_001167578	100041352	Mm.432087	NM_001167578	ENSMUSG00000052469	Tcp10c	D17Leh66C|D17Leh66ca|Gm9880|T66C-a|Tcp-10c	t-complex protein 10c	protein-coding
Merged-chr11-3138500-2	chr11	3138430	3138565	+	18.73	Diffrep1_Ins_CRIP2top0.01pct.stringent_ann.txt|Diffrep1_no_CRIP2top0.01pct.stringent_ann.txt	intron (NM_030207, intron 22 of 32)	MT2B|LTR|ERVL	14476	NR_003517	236604	Mm.247625	NM_001004146		Pisd-ps1	-	phosphatidylserine decarboxylase, pseudogene 1	pseudo
Merged-chr9-3029480-2	chr9	3029356	3029611	+	18.72	Diff_Cu_CRIP2top0.01pct.stringent_ann.txt|Diffrep1_no_CRIP2top0.01pct.stringent_ann.txt	Intergenic	GSAT_MM|Satellite|Satellite	9260	NR_039546	100628572		NR_039546	ENSMUSG00000106183	Mir101c	mir-101c|mmu-mir-101c	microRNA 101c	ncRNA
Merged-chrY-144940-1	chrY	144873	145007	+	18.42	Diffrep1_Ins_CRIP2top0.01pct.stringent_ann.txt	Intergenic	(CAGA)n|Simple_repeat|Simple_repeat	-61210	NR_126546	102631771		NR_126546	ENSMUSG00000101492	Gm29089	-	predicted gene 29089	ncRNA
Merged-chr1-95451996-3	chr1	95451906	95452082	+	18.2433	Diff_Cu_CRIP2top0.01pct.stringent_ann.txt|Prol_Cu_CRIP2top0.01pct.stringent_ann.txt|Prol_no_CRIP2top0.01pct.stringent_ann.txt	Intergenic	B1_Mus1|SINE|Alu	138366	NM_026321	67698	Mm.272705	NM_026321	ENSMUSG00000051185	Fam174a	2310044D20Rik|Fam174|Naa6|Tmem157	family with sequence similarity 174, member A	protein-coding
Merged-chr1-195241698-2	chr1	195241370	195241999	+	18.225	Prol_Cu_CRIP2top0.01pct.stringent_ann.txt|Prol_no_CRIP2top0.01pct.stringent_ann.txt	Intergenic	CpG	-64969	NM_007758	12902	Mm.235387	NM_007758	ENSMUSG00000026616	Cr2	C3DR|CD21|CD35|Cr-1|Cr-2|Cr1	complement receptor 2	protein-coding
Merged-chr11-3165409-2	chr11	3165309	3165532	+	17.565	Diff_Cu_CRIP2top0.01pct.stringent_ann.txt|Diffrep1_no_CRIP2top0.01pct.stringent_ann.txt	intron (NM_030207, intron 8 of 32)	intron (NM_030207, intron 8 of 32)	28043	NM_030207	78887	Mm.394071	NM_030207	ENSMUSG00000023764	Sfi1	-	Sfi1 homolog, spindle assembly associated (yeast)	protein-coding
Merged-chrUn_JH584304-52348-2	chrUn_JH584304	52253	52456	+	17.56	Diff_Cu_CRIP2top0.01pct.stringent_ann.txt|Diffrep1_Ins_CRIP2top0.01pct.stringent_ann.txt	TTS (NR_003518)	TTS (NR_003518)	7335	NR_003518	66776	Mm.247625	NR_003518		Pisd-ps3	4933439C20Rik	phosphatidylserine decarboxylase, pseudogene 3	pseudo
Merged-chr10-58225419-5	chr10	58225194	58225688	+	17.512	Diff_Cu_CRIP2top0.01pct.stringent_ann.txt|Diffrep1_Ins_CRIP2top0.01pct.stringent_ann.txt|Diffrep1_no_CRIP2top0.01pct.stringent_ann.txt|Prol_Cu_CRIP2top0.01pct.stringent_ann.txt|Prol_no_CRIP2top0.01pct.stringent_ann.txt	Intergenic	Intergenic	7234	NM_001081954	664783	Mm.482575	NM_001081954		Dux	AW822073|Dux4|Duxbl|EG664783	double homeobox	protein-coding
Merged-chr17-31570460-2	chr17	31570331	31570546	+	17.505	Diff_Cu_CRIP2top0.01pct.stringent_ann.txt|Diffrep1_no_CRIP2top0.01pct.stringent_ann.txt	intron (NM_016670, intron 1 of 10)	B1_Mm|SINE|Alu	5665	NM_016670	18771	Mm.259295	NM_016670	ENSMUSG00000006705	Pknox1	D17Wsu76e|PREP1	Pbx/knotted 1 homeobox	protein-coding
Merged-chr8-41374916-1	chr8	41374668	41375165	+	17.46	Prol_no_CRIP2top0.01pct.stringent_ann.txt	promoter-TSS (NM_019734)	promoter-TSS (NM_019734)	-219	NM_019734	11886	Mm.22547	NM_019734	ENSMUSG00000031591	Asah1	2310081N20Rik|AC|Asah	N-acylsphingosine amidohydrolase 1	protein-coding
Merged-chr11-3163304-1	chr11	3163226	3163382	+	17.26	Diffrep1_no_CRIP2top0.01pct.stringent_ann.txt	intron (NM_030207, intron 9 of 32)	intron (NM_030207, intron 9 of 32)	30159	NM_030207	78887	Mm.394071	NM_030207	ENSMUSG00000023764	Sfi1	-	Sfi1 homolog, spindle assembly associated (yeast)	protein-coding
Merged-chr7-45062387-2	chr7	45062129	45062572	+	17.225	Diff_Cu_CRIP2top0.01pct.stringent_ann.txt|Prol_no_CRIP2top0.01pct.stringent_ann.txt	promoter-TSS (NM_022999)	promoter-TSS (NM_022999)	-79	NM_025533	66394	Mm.272139	NM_025533	ENSMUSG00000003421	Nosip	2310061K06Rik|CGI-25	nitric oxide synthase interacting protein	protein-coding
Merged-chr9-3036451-3	chr9	3036262	3036640	+	17.0367	Diff_Cu_CRIP2top0.01pct.stringent_ann.txt|Prol_Cu_CRIP2top0.01pct.stringent_ann.txt	Intergenic	GSAT_MM|Satellite|Satellite	2292	NR_039546	100628572		NR_039546	ENSMUSG00000106183	Mir101c	mir-101c|mmu-mir-101c	microRNA 101c	ncRNA
Merged-chr11-3154013-8	chr11	3153668	3154310	+	16.9887	Diff_Cu_CRIP2top0.01pct.stringent_ann.txt|Diffrep1_Ins_CRIP2top0.01pct.stringent_ann.txt|Diffrep1_no_CRIP2top0.01pct.stringent_ann.txt|Prol_Cu_CRIP2top0.01pct.stringent_ann.txt|Prol_no_CRIP2top0.01pct.stringent_ann.txt	intron (NM_030207, intron 13 of 32)	intron (NM_030207, intron 13 of 32)	29968	NR_003517	236604	Mm.247625	NM_001004146		Pisd-ps1	-	phosphatidylserine decarboxylase, pseudogene 1	pseudo
Merged-chr19-30752756-1	chr19	30752692	30752820	+	16.74	Diffrep1_Ins_CRIP2top0.01pct.stringent_ann.txt	intron (NM_001013833, intron 7 of 17)	intron (NM_001013833, intron 7 of 17)	178206	NR_033643	625995	Mm.454508	NR_033643		Gm6642	EG625995	ubiquitin-like 5 pseudogene	pseudo
Merged-chr9-3019020-2	chr9	3018675	3019240	+	16.73	Diff_Cu_CRIP2top0.01pct.stringent_ann.txt|Prol_Cu_CRIP2top0.01pct.stringent_ann.txt	Intergenic	GSAT_MM|Satellite|Satellite	19786	NR_039546	100628572		NR_039546	ENSMUSG00000106183	Mir101c	mir-101c|mmu-mir-101c	microRNA 101c	ncRNA
Merged-chr1-191906698-1	chr1	191906527	191906870	+	16.57	Prol_no_CRIP2top0.01pct.stringent_ann.txt	promoter-TSS (NM_009579)	promoter-TSS (NM_009579)	-83	NM_009579	22782	Mm.9024	NM_009579	ENSMUSG00000037434	Slc30a1	AI839647|C130040I11Rik|Znt1	solute carrier family 30 (zinc transporter), member 1	protein-coding
Merged-chr9-3024406-2	chr9	3024301	3024492	+	16.465	Diff_Cu_CRIP2top0.01pct.stringent_ann.txt|Diffrep1_no_CRIP2top0.01pct.stringent_ann.txt	Intergenic	GSAT_MM|Satellite|Satellite	14347	NR_039546	100628572		NR_039546	ENSMUSG00000106183	Mir101c	mir-101c|mmu-mir-101c	microRNA 101c	ncRNA
Merged-chr11-3158172-2	chr11	3157990	3158319	+	16.45	Diff_Cu_CRIP2top0.01pct.stringent_ann.txt|Diffrep1_Ins_CRIP2top0.01pct.stringent_ann.txt	intron (NM_030207, intron 10 of 32)	intron (NM_030207, intron 10 of 32)	34133	NR_003517	236604	Mm.247625	NM_001004146		Pisd-ps1	-	phosphatidylserine decarboxylase, pseudogene 1	pseudo
Merged-chr1_GL456211_random-116198-1	chr1_GL456211_random	116058	116339	+	16.4	Diffrep1_no_CRIP2top0.01pct.stringent_ann.txt	Intergenic	RLTR6B_Mm|LTR|ERV1	49727	NR_131981	100041034	Mm.394746	NR_131981		LOC100041034	-	Sp110 nuclear body protein pseudogene	pseudo
Merged-chr4-43492948-1	chr4	43492742	43493155	+	16.25	Prol_Cu_CRIP2top0.01pct.stringent_ann.txt	promoter-TSS (NM_001037913)	promoter-TSS (NM_001037913)	111	NR_001460	19782		NR_001460	ENSMUSG00000088088	Rmrp	1110032O22Rik|Rmrpr	RNA component of mitochondrial RNAase P	ncRNA
Merged-chr7-45017501-2	chr7	45016937	45017971	+	16.15	Prol_Cu_CRIP2top0.01pct.stringent_ann.txt|Prol_no_CRIP2top0.01pct.stringent_ann.txt	promoter-TSS (NM_009101)	promoter-TSS (NM_009101)	-488	NM_009101	20130	Mm.389894	NM_009101	ENSMUSG00000038387	Rras	AI573426	related RAS viral (r-ras) oncogene	protein-coding
Merged-chr10-58224672-3	chr10	58224567	58224773	+	16.0367	Diff_Cu_CRIP2top0.01pct.stringent_ann.txt|Diffrep1_Ins_CRIP2top0.01pct.stringent_ann.txt|Diffrep1_no_CRIP2top0.01pct.stringent_ann.txt	Intergenic	Intergenic	8005	NM_001081954	664783	Mm.482575	NM_001081954		Dux	AW822073|Dux4|Duxbl|EG664783	double homeobox	protein-coding
Merged-chr7-130834702-2	chr7	130834368	130835469	+	15.94	Prol_Cu_CRIP2top0.01pct.stringent_ann.txt|Prol_no_CRIP2top0.01pct.stringent_ann.txt	Intergenic	Intergenic	-30806	NM_001357696	101476	Mm.323554	NM_133942	ENSMUSG00000040268	Plekha1	AA960558|C920009D07Rik|TAPP1	pleckstrin homology domain containing, family A (phosphoinositide binding specific) member 1	protein-coding
Merged-chr19-7341870-2	chr19	7341520	7342326	+	15.9	Prol_Cu_CRIP2top0.01pct.stringent_ann.txt|Prol_no_CRIP2top0.01pct.stringent_ann.txt	promoter-TSS (NM_007928)	promoter-TSS (NM_007928)	-63	NM_007928	13728	Mm.258986	NM_007928	ENSMUSG00000024969	Mark2	EMK-1|Emk|Par-1|Par-1b	MAP/microtubule affinity regulating kinase 2	protein-coding
Merged-chr10-127667705-2	chr10	127666248	127668576	+	15.865	Prol_Cu_CRIP2top0.01pct.stringent_ann.txt|Prol_no_CRIP2top0.01pct.stringent_ann.txt	promoter-TSS (NM_001122895)	promoter-TSS (NM_001122895)	289	NR_045171	72243	Mm.482902	NR_045171	ENSMUSG00000040195	1700012D01Rik	-	RIKEN cDNA 1700012D01 gene	ncRNA
Merged-chr11-3137531-3	chr11	3137383	3137838	+	15.86	Diff_Cu_CRIP2top0.01pct.stringent_ann.txt|Diffrep1_Ins_CRIP2top0.01pct.stringent_ann.txt|Prol_Cu_CRIP2top0.01pct.stringent_ann.txt	intron (NM_030207, intron 22 of 32)	intron (NM_030207, intron 22 of 32)	13589	NR_003517	236604	Mm.247625	NM_001004146		Pisd-ps1	-	phosphatidylserine decarboxylase, pseudogene 1	pseudo
Merged-chr10-58237837-1	chr10	58237761	58237914	+	15.83	Diff_Cu_CRIP2top0.01pct.stringent_ann.txt	Intergenic	G-rich|Low_complexity|Low_complexity	-1177	NM_001034869	245263	Mm.291161	NM_001034869	ENSMUSG00000075045	Gm4981	EG245263	predicted gene 4981	protein-coding
Merged-chr13-119598648-1	chr13	119598492	119598804	+	15.83	Diff_Cu_CRIP2top0.01pct.stringent_ann.txt	intron (NM_001177666, intron 2 of 3)	intron (NM_001177666, intron 2 of 3)	-25171	NM_020279	56838	Mm.143745	NM_020279	ENSMUSG00000074715	Ccl28	CCK1|MEC|Scya28	chemokine (C-C motif) ligand 28	protein-coding
Merged-chr10-58239543-3	chr10	58239415	58239680	+	15.5933	Diff_Cu_CRIP2top0.01pct.stringent_ann.txt|Diffrep1_Ins_CRIP2top0.01pct.stringent_ann.txt|Diffrep1_no_CRIP2top0.01pct.stringent_ann.txt	Intergenic	Intergenic	-2887	NM_001034869	245263	Mm.291161	NM_001034869	ENSMUSG00000075045	Gm4981	EG245263	predicted gene 4981	protein-coding
Merged-chr14-54686780-2	chr14	54686467	54687048	+	15.575	Prol_Cu_CRIP2top0.01pct.stringent_ann.txt|Prol_no_CRIP2top0.01pct.stringent_ann.txt	exon (NM_023190, exon 1 of 19)	exon (NM_023190, exon 1 of 19)	174	NM_023190	56215	Mm.297078	NM_019567	ENSMUSG00000022185	Acin1	2610036I19Rik|2610510L13Rik|Acinus|Acn|C79325|acinusL|acinusS|mKIAA0670	apoptotic chromatin condensation inducer 1	protein-coding
Merged-chrY-11858132-1	chrY	11858071	11858193	+	15.32	Diff_Cu_CRIP2top0.01pct.stringent_ann.txt	Intergenic	Intergenic	-523857	NM_001199332	100041550	Mm.485768	NM_001199332	ENSMUSG00000095520	Gm20877	-	predicted gene, 20877	protein-coding
Merged-chr9-3030207-1	chr9	3030132	3030283	+	15.32	Diff_Cu_CRIP2top0.01pct.stringent_ann.txt	Intergenic	GSAT_MM|Satellite|Satellite	8536	NR_039546	100628572		NR_039546	ENSMUSG00000106183	Mir101c	mir-101c|mmu-mir-101c	microRNA 101c	ncRNA
Merged-chr13-119601438-2	chr13	119601247	119601609	+	15.24	Diff_Cu_CRIP2top0.01pct.stringent_ann.txt|Prol_no_CRIP2top0.01pct.stringent_ann.txt	intron (NM_001177666, intron 2 of 3)	intron (NM_001177666, intron 2 of 3)	-22391	NM_020279	56838	Mm.143745	NM_020279	ENSMUSG00000074715	Ccl28	CCK1|MEC|Scya28	chemokine (C-C motif) ligand 28	protein-coding
Merged-chr5-15604541-2	chr5	15604334	15604699	+	15.22	Diff_Cu_CRIP2top0.01pct.stringent_ann.txt|Diffrep1_Ins_CRIP2top0.01pct.stringent_ann.txt	Intergenic	B1_Mur3|SINE|Alu	-14583	NM_025759	360220	Mm.425235	NM_025759	ENSMUSG00000070933	Speer4d	4933431D05Rik|SPEER-4D	spermatogenesis associated glutamate (E)-rich protein 4D	protein-coding
Merged-chr4-133013511-1	chr4	133013272	133013750	+	15.22	Prol_no_CRIP2top0.01pct.stringent_ann.txt	intron (NM_146155, intron 2 of 6)	intron (NM_146155, intron 2 of 6)	2005	NM_146155	230793	Mm.31816	NM_146155	ENSMUSG00000037692	Ahdc1	D030015G18Rik	AT hook, DNA binding motif, containing 1	protein-coding
Merged-chr10-76962348-1	chr10	76962029	76962668	+	15.22	Prol_no_CRIP2top0.01pct.stringent_ann.txt	promoter-TSS (NM_021568)	promoter-TSS (NM_021568)	-401	NM_021568	59093	Mm.272803	NM_021568	ENSMUSG00000001120	Pcbp3	AlphaCP-3	poly(rC) binding protein 3	protein-coding
Merged-chr13-119596964-4	chr13	119596718	119597197	+	15.1575	Diff_Cu_CRIP2top0.01pct.stringent_ann.txt|Diffrep1_no_CRIP2top0.01pct.stringent_ann.txt|Prol_Cu_CRIP2top0.01pct.stringent_ann.txt|Prol_no_CRIP2top0.01pct.stringent_ann.txt	intron (NM_001177666, intron 2 of 3)	intron (NM_001177666, intron 2 of 3)	-26862	NM_020279	56838	Mm.143745	NM_020279	ENSMUSG00000074715	Ccl28	CCK1|MEC|Scya28	chemokine (C-C motif) ligand 28	protein-coding
Merged-chrUn_JH584304-19864-5	chrUn_JH584304	19617	20023	+	15.138	Diff_Cu_CRIP2top0.01pct.stringent_ann.txt|Diffrep1_Ins_CRIP2top0.01pct.stringent_ann.txt|Diffrep1_no_CRIP2top0.01pct.stringent_ann.txt|Prol_Cu_CRIP2top0.01pct.stringent_ann.txt|Prol_no_CRIP2top0.01pct.stringent_ann.txt	Intergenic	B1_Mus1|SINE|Alu	39869	NR_003518	66776	Mm.247625	NR_003518		Pisd-ps3	4933439C20Rik	phosphatidylserine decarboxylase, pseudogene 3	pseudo
Merged-chr16-11144177-2	chr16	11143989	11144412	+	15.135	Prol_Cu_CRIP2top0.01pct.stringent_ann.txt|Prol_no_CRIP2top0.01pct.stringent_ann.txt	intron (NR_027502, intron 19 of 22)	LSU-rRNA_Hsa|rRNA|rRNA	-9668	NM_029582	106200	Mm.291015	NM_029582	ENSMUSG00000022498	Txndc11	2810408E11Rik|AI427833|EFP1|Txdc11	thioredoxin domain containing 11	protein-coding
Merged-chr5-15679108-1	chr5	15679030	15679187	+	15.07	Diffrep1_Ins_CRIP2top0.01pct.stringent_ann.txt	Intergenic	Intergenic	-1602	NR_001585	75858	Mm.359463	NR_001585	ENSMUSG00000089871	Speer4cos	4930568L21Rik|SPEER-7|Speer7-ps|Speer7-ps1	spermatogenesis associated glutamate (E)-rich protein 4C, opposite strand transcript	pseudo
Merged-chrUn_JH584304-23551-5	chrUn_JH584304	23277	23742	+	14.998	Diff_Cu_CRIP2top0.01pct.stringent_ann.txt|Diffrep1_Ins_CRIP2top0.01pct.stringent_ann.txt|Diffrep1_no_CRIP2top0.01pct.stringent_ann.txt|Prol_Cu_CRIP2top0.01pct.stringent_ann.txt|Prol_no_CRIP2top0.01pct.stringent_ann.txt	Intergenic	Intergenic	36180	NR_003518	66776	Mm.247625	NR_003518		Pisd-ps3	4933439C20Rik	phosphatidylserine decarboxylase, pseudogene 3	pseudo
Merged-chr5-15533362-2	chr5	15533273	15533471	+	14.855	Diffrep1_Ins_CRIP2top0.01pct.stringent_ann.txt|Diffrep1_no_CRIP2top0.01pct.stringent_ann.txt	Intergenic	ORR1A1-int|LTR|ERVL-MaLR	-4150	NM_001310449	100861755	Mm.382859	NM_001310449	ENSMUSG00000106445	Gm21190	-	predicted gene, 21190	protein-coding
Merged-chr9-3015344-1	chr9	3015270	3015419	+	14.8	Diff_Cu_CRIP2top0.01pct.stringent_ann.txt	Intergenic	GSAT_MM|Satellite|Satellite	23399	NR_039546	100628572		NR_039546	ENSMUSG00000106183	Mir101c	mir-101c|mmu-mir-101c	microRNA 101c	ncRNA
Merged-chr5-110839847-1	chr5	110839562	110840132	+	14.78	Prol_no_CRIP2top0.01pct.stringent_ann.txt	promoter-TSS (NM_016681)	promoter-TSS (NM_016681)	-70	NM_001359835	100900	Mm.200231	NM_153571	ENSMUSG00000043510	Hscb	AI325508|AW049829|Hsc20	HscB iron-sulfur cluster co-chaperone	protein-coding
Merged-chr7-27361486-1	chr7	27361270	27361703	+	14.77	Prol_no_CRIP2top0.01pct.stringent_ann.txt	intron (NM_001199236, intron 16 of 18)	intron (NM_001199236, intron 16 of 18)	-5478	NM_138676	192192	Mm.21297	NM_138676	ENSMUSG00000089832	Shkbp1	B930062H15Rik|Sb1	Sh3kbp1 binding protein 1	protein-coding
Merged-chr11-3166502-2	chr11	3166417	3166594	+	14.66	Diff_Cu_CRIP2top0.01pct.stringent_ann.txt|Diffrep1_no_CRIP2top0.01pct.stringent_ann.txt	intron (NM_030207, intron 7 of 32)	MER102b|DNA|hAT-Charlie	26958	NM_030207	78887	Mm.394071	NM_030207	ENSMUSG00000023764	Sfi1	-	Sfi1 homolog, spindle assembly associated (yeast)	protein-coding
Merged-chr11-3167659-1	chr11	3167439	3167880	+	14.33	Prol_no_CRIP2top0.01pct.stringent_ann.txt	intron (NM_030207, intron 7 of 32)	RLTR21|LTR|ERVK	25804	NM_030207	78887	Mm.394071	NM_030207	ENSMUSG00000023764	Sfi1	-	Sfi1 homolog, spindle assembly associated (yeast)	protein-coding
Merged-chr9-106477026-1	chr9	106476546	106477506	+	14.33	Prol_no_CRIP2top0.01pct.stringent_ann.txt	promoter-TSS (NM_145620)	promoter-TSS (NM_145620)	-77	NM_001311150	235587	Mm.273659	NM_145619	ENSMUSG00000023249	Parp3	A930002C11Rik|ADPRT-3|ARTD3|AW990611|Adprt3|Adprtl3|PARP-3|pADPRT-3	poly (ADP-ribose) polymerase family, member 3	protein-coding
Merged-chr5-112276567-1	chr5	112276386	112276748	+	14.33	Prol_no_CRIP2top0.01pct.stringent_ann.txt	promoter-TSS (NM_001326590)	promoter-TSS (NM_001326590)	-124	NM_001326590	22022	Mm.250631	NM_009419	ENSMUSG00000029344	Tpst2	AI448750|D5Ucla3|Tango13b|grm|grt	protein-tyrosine sulfotransferase 2	protein-coding
Merged-chr10-80343223-1	chr10	80342983	80343463	+	14.33	Prol_no_CRIP2top0.01pct.stringent_ann.txt	intron (NR_104340, intron 7 of 11)	intron (NR_104340, intron 7 of 11)	5225	NM_001285435	66548	Mm.71891	NM_025629	ENSMUSG00000043822	Adamtsl5	2010109H09Rik|Thsd6	ADAMTS-like 5	protein-coding
Merged-chr2-75704683-1	chr2	75704431	75704936	+	14.33	Prol_no_CRIP2top0.01pct.stringent_ann.txt	promoter-TSS (NM_010902)	promoter-TSS (NM_010902)	-20	NR_132727	18024	Mm.1025	NM_010902	ENSMUSG00000015839	Nfe2l2	Nrf2	nuclear factor, erythroid derived 2, like 2	protein-coding
Merged-chrUn_JH584304-61902-2	chrUn_JH584304	61779	62056	+	14.33	Diff_Cu_CRIP2top0.01pct.stringent_ann.txt|Diffrep1_Ins_CRIP2top0.01pct.stringent_ann.txt	Intergenic	B3|SINE|B2	-2228	NR_003518	66776	Mm.247625	NR_003518		Pisd-ps3	4933439C20Rik	phosphatidylserine decarboxylase, pseudogene 3	pseudo
Merged-chr5-139150007-2	chr5	139149639	139150411	+	14.315	Prol_Cu_CRIP2top0.01pct.stringent_ann.txt|Prol_no_CRIP2top0.01pct.stringent_ann.txt	promoter-TSS (NM_001081265)	promoter-TSS (NM_001081265)	-24	NM_001359098	19085	Mm.306163	NM_008923	ENSMUSG00000025855	Prkar1b	AI385716|RIbeta	protein kinase, cAMP dependent regulatory, type I beta	protein-coding
Merged-chr11-3130059-2	chr11	3129930	3130239	+	14.305	Diff_Cu_CRIP2top0.01pct.stringent_ann.txt|Diffrep1_no_CRIP2top0.01pct.stringent_ann.txt	intron (NR_003517, intron 6 of 6)	intron (NR_003517, intron 6 of 6)	6063	NR_003517	236604	Mm.247625	NM_001004146		Pisd-ps1	-	phosphatidylserine decarboxylase, pseudogene 1	pseudo
Merged-chr5-15040188-1	chr5	15040095	15040282	+	14.29	Diff_Cu_CRIP2top0.01pct.stringent_ann.txt	Intergenic	Lx2A1|LINE|L1	-7181	NM_182957	66773	Mm.368256	NM_182957	ENSMUSG00000091897	Gm17019	-	predicted gene 17019	protein-coding
Merged-chr11-3169486-1	chr11	3169379	3169593	+	14.29	Diff_Cu_CRIP2top0.01pct.stringent_ann.txt	intron (NM_030207, intron 7 of 32)	B1_Mur3|SINE|Alu	23977	NM_030207	78887	Mm.394071	NM_030207	ENSMUSG00000023764	Sfi1	-	Sfi1 homolog, spindle assembly associated (yeast)	protein-coding
Merged-chr5-15022232-1	chr5	15022117	15022347	+	14.23	Diffrep1_Ins_CRIP2top0.01pct.stringent_ann.txt	Intergenic	Intergenic	10775	NM_182957	66773	Mm.368256	NM_182957	ENSMUSG00000091897	Gm17019	-	predicted gene 17019	protein-coding
Merged-chr5-15680743-3	chr5	15680556	15680976	+	14.0567	Diff_Cu_CRIP2top0.01pct.stringent_ann.txt|Diffrep1_Ins_CRIP2top0.01pct.stringent_ann.txt|Diffrep1_no_CRIP2top0.01pct.stringent_ann.txt	promoter-TSS (NR_001585)	promoter-TSS (NR_001585)	56	NR_001585	75858	Mm.359463	NR_001585	ENSMUSG00000089871	Speer4cos	4930568L21Rik|SPEER-7|Speer7-ps|Speer7-ps1	spermatogenesis associated glutamate (E)-rich protein 4C, opposite strand transcript	pseudo
Merged-chr14-65343806-3	chr14	65343054	65344283	+	13.93	Diff_Cu_CRIP2top0.01pct.stringent_ann.txt|Prol_Cu_CRIP2top0.01pct.stringent_ann.txt|Prol_no_CRIP2top0.01pct.stringent_ann.txt	Intergenic	CpG	-15008	NM_199029	380912	Mm.270087	NM_199029	ENSMUSG00000034522	Zfp395	BC053701|Gm910	zinc finger protein 395	protein-coding
Merged-chr19-31082940-2	chr19	31082586	31083380	+	13.9	Prol_Cu_CRIP2top0.01pct.stringent_ann.txt|Prol_no_CRIP2top0.01pct.stringent_ann.txt	5' UTR (NM_031249, exon 1 of 1)	5' UTR (NM_031249, exon 1 of 1)	142	NM_031249	83410	Mm.22031	NM_031249	ENSMUSG00000053536	Cstf2t	64kDa|C77975|tCstF-64|tauCstF-64	cleavage stimulation factor, 3' pre-RNA subunit 2, tau	protein-coding
Merged-chr1-153332991-1	chr1	153332777	153333206	+	13.88	Prol_no_CRIP2top0.01pct.stringent_ann.txt	promoter-TSS (NM_010683)	promoter-TSS (NM_010683)	-205	NM_010683	226519	Mm.1249	NM_010683	ENSMUSG00000026478	Lamc1	Lamb2	laminin, gamma 1	protein-coding
Merged-chr7-118244039-1	chr7	118243675	118244404	+	13.88	Prol_no_CRIP2top0.01pct.stringent_ann.txt	promoter-TSS (NM_001031814)	promoter-TSS (NM_001031814)	132	NR_027879	67745	Mm.483404	NM_183267	ENSMUSG00000055159	4930583K01Rik	-	RIKEN cDNA 4930583K01 gene	ncRNA
Merged-chr4-107253671-1	chr4	107253486	107253857	+	13.88	Prol_no_CRIP2top0.01pct.stringent_ann.txt	promoter-TSS (NM_001355459)	promoter-TSS (NM_001355459)	-21	NM_001355460	72938	Mm.21787	NM_028394	ENSMUSG00000063172	Hspb11	2900042B11Rik|IFT25|PP25	heat shock protein family B (small), member 11	protein-coding
Merged-chr1-161131402-1	chr1	161131153	161131652	+	13.88	Prol_no_CRIP2top0.01pct.stringent_ann.txt	promoter-TSS (NM_001039482)	promoter-TSS (NM_001039482)	77	NM_001039482	226541	Mm.255165	NM_144876	ENSMUSG00000026705	Klhl20	AI504637|D930050H05Rik|Kleip|mKIAA4210	kelch-like 20	protein-coding
Merged-chr7-5061644-3	chr7	5061016	5062412	+	13.8767	Diff_Cu_CRIP2top0.01pct.stringent_ann.txt|Prol_Cu_CRIP2top0.01pct.stringent_ann.txt|Prol_no_CRIP2top0.01pct.stringent_ann.txt	promoter-TSS (NM_133671)	promoter-TSS (NM_133671)	-429	NM_133671	22185	Mm.360389	NM_133671	ENSMUSG00000030435	U2af2	65kDa	U2 small nuclear ribonucleoprotein auxiliary factor (U2AF) 2	protein-coding
Merged-chr5-15511540-1	chr5	15511386	15511694	+	13.81	Diffrep1_no_CRIP2top0.01pct.stringent_ann.txt	Intergenic	Lx|LINE|L1	17682	NM_001310449	100861755	Mm.382859	NM_001310449	ENSMUSG00000106445	Gm21190	-	predicted gene, 21190	protein-coding
Merged-chr5-17468340-1	chr5	17468201	17468479	+	13.78	Diff_Cu_CRIP2top0.01pct.stringent_ann.txt	Intergenic	Lx2A1|LINE|L1	-7782	NM_027609	70935	Mm.332225	NM_027609	ENSMUSG00000058643	Speer4f1	4922502J04Rik|SPEER-4F|Speer4f	spermatogenesis associated glutamate (E)-rich protein 4F1	protein-coding
Merged-chr9-119341226-2	chr9	119340972	119341614	+	13.555	Prol_Cu_CRIP2top0.01pct.stringent_ann.txt|Prol_no_CRIP2top0.01pct.stringent_ann.txt	promoter-TSS (NM_130864)	promoter-TSS (NM_130864)	-1	NM_130864	113868	Mm.205266	NM_130864	ENSMUSG00000036138	Acaa1a	Acaa|Acaa1|D9Ertd25e|PTL	acetyl-Coenzyme A acyltransferase 1A	protein-coding
Merged-chr3-51484157-2	chr3	51483852	51484633	+	13.55	Prol_Cu_CRIP2top0.01pct.stringent_ann.txt|Prol_no_CRIP2top0.01pct.stringent_ann.txt	5' UTR (NM_016858, exon 1 of 2)	5' UTR (NM_016858, exon 1 of 2)	276	NM_016858	19338	Mm.1664	NM_016858	ENSMUSG00000027739	Rab33b	-	RAB33B, member RAS oncogene family	protein-coding
Merged-chrUn_JH584304-57008-4	chrUn_JH584304	56852	57172	+	13.53	Diff_Cu_CRIP2top0.01pct.stringent_ann.txt|Diffrep1_Ins_CRIP2top0.01pct.stringent_ann.txt|Diffrep1_no_CRIP2top0.01pct.stringent_ann.txt|Prol_Cu_CRIP2top0.01pct.stringent_ann.txt	non-coding (NR_003518, exon 3 of 7)	non-coding (NR_003518, exon 3 of 7)	2677	NR_003518	66776	Mm.247625	NR_003518		Pisd-ps3	4933439C20Rik	phosphatidylserine decarboxylase, pseudogene 3	pseudo
Merged-chr19-61199693-1	chr19	61199215	61200171	+	13.51	Prol_Cu_CRIP2top0.01pct.stringent_ann.txt	Intergenic	Intergenic	-23384	NM_001177513	633057	Mm.426097	NM_001177513	ENSMUSG00000094649	Gm7102	EG633057	predicted gene 7102	protein-coding
Merged-chr5-15606950-2	chr5	15606729	15607191	+	13.46	Diff_Cu_CRIP2top0.01pct.stringent_ann.txt|Diffrep1_no_CRIP2top0.01pct.stringent_ann.txt	Intergenic	Intergenic	-12139	NM_025759	360220	Mm.425235	NM_025759	ENSMUSG00000070933	Speer4d	4933431D05Rik|SPEER-4D	spermatogenesis associated glutamate (E)-rich protein 4D	protein-coding
Merged-chr2-146512149-1	chr2	146511946	146512353	+	13.43	Prol_no_CRIP2top0.01pct.stringent_ann.txt	promoter-TSS (NM_001033348)	promoter-TSS (NM_001033348)	-145	NM_001033348	241694	Mm.222310	NM_001033348	ENSMUSG00000037110	Ralgapa2	A230067G21Rik|AS250|BC053994|RGC2|pp250	Ral GTPase activating protein, alpha subunit 2 (catalytic)	protein-coding
Merged-chr6-125008827-1	chr6	125008537	125009117	+	13.43	Prol_no_CRIP2top0.01pct.stringent_ann.txt	promoter-TSS (NM_175557)	promoter-TSS (NM_175557)	-411	NM_001252083	269800	Mm.108677	NM_175557	ENSMUSG00000038346	Zfp384	BB163993|C130073D16Rik|Ciz|NP|Nmp4	zinc finger protein 384	protein-coding
Merged-chr9-44881504-1	chr9	44881287	44881721	+	13.43	Prol_no_CRIP2top0.01pct.stringent_ann.txt	promoter-TSS (NM_001357549)	promoter-TSS (NM_001357549)	-230	NM_001357549	214162	Mm.2389	NM_001081049	ENSMUSG00000002028	Kmt2a	6430520K01|ALL-1|All1|Cxxc7|HRX|HTRX1|Mll|Mll1|mKIAA4050	lysine (K)-specific methyltransferase 2A	protein-coding
Merged-chr17-13591242-5	chr17	13590839	13591631	+	13.418	Diff_Cu_CRIP2top0.01pct.stringent_ann.txt|Diffrep1_Ins_CRIP2top0.01pct.stringent_ann.txt|Diffrep1_no_CRIP2top0.01pct.stringent_ann.txt|Prol_Cu_CRIP2top0.01pct.stringent_ann.txt|Prol_no_CRIP2top0.01pct.stringent_ann.txt	Intergenic	Intergenic	-37141	NR_045437	72578	Mm.46549	NR_045436	ENSMUSG00000117042	2700054A10Rik	-	RIKEN cDNA 2700054A10 gene	ncRNA
Merged-chr12-20227113-1	chr12	20226833	20227394	+	13.39	Diffrep1_Ins_CRIP2top0.01pct.stringent_ann.txt	Intergenic	MMERGLN-int|LTR|ERV1	588666	NR_015521	69513	Mm.273972	NR_015521	ENSMUSG00000099759	1700030C10Rik	-	RIKEN cDNA 1700030C10 gene	ncRNA
Merged-chr14-71797852-1	chr14	71797719	71797985	+	13.39	Diffrep1_Ins_CRIP2top0.01pct.stringent_ann.txt	Intergenic	Intergenic	-58857	NR_046274	74667	Mm.159286	NR_046274	ENSMUSG00000115304	4930434J06Rik	-	RIKEN cDNA 4930434J06 gene	ncRNA
Merged-chr17-23512040-1	chr17	23511955	23512126	+	13.39	Diffrep1_Ins_CRIP2top0.01pct.stringent_ann.txt	Intergenic	B2_Mm2|SINE|B2	-32443	NM_001104581	619788	Mm.469847	NM_001104581	ENSMUSG00000091407	Vmn2r117	EG619788|V2Rp6	vomeronasal 2, receptor 117	protein-coding
Merged-chr6-146019937-1	chr6	146019828	146020046	+	13.39	Diffrep1_Ins_CRIP2top0.01pct.stringent_ann.txt	Intergenic	IMPB_01|Satellite|Satellite	85815	NM_010656	16651	Mm.49689	NM_010656	ENSMUSG00000030255	Sspn	Krag	sarcospan	protein-coding
Merged-chr11-3158636-2	chr11	3158494	3158738	+	13.385	Diff_Cu_CRIP2top0.01pct.stringent_ann.txt|Diffrep1_no_CRIP2top0.01pct.stringent_ann.txt	intron (NM_030207, intron 10 of 32)	intron (NM_030207, intron 10 of 32)	34595	NR_003517	236604	Mm.247625	NM_001004146		Pisd-ps1	-	phosphatidylserine decarboxylase, pseudogene 1	pseudo
Merged-chr8-14306862-3	chr8	14306560	14307153	+	13.3667	Diff_Cu_CRIP2top0.01pct.stringent_ann.txt|Diffrep1_no_CRIP2top0.01pct.stringent_ann.txt|Prol_no_CRIP2top0.01pct.stringent_ann.txt	intron (NM_172910, intron 3 of 15)	intron (NM_172910, intron 3 of 15)	210981	NM_172910	244310	Mm.404697	NM_172910	ENSMUSG00000047495	Dlgap2	6430596N04Rik|Dap-2|Dap2|Sapap2	DLG associated protein 2	protein-coding
Merged-chr5-14983102-2	chr5	14982961	14983296	+	13.305	Diff_Cu_CRIP2top0.01pct.stringent_ann.txt|Diffrep1_no_CRIP2top0.01pct.stringent_ann.txt	Intergenic	ORR1A1-int|LTR|ERVL-MaLR	-4229	NM_001281514	100503549	Mm.491086	NM_001281514	ENSMUSG00000072188	Gm10354	-	predicted gene 10354	protein-coding
Merged-chrUn_JH584304-17625-1	chrUn_JH584304	17549	17701	+	13.27	Diff_Cu_CRIP2top0.01pct.stringent_ann.txt	Intergenic	B4A|SINE|B4	42064	NR_003518	66776	Mm.247625	NR_003518		Pisd-ps3	4933439C20Rik	phosphatidylserine decarboxylase, pseudogene 3	pseudo
Merged-chr5-15687956-1	chr5	15687851	15688062	+	13.27	Diff_Cu_CRIP2top0.01pct.stringent_ann.txt	intron (NR_001585, intron 1 of 4)	MMERVK10C-int|LTR|ERVK	7246	NR_001585	75858	Mm.359463	NR_001585	ENSMUSG00000089871	Speer4cos	4930568L21Rik|SPEER-7|Speer7-ps|Speer7-ps1	spermatogenesis associated glutamate (E)-rich protein 4C, opposite strand transcript	pseudo
Merged-chr13-119600265-6	chr13	119599788	119600747	+	13.2567	Diff_Cu_CRIP2top0.01pct.stringent_ann.txt|Diffrep1_Ins_CRIP2top0.01pct.stringent_ann.txt|Diffrep1_no_CRIP2top0.01pct.stringent_ann.txt|Prol_Cu_CRIP2top0.01pct.stringent_ann.txt|Prol_no_CRIP2top0.01pct.stringent_ann.txt	intron (NM_001177666, intron 2 of 3)	intron (NM_001177666, intron 2 of 3)	-23552	NM_020279	56838	Mm.143745	NM_020279	ENSMUSG00000074715	Ccl28	CCK1|MEC|Scya28	chemokine (C-C motif) ligand 28	protein-coding
Merged-chr7-141327856-3	chr7	141327540	141328436	+	13.2067	Diff_Cu_CRIP2top0.01pct.stringent_ann.txt|Prol_Cu_CRIP2top0.01pct.stringent_ann.txt|Prol_no_CRIP2top0.01pct.stringent_ann.txt	promoter-TSS (NM_001282076)	promoter-TSS (NM_001282076)	-142	NM_001141950	71448	Mm.248960	NM_027797	ENSMUSG00000025505	Tmem80	5530601I19Rik	transmembrane protein 80	protein-coding
Merged-chr17-13654955-5	chr17	13654614	13655341	+	13.054	Diff_Cu_CRIP2top0.01pct.stringent_ann.txt|Diffrep1_Ins_CRIP2top0.01pct.stringent_ann.txt|Diffrep1_no_CRIP2top0.01pct.stringent_ann.txt|Prol_Cu_CRIP2top0.01pct.stringent_ann.txt|Prol_no_CRIP2top0.01pct.stringent_ann.txt	Intergenic	Intergenic	-100883	NR_045437	72578	Mm.46549	NR_045436	ENSMUSG00000117042	2700054A10Rik	-	RIKEN cDNA 2700054A10 gene	ncRNA
Merged-chr6-128803175-1	chr6	128802878	128803473	+	12.99	Prol_no_CRIP2top0.01pct.stringent_ann.txt	Intergenic	Intergenic	-14534	NM_001159904	17059	Mm.480764	NM_008527	ENSMUSG00000030325	Klrb1c	AI462337|CD161|Klrb1b|Ly-59|Ly55c|Ly59|NK-RP1|NK1.1|NKR-P1.9|NKRP1|NKRP140|Nk-1|Nk-1.2|Nk1|Nk1.2|Nkrp1b|Nkrp1c|ly-55c	killer cell lectin-like receptor subfamily B member 1C	protein-coding
Merged-chr10-128549242-1	chr10	128548966	128549518	+	12.99	Prol_no_CRIP2top0.01pct.stringent_ann.txt	promoter-TSS (NM_018860)	promoter-TSS (NM_018860)	-74	NM_018860	67945	Mm.290786	NM_018860	ENSMUSG00000093674	Rpl41	1810055P16Rik|2210411K19Rik	ribosomal protein L41	protein-coding
Merged-chr19-5489242-1	chr19	5488985	5489500	+	12.98	Prol_no_CRIP2top0.01pct.stringent_ann.txt	promoter-TSS (NR_153768)	promoter-TSS (NR_153768)	-863	NR_153769	71711	Mm.27697	NM_027877	ENSMUSG00000024906	Mus81	1200008A18Rik|AI182501|AW045863	MUS81 structure-specific endonuclease subunit	protein-coding
Merged-chr8-109608614-1	chr8	109608330	109608898	+	12.98	Prol_no_CRIP2top0.01pct.stringent_ann.txt	promoter-TSS (NM_020046)	promoter-TSS (NM_020046)	59	NM_020046	56749	Mm.23894	NM_020046	ENSMUSG00000031730	Dhodh	2810417D19Rik|AI834883	dihydroorotate dehydrogenase	protein-coding
Merged-chr7-105400292-1	chr7	105400036	105400549	+	12.98	Prol_no_CRIP2top0.01pct.stringent_ann.txt	promoter-TSS (NM_001242363)	promoter-TSS (NM_001242363)	-238	NM_001242363	74349	Mm.30254	NM_199009	ENSMUSG00000044465	Fam160a2	4632419K20Rik|6530415H11Rik|FHIP	family with sequence similarity 160, member A2	protein-coding
Merged-chr3-79628952-1	chr3	79628633	79629272	+	12.98	Prol_no_CRIP2top0.01pct.stringent_ann.txt	promoter-TSS (NM_029482)	promoter-TSS (NM_029482)	-127	NM_029482	75939	Mm.221520	NM_029482	ENSMUSG00000027811	4930579G24Rik	-	RIKEN cDNA 4930579G24 gene	protein-coding
Merged-chr13-12395104-1	chr13	12394839	12395370	+	12.98	Prol_no_CRIP2top0.01pct.stringent_ann.txt	promoter-TSS (NM_144835)	promoter-TSS (NM_144835)	-271	NM_144835	217995	Mm.171186	NM_144835	ENSMUSG00000050244	Heatr1	AA517551|B130016L12Rik|BC019693	HEAT repeat containing 1	protein-coding
Merged-chr3-107740719-1	chr3	107740529	107740910	+	12.98	Prol_no_CRIP2top0.01pct.stringent_ann.txt	TTS (NM_001113529)	TTS (NM_001113529)	19750	NM_001113530	12977	Mm.795	NM_007778	ENSMUSG00000014599	Csf1	C87615|Csfm|MCSF|op	colony stimulating factor 1 (macrophage)	protein-coding
Merged-chr4-147398140-1	chr4	147398029	147398251	+	12.95	Diffrep1_no_CRIP2top0.01pct.stringent_ann.txt	intron (NM_001039209, intron 1 of 2)	MLT1B|LTR|ERVL-MaLR	-155137	NM_001014397	433804	Mm.332047	NM_001014397	ENSMUSG00000065999	Zfp985	Gm13154	zinc finger protein 985	protein-coding
Merged-chr11-60353041-2	chr11	60352348	60353564	+	12.87	Prol_Cu_CRIP2top0.01pct.stringent_ann.txt|Prol_no_CRIP2top0.01pct.stringent_ann.txt	promoter-TSS (NM_029044)	promoter-TSS (NM_029044)	-51	NM_001359810	216810	Mm.218875	NM_153080	ENSMUSG00000000538	Tom1l2	2900016I08Rik|A730055F12Rik|AU042072|Srebf1	target of myb1-like 2 (chicken)	protein-coding
Merged-chr17-56462429-2	chr17	56461846	56462903	+	12.775	Prol_Cu_CRIP2top0.01pct.stringent_ann.txt|Prol_no_CRIP2top0.01pct.stringent_ann.txt	promoter-TSS (NM_001252456)	promoter-TSS (NM_001252456)	-153	NM_001252456	19280	Mm.258771	NM_011218	ENSMUSG00000013236	Ptprs	AL022616|PTP|PTP-NU3|PTPNU-3|PTPsigma|Ptpt9|R-PTP-S|RPTPsigma	protein tyrosine phosphatase, receptor type, S	protein-coding
Merged-chr17-13590369-1	chr17	13590168	13590570	+	12.76	Diff_Cu_CRIP2top0.01pct.stringent_ann.txt	Intergenic	Intergenic	-36275	NR_045437	72578	Mm.46549	NR_045436	ENSMUSG00000117042	2700054A10Rik	-	RIKEN cDNA 2700054A10 gene	ncRNA
Merged-chr5-15477886-1	chr5	15477768	15478005	+	12.56	Diffrep1_Ins_CRIP2top0.01pct.stringent_ann.txt	Intergenic	RLTR19|LTR|ERVK	51336	NM_001310449	100861755	Mm.382859	NM_001310449	ENSMUSG00000106445	Gm21190	-	predicted gene, 21190	protein-coding
Merged-chr4-147400597-1	chr4	147400427	147400767	+	12.56	Diffrep1_Ins_CRIP2top0.01pct.stringent_ann.txt	intron (NM_001039209, intron 1 of 2)	RLTR10-int|LTR|ERVK	-152680	NM_001014397	433804	Mm.332047	NM_001014397	ENSMUSG00000065999	Zfp985	Gm13154	zinc finger protein 985	protein-coding
Merged-chr1-133738768-1	chr1	133738585	133738951	+	12.56	Diffrep1_Ins_CRIP2top0.01pct.stringent_ann.txt	intron (NM_213616, intron 3 of 19)	intron (NM_213616, intron 3 of 19)	-12123	NR_105868	102466206		NR_105868	ENSMUSG00000098606	Mir6903	Gm27797|mmu-mir-6903	microRNA 6903	ncRNA
Merged-chr9-21367628-1	chr9	21367347	21367909	+	12.54	Prol_no_CRIP2top0.01pct.stringent_ann.txt	promoter-TSS (NM_010561)	promoter-TSS (NM_010561)	-243	NM_001042708	16201	Mm.440026	NM_010561	ENSMUSG00000032178	Ilf3	MBII-26|MPHOSPH4|NF90|NFAR	interleukin enhancer binding factor 3	protein-coding
Merged-chr8-70865633-1	chr8	70865346	70865920	+	12.54	Prol_no_CRIP2top0.01pct.stringent_ann.txt	Intergenic	CpG	7857	NM_026964	234388	Mm.295791	NM_026964	ENSMUSG00000007721	Ccdc124	1810023B24Rik	coiled-coil domain containing 124	protein-coding
Merged-chr5-52834031-1	chr5	52833796	52834267	+	12.54	Prol_no_CRIP2top0.01pct.stringent_ann.txt	promoter-TSS (NM_024213)	promoter-TSS (NM_024213)	-104	NM_024213	52206	Mm.272568	NM_024213	ENSMUSG00000029176	Anapc4	2610306D21Rik|APC4|D5Ertd249e	anaphase promoting complex subunit 4	protein-coding
Merged-chr4-139574470-1	chr4	139574260	139574681	+	12.54	Prol_no_CRIP2top0.01pct.stringent_ann.txt	promoter-TSS (NM_001205173)	promoter-TSS (NM_001205173)	-250	NM_001205173	212632	Mm.30464	NM_183148	ENSMUSG00000041025	Iffo2	C79267	intermediate filament family orphan 2	protein-coding
Merged-chr3-36475768-1	chr3	36475538	36475998	+	12.54	Prol_no_CRIP2top0.01pct.stringent_ann.txt	promoter-TSS (NR_105976)	promoter-TSS (NR_105976)	119	NM_009673	11747	Mm.1620	NM_009673	ENSMUSG00000027712	Anxa5	Anx5|R74653	annexin A5	protein-coding
Merged-chr2-94158119-2	chr2	94157628	94158536	+	12.51	Prol_Cu_CRIP2top0.01pct.stringent_ann.txt|Prol_no_CRIP2top0.01pct.stringent_ann.txt	promoter-TSS (NM_019657)	promoter-TSS (NM_019657)	-173	NM_019657	56348	Mm.22505	NM_019657	ENSMUSG00000027195	Hsd17b12	2610510O05Rik|AI172963|KIK-I|Kik1	hydroxysteroid (17-beta) dehydrogenase 12	protein-coding
Merged-chr17-56079334-2	chr17	56078872	56079741	+	12.505	Prol_Cu_CRIP2top0.01pct.stringent_ann.txt|Prol_no_CRIP2top0.01pct.stringent_ann.txt	promoter-TSS (NM_001304785)	promoter-TSS (NM_001304785)	27	NM_024432	66530	Mm.28000	NM_024432	ENSMUSG00000019578	Ubxn6	1200008L11Rik|2210415J11Rik|AU040909|Ubxd1|Ubxdc2	UBX domain protein 6	protein-coding
Merged-chr17-57031815-2	chr17	57031347	57032318	+	12.41	Prol_Cu_CRIP2top0.01pct.stringent_ann.txt|Prol_no_CRIP2top0.01pct.stringent_ann.txt	promoter-TSS (NM_010613)	promoter-TSS (NM_010613)	-325	NM_010613	16549	Mm.34296	NM_010613	ENSMUSG00000007670	Khsrp	6330409F21Rik|Fbp2|Fubp2|Ksrp	KH-type splicing regulatory protein	protein-coding
Merged-chr5-15463630-5	chr5	15463086	15464327	+	12.294	Diff_Cu_CRIP2top0.01pct.stringent_ann.txt|Diffrep1_Ins_CRIP2top0.01pct.stringent_ann.txt|Diffrep1_no_CRIP2top0.01pct.stringent_ann.txt|Prol_Cu_CRIP2top0.01pct.stringent_ann.txt|Prol_no_CRIP2top0.01pct.stringent_ann.txt	Intergenic	Lx5c|LINE|L1	65516	NM_001310449	100861755	Mm.382859	NM_001310449	ENSMUSG00000106445	Gm21190	-	predicted gene, 21190	protein-coding
Merged-chr11-41632709-1	chr11	41632589	41632829	+	12.25	Diff_Cu_CRIP2top0.01pct.stringent_ann.txt	Intergenic	(CA)n|Simple_repeat|Simple_repeat	368005	NM_177408	14406	Mm.5309	NM_008073	ENSMUSG00000020436	Gabrg2	GABAA-R|Gabrg-2|gamma2	gamma-aminobutyric acid (GABA) A receptor, subunit gamma 2	protein-coding
Merged-chr2-125859230-1	chr2	125859036	125859424	+	12.25	Diff_Cu_CRIP2top0.01pct.stringent_ann.txt	promoter-TSS (NM_009939)	promoter-TSS (NM_009939)	121	NM_175154	69976	Mm.20216	NM_175154	ENSMUSG00000027207	Galk2	2810017M24Rik|AI327030|Gk2	galactokinase 2	protein-coding
Merged-chr17-36231343-3	chr17	36230825	36231725	+	12.1667	Diff_Cu_CRIP2top0.01pct.stringent_ann.txt|Prol_Cu_CRIP2top0.01pct.stringent_ann.txt|Prol_no_CRIP2top0.01pct.stringent_ann.txt	Intergenic	CpG	26571	NM_026308	67676	Mm.27131	NM_026308	ENSMUSG00000024446	Rpp21	0610037N01Rik	ribonuclease P 21 subunit	protein-coding
Merged-chr1-131527527-3	chr1	131526513	131528078	+	12.12	Diffrep1_Ins_CRIP2top0.01pct.stringent_ann.txt|Prol_Cu_CRIP2top0.01pct.stringent_ann.txt|Prol_no_CRIP2top0.01pct.stringent_ann.txt	promoter-TSS (NM_175382)	promoter-TSS (NM_175382)	66	NM_001081011	14270	Mm.276259	NM_019520	ENSMUSG00000026425	Srgap2	9930124L22Rik|AI448945|FBP2|Fnbp2|srGAP3	SLIT-ROBO Rho GTPase activating protein 2	protein-coding
Merged-chr10-62486891-1	chr10	62486717	62487066	+	12.09	Prol_no_CRIP2top0.01pct.stringent_ann.txt	promoter-TSS (NM_133672)	promoter-TSS (NM_133672)	-86	NM_133672	30930	Mm.260703	NM_133672	ENSMUSG00000020078	Vps26a	AA407240|HB58|Vps26	VPS26 retromer complex component A	protein-coding
Merged-chr7-5020325-1	chr7	5020100	5020551	+	12.09	Prol_no_CRIP2top0.01pct.stringent_ann.txt	promoter-TSS (NM_001290426)	promoter-TSS (NM_001290426)	-51	NM_001033383	319748	Mm.86607	NM_001033383	ENSMUSG00000074405	Zfp865	6430526N21Rik|Znf865	zinc finger protein 865	protein-coding
Merged-chr8-84066430-1	chr8	84066104	84066757	+	12.09	Prol_no_CRIP2top0.01pct.stringent_ann.txt	promoter-TSS (NM_009055)	promoter-TSS (NM_009055)	-406	NM_009055	19724	Mm.7892	NM_009055	ENSMUSG00000031706	Rfx1	AI047719|AI385641	regulatory factor X, 1 (influences HLA class II expression)	protein-coding
Merged-chr12-54496017-1	chr12	54495875	54496159	+	12.09	Diffrep1_no_CRIP2top0.01pct.stringent_ann.txt	Intergenic	L1ME1|LINE|L1	-104699	NR_033689	665239	Mm.26856	NR_033689		Gm7550	EG665239|Gm666	predicted gene 7550	ncRNA
Merged-chr8-105860455-1	chr8	105860261	105860649	+	12.09	Prol_no_CRIP2top0.01pct.stringent_ann.txt	promoter-TSS (NM_001357229)	promoter-TSS (NM_001357229)	-78	NM_026532	68051	Mm.455474	NM_026532	ENSMUSG00000008450	Nutf2	2700067I02Rik|AI115459|AI413596|AW546000|Ntf2|Ntf3|PP15	nuclear transport factor 2	protein-coding
Merged-chr15-99126035-1	chr15	99125737	99126334	+	12.09	Prol_no_CRIP2top0.01pct.stringent_ann.txt	promoter-TSS (NM_139140)	promoter-TSS (NM_139140)	-810	NM_139140	72572	Mm.276650	NM_139140	ENSMUSG00000051934	Spats2	2700012F11Rik|59kDa|Scr59|p59	spermatogenesis associated, serine-rich 2	protein-coding
Merged-chr9-106429447-1	chr9	106429304	106429590	+	12.09	Prol_no_CRIP2top0.01pct.stringent_ann.txt	promoter-TSS (NM_001324534)	promoter-TSS (NM_001324534)	36	NM_001324533	19944	Mm.288696	NM_009082	ENSMUSG00000048758	Rpl29	Rpl43	ribosomal protein L29	protein-coding
Merged-chr2-173659472-1	chr2	173659112	173659832	+	12.09	Prol_no_CRIP2top0.01pct.stringent_ann.txt	promoter-TSS (NR_027957)	promoter-TSS (NR_027957)	67	NR_027957	100043911	Mm.260590	NM_001033179	ENSMUSG00000055897	Ppp4r1l-ps	1700007P14Rik|5830403E09Rik|C030010B13Rik|Ppp4r1l	protein phosphatase 4, regulatory subunit 1-like, pseudogene	pseudo
Merged-chr15-102625580-1	chr15	102625036	102626125	+	12.09	Prol_no_CRIP2top0.01pct.stringent_ann.txt	promoter-TSS (NM_001310070)	promoter-TSS (NM_001310070)	-116	NM_001310067	223922	Mm.208714	NM_146065	ENSMUSG00000099083	Atf7	1110012F10Rik|9430065F09Rik|AI549878|C130020M04Rik	activating transcription factor 7	protein-coding
Merged-chr6-116022236-2	chr6	116022058	116022431	+	11.915	Diff_Cu_CRIP2top0.01pct.stringent_ann.txt|Diffrep1_no_CRIP2top0.01pct.stringent_ann.txt	exon (NM_177412, exon 6 of 6)	exon (NM_177412, exon 6 of 6)	-27239	NM_026376	67784	Mm.3085	NM_026376	ENSMUSG00000030123	Plxnd1	6230425C21Rik|b2b1863Clo|b2b553Clo	plexin D1	protein-coding
Merged-chr7-16400017-3	chr7	16399689	16400306	+	11.9067	Diff_Cu_CRIP2top0.01pct.stringent_ann.txt|Prol_Cu_CRIP2top0.01pct.stringent_ann.txt|Prol_no_CRIP2top0.01pct.stringent_ann.txt	Intergenic	CpG	-1199	NM_198631	330474	Mm.333594	NM_198631	ENSMUSG00000059273	Zc3h4	Bwq1|Gm768|Kiaa1064-hp	zinc finger CCCH-type containing 4	protein-coding
Merged-chr10-58231904-4	chr10	58231611	58232277	+	11.855	Diff_Cu_CRIP2top0.01pct.stringent_ann.txt|Diffrep1_no_CRIP2top0.01pct.stringent_ann.txt|Prol_Cu_CRIP2top0.01pct.stringent_ann.txt|Prol_no_CRIP2top0.01pct.stringent_ann.txt	exon (NM_001081954, exon 1 of 1)	exon (NM_001081954, exon 1 of 1)	731	NM_001081954	664783	Mm.482575	NM_001081954		Dux	AW822073|Dux4|Duxbl|EG664783	double homeobox	protein-coding
Merged-chr5-15483249-6	chr5	15482895	15483891	+	11.8367	Diff_Cu_CRIP2top0.01pct.stringent_ann.txt|Diffrep1_Ins_CRIP2top0.01pct.stringent_ann.txt|Diffrep1_no_CRIP2top0.01pct.stringent_ann.txt|Prol_Cu_CRIP2top0.01pct.stringent_ann.txt|Prol_no_CRIP2top0.01pct.stringent_ann.txt	Intergenic	Lx2A1|LINE|L1	45829	NM_001310449	100861755	Mm.382859	NM_001310449	ENSMUSG00000106445	Gm21190	-	predicted gene, 21190	protein-coding
Merged-chr4-147431811-6	chr4	147430679	147433492	+	11.8267	Diff_Cu_CRIP2top0.01pct.stringent_ann.txt|Diffrep1_Ins_CRIP2top0.01pct.stringent_ann.txt|Diffrep1_no_CRIP2top0.01pct.stringent_ann.txt|Prol_Cu_CRIP2top0.01pct.stringent_ann.txt	intron (NM_001039209, intron 1 of 2)	intron (NM_001039209, intron 1 of 2)	-121192	NM_001014397	433804	Mm.332047	NM_001014397	ENSMUSG00000065999	Zfp985	Gm13154	zinc finger protein 985	protein-coding
Merged-chr5-15465179-1	chr5	15464940	15465419	+	11.74	Diff_Cu_CRIP2top0.01pct.stringent_ann.txt	Intergenic	Intergenic	64043	NM_001310449	100861755	Mm.382859	NM_001310449	ENSMUSG00000106445	Gm21190	-	predicted gene, 21190	protein-coding
Merged-chr11-34681953-1	chr11	34681830	34682076	+	11.74	Diff_Cu_CRIP2top0.01pct.stringent_ann.txt	intron (NM_033374, intron 22 of 51)	RLTR44-int|LTR|ERVK	101952	NM_033374	94176	Mm.380679	NM_033374	ENSMUSG00000020143	Dock2	AI662014|AW122239|CED-5|Hch|MBC	dedicator of cyto-kinesis 2	protein-coding
Merged-chr11-3181423-1	chr11	3181301	3181546	+	11.72	Diffrep1_Ins_CRIP2top0.01pct.stringent_ann.txt	intron (NM_030207, intron 4 of 32)	intron (NM_030207, intron 4 of 32)	12040	NM_030207	78887	Mm.394071	NM_030207	ENSMUSG00000023764	Sfi1	-	Sfi1 homolog, spindle assembly associated (yeast)	protein-coding
Merged-chr1-180301848-1	chr1	180301708	180301988	+	11.72	Diffrep1_Ins_CRIP2top0.01pct.stringent_ann.txt	Intergenic	B1F2|SINE|Alu	-28628	NM_001081175	320404	Mm.132535	NM_001081175	ENSMUSG00000038855	Itpkb	1110033J02Rik|E130307H12Rik	inositol 1,4,5-trisphosphate 3-kinase B	protein-coding
Merged-chr4-146174345-1	chr4	146174159	146174531	+	11.72	Diffrep1_Ins_CRIP2top0.01pct.stringent_ann.txt	intron (NM_001177545, intron 2 of 4)	RLTR25A|LTR|ERVK	16655	NM_001177545	667666	Mm.459230	NM_001177545	ENSMUSG00000066007	Zfp600	Gm13164	zinc finger protein 600	protein-coding
Merged-chr8-71859500-1	chr8	71859342	71859658	+	11.72	Diffrep1_Ins_CRIP2top0.01pct.stringent_ann.txt	Intergenic	RMER17C|LTR|ERVK	-22568	NM_145624	236193	Mm.290790	NM_145624	ENSMUSG00000056019	Zfp709	BC021921|GIOT-4|HIT-40	zinc finger protein 709	protein-coding
Merged-chr5-14959884-1	chr5	14959788	14959981	+	11.72	Diffrep1_Ins_CRIP2top0.01pct.stringent_ann.txt	intron (NR_001584, intron 1 of 3)	ORR1A3|LTR|ERVL-MaLR	14590	NR_001584	74062	Mm.394766	NR_001584		Speer8-ps1	4933405L09Rik|SPEER-8|Speer8-ps	spermatogenesis associated glutamate (E)-rich protein 8, pseudogene 1	pseudo
Merged-chr4-147585819-1	chr4	147585702	147585937	+	11.72	Diffrep1_Ins_CRIP2top0.01pct.stringent_ann.txt	TTS (NM_001014397)	TTS (NM_001014397)	32542	NM_001014397	433804	Mm.332047	NM_001014397	ENSMUSG00000065999	Zfp985	Gm13154	zinc finger protein 985	protein-coding
Merged-chr13-54694137-2	chr13	54693824	54694460	+	11.72	Prol_Cu_CRIP2top0.01pct.stringent_ann.txt|Prol_no_CRIP2top0.01pct.stringent_ann.txt	promoter-TSS (NR_027395)	promoter-TSS (NR_027395)	-182	NR_027396	105239	Mm.25366	NM_134064	ENSMUSG00000034928	Rnf44	AI854545|mKIAA1100	ring finger protein 44	protein-coding
Merged-chr13-119614847-14	chr13	119612818	119617659	+	11.7036	Diff_Cu_CRIP2top0.01pct.stringent_ann.txt|Diffrep1_Ins_CRIP2top0.01pct.stringent_ann.txt|Diffrep1_no_CRIP2top0.01pct.stringent_ann.txt|Prol_Cu_CRIP2top0.01pct.stringent_ann.txt|Prol_no_CRIP2top0.01pct.stringent_ann.txt	Intergenic	Intergenic	-8581	NM_020279	56838	Mm.143745	NM_020279	ENSMUSG00000074715	Ccl28	CCK1|MEC|Scya28	chemokine (C-C motif) ligand 28	protein-coding
Merged-chr2-118388740-1	chr2	118388374	118389107	+	11.64	Prol_no_CRIP2top0.01pct.stringent_ann.txt	promoter-TSS (NM_001177806)	promoter-TSS (NM_001177806)	123	NM_001355383	27103	Mm.217616	NM_013719	ENSMUSG00000005102	Eif2ak4	2610011M03|GCN2|MGCN2	eukaryotic translation initiation factor 2 alpha kinase 4	protein-coding
Merged-chr6-108660517-1	chr6	108660284	108660751	+	11.64	Prol_no_CRIP2top0.01pct.stringent_ann.txt	promoter-TSS (NM_011498)	promoter-TSS (NM_011498)	-112	NM_011498	20893	Mm.2436	NM_011498	ENSMUSG00000030103	Bhlhe40	Bhlhb2|C130042M06Rik|CR8|Clast5|Dec1|Sharp2|Stra13|Stra14	basic helix-loop-helix family, member e40	protein-coding
Merged-chr5-34187879-1	chr5	34187656	34188103	+	11.64	Prol_no_CRIP2top0.01pct.stringent_ann.txt	promoter-TSS (NM_010753)	promoter-TSS (NM_010753)	-169	NM_010753	17122	Mm.259260	NM_010753	ENSMUSG00000037235	Mxd4	2810410A03Rik|Mad4|bHLHc12	Max dimerization protein 4	protein-coding
Merged-chr7-25268116-1	chr7	25267851	25268382	+	11.64	Prol_no_CRIP2top0.01pct.stringent_ann.txt	intron (NM_001302811, intron 1 of 20)	intron (NM_001302811, intron 1 of 20)	417	NM_001302811	71722	Mm.28833	NM_027882	ENSMUSG00000005442	Cic	1200010B10Rik|mKIAA0306	capicua transcriptional repressor	protein-coding
Merged-chr11-23255810-1	chr11	23255417	23256204	+	11.64	Prol_no_CRIP2top0.01pct.stringent_ann.txt	promoter-TSS (NM_134014)	promoter-TSS (NM_134014)	-231	NM_134014	103573	Mm.217547	NM_134014	ENSMUSG00000020290	Xpo1	AA420417|Crm1|Exp1	exportin 1	protein-coding
Merged-chr7-25297709-1	chr7	25297361	25298058	+	11.64	Prol_no_CRIP2top0.01pct.stringent_ann.txt	5' UTR (NM_001357350, exon 1 of 5)	5' UTR (NM_001357350, exon 1 of 5)	246	NM_008776	18476	Mm.597	NM_008776	ENSMUSG00000005447	Pafah1b3	Pafahg|mus[g]	platelet-activating factor acetylhydrolase, isoform 1b, subunit 3	protein-coding
Merged-chr7-46376588-1	chr7	46376198	46376978	+	11.64	Prol_no_CRIP2top0.01pct.stringent_ann.txt	5' UTR (NM_010866, exon 1 of 3)	5' UTR (NM_010866, exon 1 of 3)	114	NM_010866	17927	Mm.1526	NM_010866	ENSMUSG00000009471	Myod1	AI503393|MYF3|MyoD|Myod-1|bHLHc1	myogenic differentiation 1	protein-coding
Merged-chr15-78532130-1	chr15	78531820	78532440	+	11.64	Prol_no_CRIP2top0.01pct.stringent_ann.txt	Intergenic	Intergenic	-2479	NM_001204152	72709	Mm.34776	NM_028331	ENSMUSG00000022440	C1qtnf6	2810036M19Rik|Adiq|CTRP6	C1q and tumor necrosis factor related protein 6	protein-coding
Merged-chr11-23498116-1	chr11	23497914	23498319	+	11.64	Prol_no_CRIP2top0.01pct.stringent_ann.txt	promoter-TSS (NM_001290655)	promoter-TSS (NM_001290655)	-77	NM_172391	268390	Mm.13148	NM_172391	ENSMUSG00000020288	Ahsa2	-	AHA1, activator of heat shock protein ATPase 2	protein-coding
Merged-chr9-3026642-2	chr9	3026261	3026869	+	11.62	Diff_Cu_CRIP2top0.01pct.stringent_ann.txt|Prol_Cu_CRIP2top0.01pct.stringent_ann.txt	Intergenic	GSAT_MM|Satellite|Satellite	12178	NR_039546	100628572		NR_039546	ENSMUSG00000106183	Mir101c	mir-101c|mmu-mir-101c	microRNA 101c	ncRNA
Merged-chr10-81320667-2	chr10	81320102	81321185	+	11.525	Prol_Cu_CRIP2top0.01pct.stringent_ann.txt|Prol_no_CRIP2top0.01pct.stringent_ann.txt	promoter-TSS (NM_027381)	promoter-TSS (NM_027381)	-460	NM_027381	70312	Mm.87628	NM_027381	ENSMUSG00000034889	Cactin	2510012J08Rik	cactin, spliceosome C complex subunit	protein-coding
Merged-chr6-113306593-2	chr6	113306165	113306948	+	11.43	Prol_Cu_CRIP2top0.01pct.stringent_ann.txt|Prol_no_CRIP2top0.01pct.stringent_ann.txt	promoter-TSS (NM_001282126)	promoter-TSS (NM_001282126)	-581	NM_001282127	78783	Mm.356059	NM_030178	ENSMUSG00000001632	Brpf1	4833438B11Rik|4930540D11Rik|Brpf2	bromodomain and PHD finger containing, 1	protein-coding
Merged-chr19-39260702-1	chr19	39260580	39260824	+	11.23	Diff_Cu_CRIP2top0.01pct.stringent_ann.txt	intron (NR_033614, intron 6 of 8)	MTA_Mm|LTR|ERVL-MaLR	-26383	NM_007815	13095	Mm.20764	NM_007815	ENSMUSG00000003053	Cyp2c29	AHOH|AHOHase|AI159681|AI196010|Ah-2|Ahh-1|Cyp2c|P450-2C	cytochrome P450, family 2, subfamily c, polypeptide 29	protein-coding
Merged-chr1-48881515-1	chr1	48881374	48881657	+	11.23	Diff_Cu_CRIP2top0.01pct.stringent_ann.txt	Intergenic	Intergenic	-363101	NR_151585	442837	Mm.337149	NM_001002792	ENSMUSG00000051616	C230029F24Rik	-	RIKEN cDNA C230029F24 gene	ncRNA
Merged-chr5-14963960-1	chr5	14963798	14964122	+	11.22	Diffrep1_no_CRIP2top0.01pct.stringent_ann.txt	intron (NR_001584, intron 2 of 3)	intron (NR_001584, intron 2 of 3)	14939	NM_001281514	100503549	Mm.491086	NM_001281514	ENSMUSG00000072188	Gm10354	-	predicted gene 10354	protein-coding
Merged-chr5-81852410-1	chr5	81852260	81852560	+	11.22	Diffrep1_no_CRIP2top0.01pct.stringent_ann.txt	Intergenic	Intergenic	272303	NR_138557	67327	Mm.87058	NR_138557		1700031L13Rik	-	RIKEN cDNA 1700031L13 gene	ncRNA
Merged-chr16-3254121-1	chr16	3253954	3254289	+	11.22	Diffrep1_no_CRIP2top0.01pct.stringent_ann.txt	Intergenic	Intergenic	-338277	NM_146860	258859	Mm.377723	NM_146860	ENSMUSG00000051003	Olfr161	MOR131-1|OR912-47M6	olfactory receptor 161	protein-coding
Merged-chr12-78351072-1	chr12	78350941	78351204	+	11.22	Diffrep1_no_CRIP2top0.01pct.stringent_ann.txt	intron (NM_172952, intron 2 of 23)	LSU-rRNA_Hsa|rRNA|rRNA	124417	NM_145965	268566	Mm.341742	NM_145965	ENSMUSG00000047454	Gphn	5730552E08Rik|AI662856|BC027112|C230040D23|GPH|GPHRYN|geph	gephyrin	protein-coding
Merged-chr2-154790771-1	chr2	154790462	154791081	+	11.2	Prol_no_CRIP2top0.01pct.stringent_ann.txt	promoter-TSS (NM_001139511)	promoter-TSS (NM_001139511)	-339	NM_023130	19383	Mm.221440	NM_023130	ENSMUSG00000027593	Raly	AI663842|Merc	hnRNP-associated with lethal yellow	protein-coding
Merged-chr7-45923633-1	chr7	45923394	45923873	+	11.19	Prol_no_CRIP2top0.01pct.stringent_ann.txt	Intergenic	Intergenic	-2207	NM_010129	13732	Mm.20829	NM_010129	ENSMUSG00000040212	Emp3	H-4|H4|HNMP-1|MI-35|Ymp	epithelial membrane protein 3	protein-coding
Merged-chr3-90292923-1	chr3	90292600	90293247	+	11.19	Prol_no_CRIP2top0.01pct.stringent_ann.txt	Intergenic	CpG	22774	NR_105979	102465612		NR_105979	ENSMUSG00000099199	Mir7012	Gm27370|mmu-mir-7012	microRNA 7012	ncRNA
Merged-chr18-3507765-1	chr18	3507558	3507972	+	11.19	Prol_no_CRIP2top0.01pct.stringent_ann.txt	promoter-TSS (NM_026505)	promoter-TSS (NM_026505)	-192	NM_026505	68010	Mm.284863	NM_026505	ENSMUSG00000024232	Bambi	2610003H06Rik	BMP and activin membrane-bound inhibitor	protein-coding
Merged-chr6-97205763-1	chr6	97205553	97205973	+	11.19	Prol_no_CRIP2top0.01pct.stringent_ann.txt	promoter-TSS (NM_001301857)	promoter-TSS (NM_001301857)	-116	NM_001301857	22200	Mm.277626	NM_011666	ENSMUSG00000030061	Uba3	A830034N06Rik|AI256736|AI848246|AW546539|Ube1c	ubiquitin-like modifier activating enzyme 3	protein-coding
Merged-chr7-12010603-5	chr7	12010304	12010870	+	11.058	Diff_Cu_CRIP2top0.01pct.stringent_ann.txt|Diffrep1_Ins_CRIP2top0.01pct.stringent_ann.txt|Diffrep1_no_CRIP2top0.01pct.stringent_ann.txt|Prol_Cu_CRIP2top0.01pct.stringent_ann.txt|Prol_no_CRIP2top0.01pct.stringent_ann.txt	Intergenic	Intergenic	-30712	NM_001166731	628946	Mm.484974	NM_001166731	ENSMUSG00000095864	Vmn1r77	Gm6935	vomeronasal 1 receptor 77	protein-coding
Merged-chr5-15491123-3	chr5	15490833	15491288	+	10.9667	Diff_Cu_CRIP2top0.01pct.stringent_ann.txt|Diffrep1_Ins_CRIP2top0.01pct.stringent_ann.txt|Diffrep1_no_CRIP2top0.01pct.stringent_ann.txt	Intergenic	Intergenic	38162	NM_001310449	100861755	Mm.382859	NM_001310449	ENSMUSG00000106445	Gm21190	-	predicted gene, 21190	protein-coding
Merged-chr7-45054274-2	chr7	45053883	45054641	+	10.95	Prol_Cu_CRIP2top0.01pct.stringent_ann.txt|Prol_no_CRIP2top0.01pct.stringent_ann.txt	intron (NM_022999, intron 6 of 6)	intron (NM_022999, intron 6 of 6)	-1381	NM_175022	233210	Mm.219137	NM_175022	ENSMUSG00000046574	Prr12	6720469B10|BC058674	proline rich 12	protein-coding
Merged-chr7-139388912-2	chr7	139388628	139389174	+	10.945	Prol_Cu_CRIP2top0.01pct.stringent_ann.txt|Prol_no_CRIP2top0.01pct.stringent_ann.txt	promoter-TSS (NM_001127363)	promoter-TSS (NM_001127363)	-208	NM_183144	212111	Mm.28308	NM_183144	ENSMUSG00000025477	Inpp5a	-	inositol polyphosphate-5-phosphatase A	protein-coding
Merged-chr8-70839714-2	chr8	70839144	70840115	+	10.935	Prol_Cu_CRIP2top0.01pct.stringent_ann.txt|Prol_no_CRIP2top0.01pct.stringent_ann.txt	promoter-TSS (NM_027560)	promoter-TSS (NM_027560)	91	NM_027560	70807	Mm.24215	NM_027560	ENSMUSG00000002910	Arrdc2	4632416I05Rik|Ilad1	arrestin domain containing 2	protein-coding
Merged-chr17-47761887-1	chr17	47761634	47762140	+	10.88	Diffrep1_Ins_CRIP2top0.01pct.stringent_ann.txt	intron (NM_001161723, intron 1 of 8)	(CA)n|Simple_repeat|Simple_repeat	-23857	NM_011549	21425	Mm.2305	NM_011549	ENSMUSG00000023990	Tfeb	Tcfeb|bHLHe35	transcription factor EB	protein-coding
Merged-chr9-55114466-1	chr9	55114294	55114638	+	10.88	Diffrep1_Ins_CRIP2top0.01pct.stringent_ann.txt	Intergenic	Intergenic	-34903	NM_180600	109161	Mm.207894	NM_180600	ENSMUSG00000032307	Ube2q2	3010021M21Rik	ubiquitin-conjugating enzyme E2Q family member 2	protein-coding
Merged-chr13-12803406-1	chr13	12803273	12803540	+	10.88	Diffrep1_Ins_CRIP2top0.01pct.stringent_ann.txt	Intergenic	Lx|LINE|L1	-3327	NM_011118	18812	Mm.457984	NM_011118	ENSMUSG00000056457	Prl2c3	Ghd1|MRP-2|MRP-3|Mrpplf3|PLF-2|PLF-3|Plf2|Prl2c4|mrp/plf3	prolactin family 2, subfamily c, member 3	protein-coding
Merged-chr18-75215015-1	chr18	75214885	75215145	+	10.88	Diffrep1_Ins_CRIP2top0.01pct.stringent_ann.txt	intron (NM_027727, intron 14 of 16)	intron (NM_027727, intron 14 of 16)	82302	NR_045394	100503117	Mm.250517	NR_045393	ENSMUSG00000102047	2010010A06Rik	5033420E22Rik	RIKEN cDNA 2010010A06 gene	ncRNA
Merged-chr19-38435231-1	chr19	38435128	38435335	+	10.88	Diffrep1_Ins_CRIP2top0.01pct.stringent_ann.txt	Intergenic	Intergenic	39251	NM_175507	240660	Mm.262085	NM_175507	ENSMUSG00000044026	Slc35g1	AA590464|D330039I19Rik|Tmem20	solute carrier family 35, member G1	protein-coding
Merged-chr5-15532016-1	chr5	15531858	15532174	+	10.88	Diffrep1_Ins_CRIP2top0.01pct.stringent_ann.txt	Intergenic	ORR1A1|LTR|ERVL-MaLR	-2794	NM_001310449	100861755	Mm.382859	NM_001310449	ENSMUSG00000106445	Gm21190	-	predicted gene, 21190	protein-coding
Merged-chr4-140288760-1	chr4	140288604	140288917	+	10.88	Diffrep1_Ins_CRIP2top0.01pct.stringent_ann.txt	Intergenic	Intergenic	-41949	NM_198610	230868	Mm.298731	NM_198610	ENSMUSG00000040972	Igsf21	BC055811|Gm141	immunoglobulin superfamily, member 21	protein-coding
Merged-chr4-147437176-4	chr4	147436688	147437568	+	10.8725	Diff_Cu_CRIP2top0.01pct.stringent_ann.txt|Diffrep1_Ins_CRIP2top0.01pct.stringent_ann.txt|Diffrep1_no_CRIP2top0.01pct.stringent_ann.txt|Prol_Cu_CRIP2top0.01pct.stringent_ann.txt	intron (NM_001039209, intron 1 of 2)	Lx3_Mus|LINE|L1	-116149	NM_001014397	433804	Mm.332047	NM_001014397	ENSMUSG00000065999	Zfp985	Gm13154	zinc finger protein 985	protein-coding
Merged-chr6-51178535-2	chr6	51178258	51178872	+	10.8	Diff_Cu_CRIP2top0.01pct.stringent_ann.txt|Prol_no_CRIP2top0.01pct.stringent_ann.txt	Intergenic	Intergenic	91345	NR_029719	387166		NR_029719	ENSMUSG00000065505	Mir148a	Mirn148|Mirn148a|mir-148a	microRNA 148a	ncRNA
Merged-chr5-36582109-1	chr5	36581814	36582404	+	10.76	Prol_Cu_CRIP2top0.01pct.stringent_ann.txt	intron (NM_001113362, intron 2 of 14)	CpG	288	NM_133910	100855	Mm.486203	NM_133910	ENSMUSG00000029192	Tbc1d14	2810413P16Rik|AU043625|C86258|D5Ertd110e|mKIAA1322	TBC1 domain family, member 14	protein-coding
Merged-chr6-92092136-1	chr6	92091824	92092448	+	10.75	Prol_no_CRIP2top0.01pct.stringent_ann.txt	promoter-TSS (NM_001347342)	promoter-TSS (NM_001347342)	-297	NM_001347342	22026	Mm.87062	NM_011630	ENSMUSG00000005893	Nr2c2	TAK1|Tr4|mKIAA4145	nuclear receptor subfamily 2, group C, member 2	protein-coding
Merged-chr14-33447275-1	chr14	33446956	33447594	+	10.75	Prol_no_CRIP2top0.01pct.stringent_ann.txt	promoter-TSS (NM_016700)	promoter-TSS (NM_016700)	-117	NM_001310453	26419	Mm.21495	NM_016700	ENSMUSG00000021936	Mapk8	AI849689|JNK|JNK1|Prkm8|SAPK1	mitogen-activated protein kinase 8	protein-coding
Merged-chr5-45450292-1	chr5	45449891	45450693	+	10.75	Prol_no_CRIP2top0.01pct.stringent_ann.txt	promoter-TSS (NM_024236)	promoter-TSS (NM_024236)	-63	NM_024236	110391	Mm.30204	NM_024236	ENSMUSG00000015806	Qdpr	2610008L04Rik|D5Ertd371e|Dhpr|PKU2	quinoid dihydropteridine reductase	protein-coding
Merged-chr2-92375351-1	chr2	92375061	92375641	+	10.75	Prol_no_CRIP2top0.01pct.stringent_ann.txt	5' UTR (NM_145122, exon 1 of 11)	5' UTR (NM_145122, exon 1 of 11)	112	NM_145122	18633	Mm.202782	NM_145122	ENSMUSG00000027222	Pex16	-	peroxisomal biogenesis factor 16	protein-coding
Merged-chr16-93711777-1	chr16	93711558	93711996	+	10.75	Prol_no_CRIP2top0.01pct.stringent_ann.txt	promoter-TSS (NM_026700)	promoter-TSS (NM_026700)	-130	NM_027293	70028	Mm.23230	NM_026700	ENSMUSG00000022946	Dop1b	0610038M01Rik|2610510B01Rik|AI503246|C21orf5|Dopey2|mKIAA0933	DOP1 leucine zipper like protein B	protein-coding
Merged-chr5-120588857-1	chr5	120588575	120589139	+	10.75	Prol_no_CRIP2top0.01pct.stringent_ann.txt	promoter-TSS (NM_145853)	promoter-TSS (NM_145853)	-166	NM_029408	75732	Mm.425285	NM_029408	ENSMUSG00000029601	Iqcd	4933433C09Rik|AI662646	IQ motif containing D	protein-coding
Merged-chr9-108201369-1	chr9	108201026	108201713	+	10.75	Prol_no_CRIP2top0.01pct.stringent_ann.txt	Intergenic	Intergenic	-10986	NM_007567	12217	Mm.20425	NM_007567	ENSMUSG00000032589	Bsn	-	bassoon	protein-coding
Merged-chr7-128461696-1	chr7	128461454	128461939	+	10.75	Prol_no_CRIP2top0.01pct.stringent_ann.txt	promoter-TSS (NM_009383)	promoter-TSS (NM_009383)	-23	NM_001347641	21843	Mm.242072	NM_009383	ENSMUSG00000030846	Tial1	5330433G13Rik|AL033329|TIAR|mTIAR	Tia1 cytotoxic granule-associated RNA binding protein-like 1	protein-coding
Merged-chr11-86484362-1	chr11	86484095	86484630	+	10.75	Prol_no_CRIP2top0.01pct.stringent_ann.txt	promoter-TSS (NM_029788)	promoter-TSS (NM_029788)	-295	NM_029788	76892	Mm.262707	NM_029788	ENSMUSG00000020521	Rnft1	0610013E23Rik|AV007605	ring finger protein, transmembrane 1	protein-coding
Merged-chr2-24975042-1	chr2	24974729	24975356	+	10.74	Prol_no_CRIP2top0.01pct.stringent_ann.txt	promoter-TSS (NM_146251)	promoter-TSS (NM_146251)	56	NM_001031808	107733	Mm.23010	NM_001031808	ENSMUSG00000036850	Mrpl41	MRP-L27|Rpml27	mitochondrial ribosomal protein L41	protein-coding
Merged-chr5-24685799-1	chr5	24685611	24685987	+	10.74	Prol_no_CRIP2top0.01pct.stringent_ann.txt	promoter-TSS (NM_016736)	promoter-TSS (NM_016736)	-16	NM_016736	53312	Mm.5856	NM_016736	ENSMUSG00000028954	Nub1	4931404D21Rik|6330412F12Rik|BS4|NY-REN-18	negative regulator of ubiquitin-like proteins 1	protein-coding
Merged-chr7-19228435-1	chr7	19227844	19229027	+	10.74	Prol_no_CRIP2top0.01pct.stringent_ann.txt	promoter-TSS (NM_207525)	promoter-TSS (NM_207525)	46	NM_207525	403187	Mm.239583	NM_207525	ENSMUSG00000052214	Opa3	D630048P19Rik|Gm1425|Gm472	optic atrophy 3	protein-coding
Merged-chr11-3172527-1	chr11	3172365	3172690	+	10.72	Diff_Cu_CRIP2top0.01pct.stringent_ann.txt	intron (NM_030207, intron 6 of 32)	B3|SINE|B2	20936	NM_030207	78887	Mm.394071	NM_030207	ENSMUSG00000023764	Sfi1	-	Sfi1 homolog, spindle assembly associated (yeast)	protein-coding
Merged-chr14-67715926-3	chr14	67715630	67716297	+	10.7133	Diff_Cu_CRIP2top0.01pct.stringent_ann.txt|Prol_Cu_CRIP2top0.01pct.stringent_ann.txt|Prol_no_CRIP2top0.01pct.stringent_ann.txt	promoter-TSS (NM_001110162)	promoter-TSS (NM_001110162)	-122	NM_175384	108912	Mm.33831	NM_175384	ENSMUSG00000048922	Cdca2	2610311M19Rik|AI586158	cell division cycle associated 2	protein-coding
Merged-chr5-15004729-3	chr5	15004522	15004949	+	10.68	Diffrep1_Ins_CRIP2top0.01pct.stringent_ann.txt|Diffrep1_no_CRIP2top0.01pct.stringent_ann.txt|Prol_no_CRIP2top0.01pct.stringent_ann.txt	Intergenic	Lx7|LINE|L1	-25836	NM_001281514	100503549	Mm.491086	NM_001281514	ENSMUSG00000072188	Gm10354	-	predicted gene 10354	protein-coding
Merged-chr4-147429888-3	chr4	147429433	147430209	+	10.66	Diff_Cu_CRIP2top0.01pct.stringent_ann.txt|Diffrep1_no_CRIP2top0.01pct.stringent_ann.txt	intron (NM_001039209, intron 1 of 2)	Lx9|LINE|L1	-123456	NM_001014397	433804	Mm.332047	NM_001014397	ENSMUSG00000065999	Zfp985	Gm13154	zinc finger protein 985	protein-coding
Merged-chr16-38088969-2	chr16	38088215	38089609	+	10.625	Prol_Cu_CRIP2top0.01pct.stringent_ann.txt|Prol_no_CRIP2top0.01pct.stringent_ann.txt	promoter-TSS (NM_019827)	promoter-TSS (NM_019827)	-89	NM_019827	56637	Mm.394930	NM_019827	ENSMUSG00000022812	Gsk3b	7330414F15Rik|8430431H08Rik|C86142|GSK-3|GSK-3beta|GSK3	glycogen synthase kinase 3 beta	protein-coding
Merged-chr11-87591987-2	chr11	87591624	87592361	+	10.605	Prol_Cu_CRIP2top0.01pct.stringent_ann.txt|Prol_no_CRIP2top0.01pct.stringent_ann.txt	promoter-TSS (NM_001357901)	promoter-TSS (NM_001357901)	-174	NM_001357901	170749	Mm.399376	NM_133215	ENSMUSG00000018401	Mtmr4	AA596759|ESTM44|FYVE-DSP2|ZFYVE11|mKIAA0647	myotubularin related protein 4	protein-coding
Merged-chr11-3127106-3	chr11	3126847	3127336	+	10.6	Diffrep1_no_CRIP2top0.01pct.stringent_ann.txt|Prol_Cu_CRIP2top0.01pct.stringent_ann.txt|Prol_no_CRIP2top0.01pct.stringent_ann.txt	intron (NR_003517, intron 2 of 6)	intron (NR_003517, intron 2 of 6)	3070	NR_003517	236604	Mm.247625	NM_001004146		Pisd-ps1	-	phosphatidylserine decarboxylase, pseudogene 1	pseudo
Merged-chr9-62812018-3	chr9	62811437	62812525	+	10.5567	Diff_Cu_CRIP2top0.01pct.stringent_ann.txt|Prol_Cu_CRIP2top0.01pct.stringent_ann.txt|Prol_no_CRIP2top0.01pct.stringent_ann.txt	promoter-TSS (NM_010193)	promoter-TSS (NM_010193)	-333	NM_010193	14155	Mm.24069	NM_010193	ENSMUSG00000032244	Fem1b	mKIAA0396	feminization 1 homolog b (C. elegans)	protein-coding
Merged-chr7-127027369-3	chr7	127026685	127028220	+	10.5433	Diff_Cu_CRIP2top0.01pct.stringent_ann.txt|Prol_Cu_CRIP2top0.01pct.stringent_ann.txt|Prol_no_CRIP2top0.01pct.stringent_ann.txt	promoter-TSS (NM_010772)	promoter-TSS (NM_010772)	-973	NM_010772	17188	Mm.378964	NM_010772	ENSMUSG00000030678	Maz	MAZI|PUR1|Pur-1|SAF-1|SAF-2	MYC-associated zinc finger protein (purine-binding transcription factor)	protein-coding
Merged-chr17-84957833-2	chr17	84957575	84958151	+	10.495	Prol_Cu_CRIP2top0.01pct.stringent_ann.txt|Prol_no_CRIP2top0.01pct.stringent_ann.txt	promoter-TSS (NM_001159496)	promoter-TSS (NM_001159496)	-138	NM_001159496	19043	Mm.249695	NM_011151	ENSMUSG00000061130	Ppm1b	PP2CB	protein phosphatase 1B, magnesium dependent, beta isoform	protein-coding
Merged-chr2-3284004-2	chr2	3283093	3284707	+	10.49	Prol_Cu_CRIP2top0.01pct.stringent_ann.txt|Prol_no_CRIP2top0.01pct.stringent_ann.txt	promoter-TSS (NM_001290370)	promoter-TSS (NM_001290370)	-312	NM_001290368	18108	Mm.65021	NM_008708	ENSMUSG00000026643	Nmt2	A930001K02Rik|AI605445|AU044698|hNMT-2	N-myristoyltransferase 2	protein-coding
Merged-chr13-48546688-2	chr13	48546281	48547003	+	10.49	Prol_Cu_CRIP2top0.01pct.stringent_ann.txt|Prol_no_CRIP2top0.01pct.stringent_ann.txt	Intergenic	CpG	-8370	NR_029725	387244		NR_029725	ENSMUSG00000065421	Mirlet7a-1	Let-7a|Mirnlet7a|Mirnlet7a-1|let-7a-1	microRNA let7a-1	ncRNA
Merged-chr15-102518273-2	chr15	102517741	102519218	+	10.38	Prol_Cu_CRIP2top0.01pct.stringent_ann.txt|Prol_no_CRIP2top0.01pct.stringent_ann.txt	5' UTR (NM_009319, exon 1 of 9)	5' UTR (NM_009319, exon 1 of 9)	287	NM_009319	21357	Mm.291485	NM_009319	ENSMUSG00000023051	Tarbp2	Prbp|TRBP	TARBP2, RISC loading complex RNA binding subunit	protein-coding
Merged-chr10-81292742-2	chr10	81292310	81293162	+	10.38	Prol_Cu_CRIP2top0.01pct.stringent_ann.txt|Prol_no_CRIP2top0.01pct.stringent_ann.txt	promoter-TSS (NM_008844)	promoter-TSS (NM_008844)	-227	NM_001293647	18717	Mm.24222	NM_008844	ENSMUSG00000034902	Pip5k1c	AI115456|AI835305|Pip5kIgamma	phosphatidylinositol-4-phosphate 5-kinase, type 1 gamma	protein-coding
Merged-chr10-24468104-1	chr10	24467949	24468260	+	10.36	Diffrep1_no_CRIP2top0.01pct.stringent_ann.txt	Intergenic	Intergenic	-127338	NM_010217	14219	Mm.390287	NM_010217	ENSMUSG00000019997	Ccn2	Ctgf|Fisp12|Hcs24|fisp-12	cellular communication network factor 2	protein-coding
Merged-chr1-88224900-1	chr1	88224683	88225118	+	10.36	Diffrep1_no_CRIP2top0.01pct.stringent_ann.txt	Intergenic	RLTR13D3A1|LTR|ERVK	-2120	NM_001281466	100040766	Mm.386915	NM_001177364	ENSMUSG00000079429	Mroh2a	Heatr7b1	maestro heat-like repeat family member 2A	protein-coding
Merged-chr4-146444504-1	chr4	146444343	146444666	+	10.36	Diffrep1_no_CRIP2top0.01pct.stringent_ann.txt	intron (NM_001083918, intron 3 of 6).2	MLT1B|LTR|ERVL-MaLR	-4526	NM_001085522	433791	Mm.276881	NM_001085522	ENSMUSG00000070605	Zfp992	Gm13251	zinc finger protein 992	protein-coding
Merged-chr4-147427608-1	chr4	147427407	147427809	+	10.36	Diffrep1_no_CRIP2top0.01pct.stringent_ann.txt	intron (NM_001039209, intron 1 of 2)	intron (NM_001039209, intron 1 of 2)	-125669	NM_001014397	433804	Mm.332047	NM_001014397	ENSMUSG00000065999	Zfp985	Gm13154	zinc finger protein 985	protein-coding
Merged-chr5-15486630-1	chr5	15486487	15486773	+	10.36	Diffrep1_no_CRIP2top0.01pct.stringent_ann.txt	Intergenic	Intergenic	42592	NM_001310449	100861755	Mm.382859	NM_001310449	ENSMUSG00000106445	Gm21190	-	predicted gene, 21190	protein-coding
Merged-chr13-12919107-1	chr13	12918896	12919319	+	10.36	Diffrep1_no_CRIP2top0.01pct.stringent_ann.txt	Intergenic	L1Md_F3|LINE|L1	86223	NM_031191	18811	Mm.88796	NM_031191	ENSMUSG00000079092	Prl2c2	Ghd2|MRP-1|PLF-1|Plf|Plf1	prolactin family 2, subfamily c, member 2	protein-coding
Merged-chr4-61707050-1	chr4	61706840	61707261	+	10.36	Diffrep1_no_CRIP2top0.01pct.stringent_ann.txt	Intergenic	L1_Mus4|LINE|L1	-32956	NM_001199333	100048884	Mm.335875	NM_001199333	ENSMUSG00000078674	Mup18	100039228|Gm12561|Mup16|Mup6|Mup9	major urinary protein 18	protein-coding
Merged-chr9-107296514-1	chr9	107296184	107296845	+	10.3	Prol_no_CRIP2top0.01pct.stringent_ann.txt	promoter-TSS (NM_009895)	promoter-TSS (NM_009895)	-145	NM_009895	12700	Mm.4592	NM_009895	ENSMUSG00000032578	Cish	CIS-1|CIS1|Cis|F17|F23|SOCS	cytokine inducible SH2-containing protein	protein-coding
Merged-chr10-5824223-1	chr10	5823892	5824554	+	10.3	Prol_no_CRIP2top0.01pct.stringent_ann.txt	promoter-TSS (NM_175374)	promoter-TSS (NM_175374)	-280	NM_175374	108853	Mm.55082	NM_175374	ENSMUSG00000019774	Mtrf1l	9130004K12Rik	mitochondrial translational release factor 1-like	protein-coding
Merged-chr4-129011873-1	chr4	129011539	129012207	+	10.3	Prol_no_CRIP2top0.01pct.stringent_ann.txt	TTS (NR_138540)	TTS (NR_138540)	18649	NM_001033966	11637	Mm.29460	NM_016895	ENSMUSG00000028792	Ak2	Ak-2|D4Ertd220e	adenylate kinase 2	protein-coding
Merged-chr15-79688112-1	chr15	79687850	79688374	+	10.3	Prol_no_CRIP2top0.01pct.stringent_ann.txt	promoter-TSS (NM_028792)	promoter-TSS (NM_028792)	-240	NM_028792	74158	Mm.323393	NM_028792	ENSMUSG00000022426	Josd1	1300006C06Rik|mKIAA0063	Josephin domain containing 1	protein-coding
Merged-chr8-69996525-1	chr8	69996211	69996839	+	10.3	Prol_no_CRIP2top0.01pct.stringent_ann.txt	promoter-TSS (NM_145596)	promoter-TSS (NM_145596)	-141	NM_145596	234366	Mm.270044	NM_145596	ENSMUSG00000036180	Gatad2a	1110066C11Rik|BC031407|C80248	GATA zinc finger domain containing 2A	protein-coding
Merged-chr7-27447705-1	chr7	27447347	27448063	+	10.3	Prol_no_CRIP2top0.01pct.stringent_ann.txt	promoter-TSS (NM_144923)	promoter-TSS (NM_144923)	-273	NM_144923	233016	Mm.24021	NM_144923	ENSMUSG00000040466	Blvrb	-	biliverdin reductase B (flavin reductase (NADPH))	protein-coding
Merged-chr19-53944343-1	chr19	53943911	53944776	+	10.3	Prol_no_CRIP2top0.01pct.stringent_ann.txt	promoter-TSS (NM_001355242)	promoter-TSS (NM_001355242)	37	NM_001168505	56392	Mm.228669	NM_019658	ENSMUSG00000024976	Shoc2	AU017287|Sur8|mKIAA0862	Shoc2, leucine rich repeat scaffold protein	protein-coding
Merged-chr1-88223234-7	chr1	88221837	88224648	+	10.2629	Diff_Cu_CRIP2top0.01pct.stringent_ann.txt|Diffrep1_Ins_CRIP2top0.01pct.stringent_ann.txt|Diffrep1_no_CRIP2top0.01pct.stringent_ann.txt|Prol_Cu_CRIP2top0.01pct.stringent_ann.txt|Prol_no_CRIP2top0.01pct.stringent_ann.txt	Intergenic	MTB_Mm|LTR|ERVL-MaLR	-3778	NM_001281466	100040766	Mm.386915	NM_001177364	ENSMUSG00000079429	Mroh2a	Heatr7b1	maestro heat-like repeat family member 2A	protein-coding
Merged-chr16-42875600-2	chr16	42874900	42876105	+	10.255	Prol_Cu_CRIP2top0.01pct.stringent_ann.txt|Prol_no_CRIP2top0.01pct.stringent_ann.txt	promoter-TSS (NR_040521)	promoter-TSS (NR_040521)	85	NR_040521	75722	Mm.243747	NR_040521	ENSMUSG00000075070	4932412D23Rik	Gm10809	RIKEN cDNA 4932412D23 gene	ncRNA
Merged-chr7-123370126-2	chr7	123369759	123370650	+	10.25	Prol_Cu_CRIP2top0.01pct.stringent_ann.txt|Prol_no_CRIP2top0.01pct.stringent_ann.txt	promoter-TSS (NM_001122643)	promoter-TSS (NM_001122643)	-289	NM_001122641	70497	Mm.403318	NM_144529	ENSMUSG00000030766	Arhgap17	5730403H17Rik|Nadrin|Nadrin2|Rich1|Wbp15	Rho GTPase activating protein 17	protein-coding
Merged-chr5-15006658-3	chr5	15006359	15007194	+	10.2333	Diff_Cu_CRIP2top0.01pct.stringent_ann.txt|Diffrep1_Ins_CRIP2top0.01pct.stringent_ann.txt|Diffrep1_no_CRIP2top0.01pct.stringent_ann.txt	Intergenic	Intergenic	26231	NM_182957	66773	Mm.368256	NM_182957	ENSMUSG00000091897	Gm17019	-	predicted gene 17019	protein-coding
Merged-chr16-3243658-1	chr16	3243521	3243796	+	10.21	Diff_Cu_CRIP2top0.01pct.stringent_ann.txt	Intergenic	Intergenic	-348740	NM_146860	258859	Mm.377723	NM_146860	ENSMUSG00000051003	Olfr161	MOR131-1|OR912-47M6	olfactory receptor 161	protein-coding
Merged-chr13-119610271-6	chr13	119609483	119611541	+	10.17	Diff_Cu_CRIP2top0.01pct.stringent_ann.txt|Diffrep1_Ins_CRIP2top0.01pct.stringent_ann.txt|Diffrep1_no_CRIP2top0.01pct.stringent_ann.txt|Prol_Cu_CRIP2top0.01pct.stringent_ann.txt	TTS (NM_001039244)	TTS (NM_001039244)	-13307	NM_020279	56838	Mm.143745	NM_020279	ENSMUSG00000074715	Ccl28	CCK1|MEC|Scya28	chemokine (C-C motif) ligand 28	protein-coding
Merged-chr8-94172712-2	chr8	94172323	94173268	+	10.1	Diff_Cu_CRIP2top0.01pct.stringent_ann.txt|Prol_Cu_CRIP2top0.01pct.stringent_ann.txt	5' UTR (NM_008630, exon 1 of 3)	5' UTR (NM_008630, exon 1 of 3)	177	NM_008630	17750	Mm.147226	NM_008630	ENSMUSG00000031762	Mt2	AA409533|MT-II|Mt-2	metallothionein 2	protein-coding
Merged-chr5-15507808-2	chr5	15506177	15508542	+	10.055	Diffrep1_Ins_CRIP2top0.01pct.stringent_ann.txt|Prol_Cu_CRIP2top0.01pct.stringent_ann.txt	Intergenic	Intergenic	21863	NM_001310449	100861755	Mm.382859	NM_001310449	ENSMUSG00000106445	Gm21190	-	predicted gene, 21190	protein-coding
Merged-chr11-3167232-1	chr11	3167064	3167400	+	10.05	Diffrep1_Ins_CRIP2top0.01pct.stringent_ann.txt	intron (NM_030207, intron 7 of 32)	intron (NM_030207, intron 7 of 32)	26231	NM_030207	78887	Mm.394071	NM_030207	ENSMUSG00000023764	Sfi1	-	Sfi1 homolog, spindle assembly associated (yeast)	protein-coding
Merged-chr7-29968960-1	chr7	29968776	29969144	+	10.05	Diffrep1_Ins_CRIP2top0.01pct.stringent_ann.txt	Intergenic	MMSAT4|Satellite|Satellite	-14895	NM_178384	72723	Mm.371648	NM_178384	ENSMUSG00000059975	Zfp74	2810054M15Rik|KRAB8|Zfp66|Znf569|mszf21|mszf77|zfp-74	zinc finger protein 74	protein-coding
Merged-chr6-15658053-1	chr6	15657921	15658185	+	10.05	Diffrep1_Ins_CRIP2top0.01pct.stringent_ann.txt	Intergenic	Intergenic	-62608	NM_175088	16543	Mm.1314	NM_175088	ENSMUSG00000041390	Mdfic	Kdt1|Mdfid	MyoD family inhibitor domain containing	protein-coding
Merged-chr1-88272604-1	chr1	88272454	88272754	+	10.05	Diffrep1_Ins_CRIP2top0.01pct.stringent_ann.txt	intron (NM_198652, intron 4 of 7)	intron (NM_198652, intron 4 of 7)	-3196	NR_040291	78605	Mm.384762	NR_040291		6430706D22Rik	-	RIKEN cDNA 6430706D22 gene	ncRNA
Merged-chr17-35429335-1	chr17	35429147	35429523	+	10.05	Diffrep1_Ins_CRIP2top0.01pct.stringent_ann.txt	TTS (NM_023124)	TTS (NM_023124)	4458	NM_207648	110557	Mm.439827	NM_207648	ENSMUSG00000073409	H2-Q6	0610037M15Rik|H-2Q6|Qa-6|Qa6	histocompatibility 2, Q region locus 6	protein-coding
Merged-chr4-123671222-1	chr4	123671001	123671444	+	10.05	Diffrep1_Ins_CRIP2top0.01pct.stringent_ann.txt	TTS (NR_136925)	TTS (NR_136925)	5341	NR_136925	102633214	Mm.399387	NR_136925		Gm12925	-	predicted gene 12925	ncRNA
Merged-chr2-99811595-1	chr2	99811449	99811741	+	10.05	Diffrep1_Ins_CRIP2top0.01pct.stringent_ann.txt	Intergenic	Lx3C|LINE|L1	-1813153	NM_009020	19374	Mm.4988	NM_009020	ENSMUSG00000032864	Rag2	Rag-2	recombination activating gene 2	protein-coding
Merged-chr5-130015862-1	chr5	130015734	130015990	+	10.05	Diffrep1_Ins_CRIP2top0.01pct.stringent_ann.txt	intron (NM_133768, intron 8 of 16)	Lx8|LINE|L1	8519	NM_133768	109900	Mm.23869	NM_133768	ENSMUSG00000025533	Asl	2510006M18Rik|ASAL	argininosuccinate lyase	protein-coding
Merged-chr4-3238706-1	chr4	3238543	3238869	+	10.05	Diffrep1_Ins_CRIP2top0.01pct.stringent_ann.txt	Intergenic	Intergenic	-53401	NM_001167535	100312471	Mm.377218	NM_001167535	ENSMUSG00000115466	Vmn1r3	Gm11778	vomeronasal 1 receptor 3	protein-coding
Merged-chr10-57438440-1	chr10	57438313	57438567	+	10.05	Diffrep1_Ins_CRIP2top0.01pct.stringent_ann.txt	Intergenic	L1VL4|LINE|L1	47913	NR_045353	74928	Mm.416643	NR_045353	ENSMUSG00000097370	4930467K11Rik	-	RIKEN cDNA 4930467K11 gene	ncRNA
Merged-chr7-13397074-1	chr7	13396904	13397244	+	10.05	Diffrep1_Ins_CRIP2top0.01pct.stringent_ann.txt	Intergenic	RMER15|LTR|ERVL	-1081	NM_013877	29865	Mm.103669	NM_013877	ENSMUSG00000005649	Cabp5	-	calcium binding protein 5	protein-coding
Merged-chr19-24961835-1	chr19	24961695	24961975	+	10.05	Diffrep1_Ins_CRIP2top0.01pct.stringent_ann.txt	promoter-TSS (NR_033744)	promoter-TSS (NR_033744)	-219	NM_146097	226043	Mm.272127	NM_146097	ENSMUSG00000024878	Cbwd1	AV349248|BC018472	COBW domain containing 1	protein-coding
Merged-chr17-13239424-1	chr17	13239288	13239560	+	10.05	Diffrep1_Ins_CRIP2top0.01pct.stringent_ann.txt	Intergenic	Intergenic	9161	NM_001167913	236574		NM_001167913	ENSMUSG00000073457	Smok2b	Gm1847|Smok+129	sperm motility kinase 2B	protein-coding
Merged-chr5-15466460-1	chr5	15466320	15466600	+	10.05	Diffrep1_Ins_CRIP2top0.01pct.stringent_ann.txt	Intergenic	RSINE1|SINE|B4	62762	NM_001310449	100861755	Mm.382859	NM_001310449	ENSMUSG00000106445	Gm21190	-	predicted gene, 21190	protein-coding
Merged-chr8-69544063-1	chr8	69543910	69544216	+	10.05	Diffrep1_Ins_CRIP2top0.01pct.stringent_ann.txt	Intergenic	RLTR10F|LTR|ERVK	81112	NM_001045553	234362	Mm.458487	NM_172754	ENSMUSG00000060427	Zfp868	AI449175|AW108241|C530032E20|mszf62	zinc finger protein 868	protein-coding
Merged-chr12-84451298-2	chr12	84450957	84451694	+	10.045	Prol_Cu_CRIP2top0.01pct.stringent_ann.txt|Prol_no_CRIP2top0.01pct.stringent_ann.txt	promoter-TSS (NM_173756)	promoter-TSS (NM_173756)	-183	NM_173756	217708	Mm.311904	NM_173756	ENSMUSG00000085793	Lin52	5830457H20Rik	lin-52 homolog (C. elegans)	protein-coding
Merged-chr7-19715532-2	chr7	19714636	19716170	+	10.035	Prol_Cu_CRIP2top0.01pct.stringent_ann.txt|Prol_no_CRIP2top0.01pct.stringent_ann.txt	promoter-TSS (NM_016871)	promoter-TSS (NM_016871)	26	NM_016871	53333	Mm.61682	NM_016871	ENSMUSG00000002984	Tomm40	AW539759|Mom35|Tom40	translocase of outer mitochondrial membrane 40	protein-coding
Merged-chr18-46525991-2	chr18	46525377	46526537	+	9.955	Prol_Cu_CRIP2top0.01pct.stringent_ann.txt|Prol_no_CRIP2top0.01pct.stringent_ann.txt	promoter-TSS (NM_173423)	promoter-TSS (NM_173423)	14	NM_173423	240263	Mm.38249	NM_173423	ENSMUSG00000033319	Fem1c	2610312A07Rik|3632443A22Rik|AI646567	fem-1 homolog c (C.elegans)	protein-coding
Merged-chr8-70777057-2	chr8	70776597	70777538	+	9.925	Prol_Cu_CRIP2top0.01pct.stringent_ann.txt|Prol_no_CRIP2top0.01pct.stringent_ann.txt	promoter-TSS (NM_008841)	promoter-TSS (NM_008841)	205	NR_029440	72093	Mm.271208	NR_029440		2010320M18Rik	-	RIKEN cDNA 2010320M18 gene	ncRNA
Merged-chr9-57076168-3	chr9	57075564	57076544	+	9.91333	Diffrep1_Ins_CRIP2top0.01pct.stringent_ann.txt|Prol_Cu_CRIP2top0.01pct.stringent_ann.txt|Prol_no_CRIP2top0.01pct.stringent_ann.txt	promoter-TSS (NM_011378)	promoter-TSS (NM_011378)	-5	NR_152107	72588	Mm.70350	NR_152107		2700012I20Rik	-	RIKEN cDNA 2700012I20 gene	ncRNA
Merged-chr9-66795771-1	chr9	66795474	66796069	+	9.85	Prol_no_CRIP2top0.01pct.stringent_ann.txt	promoter-TSS (NM_177583)	promoter-TSS (NM_177583)	-348	NM_177583	208117	Mm.41291	NM_177583	ENSMUSG00000032375	Aph1b	2310057K14Rik|Aph1c	aph1 homolog B, gamma secretase subunit	protein-coding
Merged-chr12-32954013-1	chr12	32953786	32954241	+	9.85	Prol_no_CRIP2top0.01pct.stringent_ann.txt	promoter-TSS (NR_044986)	promoter-TSS (NR_044986)	68	NM_013635	19027	Mm.246304	NM_013635	ENSMUSG00000020570	Sypl	AI314763|AI604763|D12Ertd446e|PanI|Pphn|Sypl1	synaptophysin-like protein	protein-coding
Merged-chr8-123042534-1	chr8	123042239	123042829	+	9.85	Prol_no_CRIP2top0.01pct.stringent_ann.txt	promoter-TSS (NR_037865)	promoter-TSS (NR_037865)	-41	NR_045268	100503178	Mm.294938	NR_045268	ENSMUSG00000099881	2810013P06Rik	-	RIKEN cDNA 2810013P06 gene	ncRNA
Merged-chr1-180850742-1	chr1	180850472	180851013	+	9.85	Prol_no_CRIP2top0.01pct.stringent_ann.txt	promoter-TSS (NM_145943)	promoter-TSS (NM_145943)	-409	NM_145943	208768	Mm.272625	NM_145943	ENSMUSG00000038806	Sde2	-	SDE2 telomere maintenance homolog (S. pombe)	protein-coding
Merged-chr7-73537958-1	chr7	73537667	73538249	+	9.85	Prol_no_CRIP2top0.01pct.stringent_ann.txt	intron (NM_001081345, intron 2 of 38)	CpG	3788	NM_001081345	244059	Mm.34539	NM_001081345	ENSMUSG00000078671	Chd2	2810013C04Rik|2810040A01Rik|5630401D06Rik|AI851092|BC029703|CHD-2	chromodomain helicase DNA binding protein 2	protein-coding
Merged-chr11-117969432-1	chr11	117969151	117969714	+	9.85	Prol_no_CRIP2top0.01pct.stringent_ann.txt	promoter-TSS (NM_007707)	promoter-TSS (NM_007707)	-66	NM_007707	12702	Mm.3468	NM_007707	ENSMUSG00000053113	Socs3	Cis3|Cish3|EF-10|Ef10|SSI-3|Ssi3	suppressor of cytokine signaling 3	protein-coding
Merged-chr13-111490049-1	chr13	111489684	111490415	+	9.85	Prol_no_CRIP2top0.01pct.stringent_ann.txt	promoter-TSS (NM_001122963)	promoter-TSS (NM_001122963)	78	NM_001122963	73274	Mm.57286	NM_028487	ENSMUSG00000032745	Gpbp1	1700034P14Rik|AU019836|D230035M11Rik|Gpbp|mGPBP	GC-rich promoter binding protein 1	protein-coding
Merged-chr16-14159451-1	chr16	14159283	14159620	+	9.85	Prol_no_CRIP2top0.01pct.stringent_ann.txt	promoter-TSS (NR_030252)	promoter-TSS (NR_030252)	-175	NR_030252	723916		NR_030252	ENSMUSG00000070074	Mir484	Mirn484|mir-484|mmu-mir-484	microRNA 484	ncRNA
Merged-chr11-20543042-1	chr11	20542736	20543348	+	9.85	Prol_no_CRIP2top0.01pct.stringent_ann.txt	promoter-TSS (NM_021372)	promoter-TSS (NM_021372)	-211	NM_021372	58172	Mm.339676	NM_021372	ENSMUSG00000049800	Sertad2	AB041541|AU021878|Kiaa0127|MNCb-1504|SEI-2|Sei2|TRIP-Br2|mKIAA0127	SERTA domain containing 2	protein-coding
Merged-chr2-144011441-1	chr2	144011192	144011691	+	9.85	Prol_no_CRIP2top0.01pct.stringent_ann.txt	promoter-TSS (NM_024281)	promoter-TSS (NM_024281)	-178	NM_024281	81910	Mm.13705	NM_024281	ENSMUSG00000027422	Rrbp1	1700087N07Rik|5730465C04Rik|ES/130|mKIAA1398|mRRp0|mRRp1.8|mRRp10|mRRp15a|mRRp15b|mRRp16.8|mRRp2|mRRp41|mRRp47|mRRp5.4|p180	ribosome binding protein 1	protein-coding
Merged-chr15-78174156-1	chr15	78173920	78174392	+	9.85	Prol_no_CRIP2top0.01pct.stringent_ann.txt	promoter-TSS (NM_025931)	promoter-TSS (NM_025931)	-48	NM_025931	67042	Mm.30191	NM_025931	ENSMUSG00000016637	Ift27	2600013G09Rik|Rabl4	intraflagellar transport 27	protein-coding
Merged-chr8-25070533-1	chr8	25070199	25070867	+	9.85	Prol_no_CRIP2top0.01pct.stringent_ann.txt	intron (NM_031257, intron 3 of 11)	intron (NM_031257, intron 3 of 11)	31278	NM_031257	83436	Mm.261122	NM_031257	ENSMUSG00000031557	Plekha2	6430512N22Rik|AI851530|AU041791|TAPP2|W91773	pleckstrin homology domain-containing, family A (phosphoinositide binding specific) member 2	protein-coding
Merged-chr7-6156136-1	chr7	6155796	6156477	+	9.85	Prol_no_CRIP2top0.01pct.stringent_ann.txt	promoter-TSS (NM_001013012)	promoter-TSS (NM_001013012)	-165	NM_001013012	67109	Mm.3254	NM_001013012	ENSMUSG00000046792	Zfp787	2210018M03Rik|Znf787	zinc finger protein 787	protein-coding
Merged-chr10-93944345-1	chr10	93944108	93944582	+	9.85	Prol_no_CRIP2top0.01pct.stringent_ann.txt	Intergenic	Intergenic	19518	NR_029764	723908		NR_029764	ENSMUSG00000065607	Mir331	Mirn331|mmu-mir-331	microRNA 331	ncRNA
Merged-chr19-53732161-1	chr19	53731705	53732618	+	9.84	Prol_Cu_CRIP2top0.01pct.stringent_ann.txt	intron (NM_001170847, intron 1 of 13)	intron (NM_001170847, intron 1 of 13)	54855	NM_001170847	73713	Mm.313695	NM_001170847	ENSMUSG00000043639	Rbm20	1110018J23Rik|2010003H22Rik|AI646761	RNA binding motif protein 20	protein-coding
Merged-chr11-88968668-9	chr11	88967751	88969551	+	9.82889	Diff_Cu_CRIP2top0.01pct.stringent_ann.txt|Diffrep1_Ins_CRIP2top0.01pct.stringent_ann.txt|Diffrep1_no_CRIP2top0.01pct.stringent_ann.txt|Prol_Cu_CRIP2top0.01pct.stringent_ann.txt|Prol_no_CRIP2top0.01pct.stringent_ann.txt	Intergenic	RMER16B2|LTR|ERVK	-1720	NM_001360780	217066	Mm.347543	NM_001025564	ENSMUSG00000057534	Elobl	Gm15698|Tceb2l	elongin B-like	protein-coding
Merged-chr5-135149309-2	chr5	135148934	135149709	+	9.825	Prol_Cu_CRIP2top0.01pct.stringent_ann.txt|Prol_no_CRIP2top0.01pct.stringent_ann.txt	promoter-TSS (NM_013763)	promoter-TSS (NM_013763)	-390	NM_013763	27368	Mm.36746	NM_013763	ENSMUSG00000005374	Tbl2	C76179|WS-bTRP	transducin (beta)-like 2	protein-coding
Merged-chr5-135545437-2	chr5	135545034	135545850	+	9.815	Prol_Cu_CRIP2top0.01pct.stringent_ann.txt|Prol_no_CRIP2top0.01pct.stringent_ann.txt	promoter-TSS (NM_146001)	promoter-TSS (NM_146001)	-320	NM_146001	215114	Mm.280805	NM_146001	ENSMUSG00000039959	Hip1	2610109B09Rik|A930014B11Rik|E130315I21Rik|mKIAA4113	huntingtin interacting protein 1	protein-coding
Merged-chr5-15037423-3	chr5	15037234	15037632	+	9.81	Diff_Cu_CRIP2top0.01pct.stringent_ann.txt|Diffrep1_Ins_CRIP2top0.01pct.stringent_ann.txt|Diffrep1_no_CRIP2top0.01pct.stringent_ann.txt	Intergenic	ORR1A1-int|LTR|ERVL-MaLR	-4426	NM_182957	66773	Mm.368256	NM_182957	ENSMUSG00000091897	Gm17019	-	predicted gene 17019	protein-coding
Merged-chr1-171222424-2	chr1	171221828	171222858	+	9.8	Prol_Cu_CRIP2top0.01pct.stringent_ann.txt|Prol_no_CRIP2top0.01pct.stringent_ann.txt	intron (NM_001037170, intron 1 of 9)	intron (NM_001037170, intron 1 of 9)	171	NM_001037170	641376	Mm.288374	NM_001037170	ENSMUSG00000005674	Tomm40l	-	translocase of outer mitochondrial membrane 40-like	protein-coding
Merged-chr4-147401711-3	chr4	147401318	147402513	+	9.75	Diffrep1_Ins_CRIP2top0.01pct.stringent_ann.txt|Diffrep1_no_CRIP2top0.01pct.stringent_ann.txt|Prol_Cu_CRIP2top0.01pct.stringent_ann.txt	intron (NM_001039209, intron 1 of 2)	RLTR10-int|LTR|ERVK	-151362	NM_001014397	433804	Mm.332047	NM_001014397	ENSMUSG00000065999	Zfp985	Gm13154	zinc finger protein 985	protein-coding
Merged-chr13-119492304-1	chr13	119492095	119492513	+	9.7	Diff_Cu_CRIP2top0.01pct.stringent_ann.txt	intron (NM_001177666, intron 1 of 3)	intron (NM_001177666, intron 1 of 3)	3444	NM_001177666	633640	Mm.46679	NM_001039244	ENSMUSG00000074634	Tmem267	EG633640|Gm7120	transmembrane protein 267	protein-coding
Merged-chr7-3693490-2	chr7	3692978	3693966	+	9.69	Prol_Cu_CRIP2top0.01pct.stringent_ann.txt|Prol_no_CRIP2top0.01pct.stringent_ann.txt	promoter-TSS (NM_029934)	promoter-TSS (NM_029934)	53	NM_029934	77582	Mm.397541	NM_029934	ENSMUSG00000035596	Mboat7	5730589L02Rik|BB1|LPLAT 7|Leng4|Lpiat|Lpiat1|m-mboa-7	membrane bound O-acyltransferase domain containing 7	protein-coding
Merged-chr1-88218917-16	chr1	88216561	88221816	+	9.66437	Diff_Cu_CRIP2top0.01pct.stringent_ann.txt|Diffrep1_Ins_CRIP2top0.01pct.stringent_ann.txt|Diffrep1_no_CRIP2top0.01pct.stringent_ann.txt|Prol_Cu_CRIP2top0.01pct.stringent_ann.txt|Prol_no_CRIP2top0.01pct.stringent_ann.txt	TTS (NM_201410)	TTS (NM_201410)	7229	NM_201645	394436	Mm.300095	NM_201645	ENSMUSG00000089960	Ugt1a1	Gnt1|UDPGT 1-1|UGT1A01|Udpgt-1a|UgtBr1	UDP glucuronosyltransferase 1 family, polypeptide A1	protein-coding
Merged-chr13-119597976-3	chr13	119597540	119598351	+	9.64667	Diff_Cu_CRIP2top0.01pct.stringent_ann.txt|Prol_Cu_CRIP2top0.01pct.stringent_ann.txt|Prol_no_CRIP2top0.01pct.stringent_ann.txt	intron (NM_001177666, intron 2 of 3)	intron (NM_001177666, intron 2 of 3)	-25874	NM_020279	56838	Mm.143745	NM_020279	ENSMUSG00000074715	Ccl28	CCK1|MEC|Scya28	chemokine (C-C motif) ligand 28	protein-coding
Merged-chr5-14956278-4	chr5	14955965	14956654	+	9.57	Diff_Cu_CRIP2top0.01pct.stringent_ann.txt|Diffrep1_Ins_CRIP2top0.01pct.stringent_ann.txt|Diffrep1_no_CRIP2top0.01pct.stringent_ann.txt|Prol_no_CRIP2top0.01pct.stringent_ann.txt	intron (NR_001584, intron 1 of 3)	RMER17A|LTR|ERVK	11015	NR_001584	74062	Mm.394766	NR_001584		Speer8-ps1	4933405L09Rik|SPEER-8|Speer8-ps	spermatogenesis associated glutamate (E)-rich protein 8, pseudogene 1	pseudo
Merged-chr15-102405933-3	chr15	102405296	102406509	+	9.55333	Diff_Cu_CRIP2top0.01pct.stringent_ann.txt|Prol_Cu_CRIP2top0.01pct.stringent_ann.txt|Prol_no_CRIP2top0.01pct.stringent_ann.txt	promoter-TSS (NM_013672)	promoter-TSS (NM_013672)	-414	NM_013672	20683	Mm.4618	NM_013672	ENSMUSG00000001280	Sp1	1110003E12Rik|AA450830|AI845540|Sp1-1	trans-acting transcription factor 1	protein-coding
Merged-chr17-25920138-2	chr17	25919791	25920678	+	9.51	Prol_Cu_CRIP2top0.01pct.stringent_ann.txt|Prol_no_CRIP2top0.01pct.stringent_ann.txt	promoter-TSS (NM_139154)	promoter-TSS (NM_139154)	-520	NM_139154	224624	Mm.328872	NM_139154	ENSMUSG00000025730	Rab40c	RAR3	Rab40C, member RAS oncogene family	protein-coding
Merged-chr2-116858549-1	chr2	116858404	116858694	+	9.5	Diffrep1_no_CRIP2top0.01pct.stringent_ann.txt	Intergenic	Intergenic	-20142	NM_026104	67356	Mm.131623	NM_026104	ENSMUSG00000027355	Tmco5	1700095F04Rik|Tmco5a	transmembrane and coiled-coil domains 5	protein-coding
Merged-chr4-147354605-1	chr4	147354436	147354774	+	9.5	Diffrep1_no_CRIP2top0.01pct.stringent_ann.txt	intron (NM_001039209, intron 1 of 2)	intron (NM_001039209, intron 1 of 2)	178739	NM_001039209	195531	Mm.270762	NM_001039209	ENSMUSG00000078496	Zfp982	Gm13152	zinc finger protein 982	protein-coding
Merged-chr19-3440541-1	chr19	3440406	3440677	+	9.5	Diffrep1_no_CRIP2top0.01pct.stringent_ann.txt	Intergenic	Intergenic	-25997	NM_001329667	14419	Mm.4655	NM_010253	ENSMUSG00000024907	Gal	Galn	galanin and GMAP prepropeptide	protein-coding
Merged-chr5-15527683-1	chr5	15527539	15527827	+	9.5	Diffrep1_no_CRIP2top0.01pct.stringent_ann.txt	intron (NM_001310449, intron 2 of 4)	intron (NM_001310449, intron 2 of 4)	1539	NM_001310449	100861755	Mm.382859	NM_001310449	ENSMUSG00000106445	Gm21190	-	predicted gene, 21190	protein-coding
Merged-chr1-88214219-10	chr1	88211415	88216479	+	9.5	Diff_Cu_CRIP2top0.01pct.stringent_ann.txt|Diffrep1_Ins_CRIP2top0.01pct.stringent_ann.txt|Diffrep1_no_CRIP2top0.01pct.stringent_ann.txt|Prol_Cu_CRIP2top0.01pct.stringent_ann.txt|Prol_no_CRIP2top0.01pct.stringent_ann.txt	intron (NM_201645, intron 1 of 4)	intron (NM_201645, intron 1 of 4)	1988	NM_201645	394436	Mm.300095	NM_201645	ENSMUSG00000089960	Ugt1a1	Gnt1|UDPGT 1-1|UGT1A01|Udpgt-1a|UgtBr1	UDP glucuronosyltransferase 1 family, polypeptide A1	protein-coding
Merged-chr7-142377004-1	chr7	142376716	142377292	+	9.5	Diffrep1_no_CRIP2top0.01pct.stringent_ann.txt	intron (NM_009983, intron 7 of 8)	intron (NM_009983, intron 7 of 8)	-3258	NM_001347541	320802	Mm.154486	NM_177265	ENSMUSG00000045777	Ifitm10	6330512M04Rik|AI848576|DSPA3	interferon induced transmembrane protein 10	protein-coding
Merged-chr7-44986653-2	chr7	44986274	44987091	+	9.475	Prol_Cu_CRIP2top0.01pct.stringent_ann.txt|Prol_no_CRIP2top0.01pct.stringent_ann.txt	promoter-TSS (NM_019830)	promoter-TSS (NM_019830)	-218	NR_045266	100502630	Mm.490013	NR_045266	ENSMUSG00000087138	Gm15545	-	predicted gene 15545	ncRNA
Merged-chrX-112370892-2	chrX	112370672	112371055	+	9.44	Diff_Cu_CRIP2top0.01pct.stringent_ann.txt|Diffrep1_no_CRIP2top0.01pct.stringent_ann.txt	intron (NM_026565, intron 8 of 8)	intron (NM_026565, intron 8 of 8)	35916	NM_028655	73809	Mm.50508	NM_028655	ENSMUSG00000025527	Satl1	4930404K22Rik	spermidine/spermine N1-acetyl transferase-like 1	protein-coding
Merged-chr7-126884913-1	chr7	126884718	126885108	+	9.4	Prol_no_CRIP2top0.01pct.stringent_ann.txt	promoter-TSS (NM_001163775)	promoter-TSS (NM_001163775)	54	NM_001163774	381921	Mm.259634	NM_001163774	ENSMUSG00000059981	Taok2	1110033K02Rik|B230344N16|MAP3K17|PSK|PSK1|TAO1|TAO2|mKIAA0881	TAO kinase 2	protein-coding
Merged-chr11-96977807-1	chr11	96977464	96978150	+	9.4	Prol_no_CRIP2top0.01pct.stringent_ann.txt	promoter-TSS (NM_001080964)	promoter-TSS (NM_001080964)	-119	NM_001080964	78912	Mm.491183	NM_030220	ENSMUSG00000018678	Sp2	4930480I16Rik|mKIAA0048	Sp2 transcription factor	protein-coding
Merged-chr2-25983435-1	chr2	25983209	25983662	+	9.4	Prol_no_CRIP2top0.01pct.stringent_ann.txt	promoter-TSS (NM_001276361)	promoter-TSS (NM_001276361)	-153	NM_001276361	227634	Mm.36834	NM_001115076	ENSMUSG00000026933	Camsap1	9530003A05Rik|C77823|PRO2405	calmodulin regulated spectrin-associated protein 1	protein-coding
Merged-chr7-16615395-1	chr7	16615099	16615691	+	9.4	Prol_no_CRIP2top0.01pct.stringent_ann.txt	promoter-TSS (NM_172739)	promoter-TSS (NM_172739)	-402	NM_172739	232906	Mm.28646	NM_172739	ENSMUSG00000058230	Arhgap35	6430596G11Rik|AI841135|Grlf1|mKIAA1722|p190A|p190RhoGAP	Rho GTPase activating protein 35	protein-coding
Merged-chr4-40854078-1	chr4	40853826	40854330	+	9.4	Prol_no_CRIP2top0.01pct.stringent_ann.txt	5' UTR (NM_022305, exon 1 of 6)	5' UTR (NM_022305, exon 1 of 6)	459	NM_022305	14595	Mm.15622	NM_022305	ENSMUSG00000028413	B4galt1	B-1,4-GalT|B-1,4-GalT1|GalT|Ggtb|Ggtb2|b4Gal-T1|beta-1,4-GalT|beta-1,4-GalT1|beta4Gal-T1	UDP-Gal:betaGlcNAc beta 1,4- galactosyltransferase, polypeptide 1	protein-coding
Merged-chr9-57073636-1	chr9	57073386	57073886	+	9.4	Prol_no_CRIP2top0.01pct.stringent_ann.txt	intron (NM_001110351, intron 1 of 21)	intron (NM_001110351, intron 1 of 21)	1596	NM_001110351	20466	Mm.15755	NM_011378	ENSMUSG00000042557	Sin3a	AW553200|Sin3|mKIAA4126|mSin3A	transcriptional regulator, SIN3A (yeast)	protein-coding
Merged-chr13-84348154-1	chr13	84347846	84348462	+	9.4	Prol_no_CRIP2top0.01pct.stringent_ann.txt	Intergenic	Intergenic	125858	NM_001361911	72745	Mm.295063	NM_175187	ENSMUSG00000035762	Tmem161b	2810446P07Rik|AI843389	transmembrane protein 161B	protein-coding
Merged-chr2-152396243-1	chr2	152395945	152396542	+	9.4	Prol_no_CRIP2top0.01pct.stringent_ann.txt	3' UTR (NM_011438, exon 1 of 1)	3' UTR (NM_011438, exon 1 of 1)	1803	NM_011438	20667	Mm.28424	NM_011438	ENSMUSG00000051817	Sox12	2010205A02Rik	SRY (sex determining region Y)-box 12	protein-coding
Merged-chr8-120184443-1	chr8	120184127	120184759	+	9.4	Prol_no_CRIP2top0.01pct.stringent_ann.txt	Intergenic	Intergenic	-6974	NM_001033980	436062	Mm.334852	NM_001033980	ENSMUSG00000042269	Fam92b	1700120B06Rik	family with sequence similarity 92, member B	protein-coding
Merged-chr17-72836520-1	chr17	72836180	72836860	+	9.4	Prol_no_CRIP2top0.01pct.stringent_ann.txt	promoter-TSS (NM_027166)	promoter-TSS (NM_027166)	-108	NM_027166	383295	Mm.277533	NM_027166	ENSMUSG00000039770	Ypel5	2310076K21Rik|CGI-127	yippee like 5	protein-coding
Merged-chr11-69838202-1	chr11	69837846	69838559	+	9.4	Prol_no_CRIP2top0.01pct.stringent_ann.txt	promoter-TSS (NM_026982)	promoter-TSS (NM_026982)	-323	NM_026982	69186	Mm.248772	NM_026982	ENSMUSG00000070394	Tmem256	1810027O10Rik|3110009M16Rik	transmembrane protein 256	protein-coding
Merged-chr8-120589232-2	chr8	120588683	120589631	+	9.38	Prol_Cu_CRIP2top0.01pct.stringent_ann.txt|Prol_no_CRIP2top0.01pct.stringent_ann.txt	promoter-TSS (NM_178856)	promoter-TSS (NM_178856)	-82	NM_178856	272551	Mm.275910	NM_178856	ENSMUSG00000031821	Gins2	2210013I18Rik|4833427B12Rik|AI323585|Pfs2	GINS complex subunit 2 (Psf2 homolog)	protein-coding
Merged-chr1-88246501-81	chr1	88225343	88270383	+	9.37753	Diff_Cu_CRIP2top0.01pct.stringent_ann.txt|Diffrep1_Ins_CRIP2top0.01pct.stringent_ann.txt|Diffrep1_no_CRIP2top0.01pct.stringent_ann.txt|Prol_Cu_CRIP2top0.01pct.stringent_ann.txt|Prol_no_CRIP2top0.01pct.stringent_ann.txt	intron (NM_001281466, intron 26 of 41)	intron (NM_001281466, intron 26 of 41)	20843	NM_001281466	100040766	Mm.386915	NM_001177364	ENSMUSG00000079429	Mroh2a	Heatr7b1	maestro heat-like repeat family member 2A	protein-coding
Merged-chr7-127208918-2	chr7	127208379	127209516	+	9.27	Prol_Cu_CRIP2top0.01pct.stringent_ann.txt|Prol_no_CRIP2top0.01pct.stringent_ann.txt	promoter-TSS (NM_144522)	promoter-TSS (NM_144522)	48	NM_001347655	17907	Mm.14526	NM_016754	ENSMUSG00000030672	Mylpf	2410014J02Rik|MLC-2|Mlc2	myosin light chain, phosphorylatable, fast skeletal muscle	protein-coding
Merged-chr14-21500724-2	chr14	21500106	21501435	+	9.26	Prol_Cu_CRIP2top0.01pct.stringent_ann.txt|Prol_no_CRIP2top0.01pct.stringent_ann.txt	intron (NM_017479, intron 1 of 16)	CpG	985	NM_017479	54169	Mm.248967	NM_017479	ENSMUSG00000021767	Kat6b	AI507552|B130044K16Rik|MYST-4|Morf|Myst4|mKIAA0383|qkf|querkopf	K(lysine) acetyltransferase 6B	protein-coding
Merged-chr3-58834595-1	chr3	58834433	58834757	+	9.21	Diffrep1_Ins_CRIP2top0.01pct.stringent_ann.txt	Intergenic	MT2B1|LTR|ERVL	50617	NM_153384	229320	Mm.131502	NM_153384	ENSMUSG00000043850	Clrn1	A130002D11Rik|USH3|Ush3a|clarin-1	clarin 1	protein-coding
Merged-chr4-146484210-1	chr4	146483866	146484554	+	9.21	Diffrep1_Ins_CRIP2top0.01pct.stringent_ann.txt	Intergenic	RMER15|LTR|ERVL	-17790	NM_001243138	100041433	Mm.441741	NM_001243138	ENSMUSG00000056300	Zfp981	Gm13247	zinc finger protein 981	protein-coding
Merged-chr18-78643539-1	chr18	78643386	78643692	+	9.21	Diffrep1_Ins_CRIP2top0.01pct.stringent_ann.txt	Intergenic	LTR53|LTR|ERVL	-46589	NM_207651	27411	Mm.44158	NM_030683	ENSMUSG00000024552	Slc14a2	UT-A1|UT-A3	solute carrier family 14 (urea transporter), member 2	protein-coding
Merged-chr14-72805428-1	chr14	72805229	72805627	+	9.21	Diffrep1_Ins_CRIP2top0.01pct.stringent_ann.txt	Intergenic	Intergenic	-95425	NM_207636	319448	Mm.205421	NM_207636	ENSMUSG00000033487	Fndc3a	1700094E19Rik|D14Ertd453e|F730017H24Rik|Fndc3|sys	fibronectin type III domain containing 3A	protein-coding
Merged-chr10-120144260-1	chr10	120144075	120144446	+	9.21	Diffrep1_Ins_CRIP2top0.01pct.stringent_ann.txt	intron (NM_001359184, intron 11 of 11)	intron (NM_001359184, intron 11 of 11)	-31295	NM_080446	117599	Mm.214703	NM_080446	ENSMUSG00000020228	Helb	AI447783|D10Ertd664e	helicase (DNA) B	protein-coding
Merged-chr11-66255419-1	chr11	66255244	66255594	+	9.21	Diffrep1_Ins_CRIP2top0.01pct.stringent_ann.txt	intron (NM_001034874, intron 2 of 4)	intron (NM_001034874, intron 2 of 4)	-86868	NM_001099633	237806	Mm.264210	NM_001099633	ENSMUSG00000056752	Dnah9	9030022M04|A230091C01|C230051G16|D11Ertd686e|Dnahc9|mKIAA0357	dynein, axonemal, heavy chain 9	protein-coding
Merged-chr15-25774731-1	chr15	25774613	25774850	+	9.21	Diffrep1_Ins_CRIP2top0.01pct.stringent_ann.txt	intron (NM_001353141, intron 1 of 22)	intron (NM_001353141, intron 1 of 22)	718	NM_001353141	17909	Mm.60590	NM_019472	ENSMUSG00000022272	Myo10	AW048724|D15Ertd600e|mKIAA0799|myosin-X	myosin X	protein-coding
Merged-chr4-146498627-1	chr4	146498503	146498752	+	9.21	Diffrep1_Ins_CRIP2top0.01pct.stringent_ann.txt	Intergenic	RLTR12BD_Mm|LTR|ERVK	-3373	NM_001243138	100041433	Mm.441741	NM_001243138	ENSMUSG00000056300	Zfp981	Gm13247	zinc finger protein 981	protein-coding
Merged-chr16-17358028-1	chr16	17357871	17358186	+	9.21	Diffrep1_Ins_CRIP2top0.01pct.stringent_ann.txt	intron (NM_001001983, intron 12 of 54)	intron (NM_001001983, intron 12 of 54)	26657	NM_001331047	15160	Mm.6609	NM_008223	ENSMUSG00000022766	Serpind1	AA985900|AI303446|HC-II|HCII|Hcf2	serine (or cysteine) peptidase inhibitor, clade D, member 1	protein-coding
Merged-chr5-137152359-1	chr5	137152219	137152499	+	9.19	Diff_Cu_CRIP2top0.01pct.stringent_ann.txt	Intergenic	Intergenic	-36152	NM_201373	384309	Mm.100647	NM_201373	ENSMUSG00000043279	Trim56	A130009K11Rik|Gm452|RNF109	tripartite motif-containing 56	protein-coding
Merged-chr5-14961754-1	chr5	14961492	14962016	+	9.19	Diff_Cu_CRIP2top0.01pct.stringent_ann.txt	intron (NR_001584, intron 2 of 3)	RMER6D|LTR|ERVK	16460	NR_001584	74062	Mm.394766	NR_001584		Speer8-ps1	4933405L09Rik|SPEER-8|Speer8-ps	spermatogenesis associated glutamate (E)-rich protein 8, pseudogene 1	pseudo
Merged-chrUn_JH584304-57592-1	chrUn_JH584304	57457	57727	+	9.19	Diff_Cu_CRIP2top0.01pct.stringent_ann.txt	intron (NR_003518, intron 2 of 6)	intron (NR_003518, intron 2 of 6)	2097	NR_003518	66776	Mm.247625	NR_003518		Pisd-ps3	4933439C20Rik	phosphatidylserine decarboxylase, pseudogene 3	pseudo
Merged-chr1-26687754-7	chr1	26686795	26688481	+	9.10714	Diff_Cu_CRIP2top0.01pct.stringent_ann.txt|Diffrep1_Ins_CRIP2top0.01pct.stringent_ann.txt|Diffrep1_no_CRIP2top0.01pct.stringent_ann.txt|Prol_Cu_CRIP2top0.01pct.stringent_ann.txt|Prol_no_CRIP2top0.01pct.stringent_ann.txt	promoter-TSS (NM_001033764)	promoter-TSS (NM_001033764)	-178	NM_001033764	210940	Mm.297614	NM_001033764	ENSMUSG00000073722	4931408C20Rik	-	RIKEN cDNA 4931408C20 gene	protein-coding
Merged-chr5-33378466-3	chr5	33377671	33379153	+	9.08333	Diffrep1_Ins_CRIP2top0.01pct.stringent_ann.txt|Prol_Cu_CRIP2top0.01pct.stringent_ann.txt|Prol_no_CRIP2top0.01pct.stringent_ann.txt	promoter-TSS (NM_001081101)	promoter-TSS (NM_001081101)	-284	NR_153108	71101	Mm.132178	NM_027674	ENSMUSG00000037355	Uvssa	4933407H18Rik|D330017J19Rik|Kiaa1530|mKIAA1530	UV stimulated scaffold protein A	protein-coding
Merged-chr19-6363581-2	chr19	6363004	6364115	+	9.035	Prol_Cu_CRIP2top0.01pct.stringent_ann.txt|Prol_no_CRIP2top0.01pct.stringent_ann.txt	promoter-TSS (NM_011750)	promoter-TSS (NM_011750)	-131	NM_011750	22668	Mm.256422	NM_011750	ENSMUSG00000024949	Sf1	BBP|MZFM|WBP4|Zfp162	splicing factor 1	protein-coding
Merged-chr4-147519831-5	chr4	147518688	147520868	+	9.034	Diff_Cu_CRIP2top0.01pct.stringent_ann.txt|Diffrep1_Ins_CRIP2top0.01pct.stringent_ann.txt|Diffrep1_no_CRIP2top0.01pct.stringent_ann.txt|Prol_Cu_CRIP2top0.01pct.stringent_ann.txt	Intergenic	Lx6|LINE|L1	-33499	NM_001014397	433804	Mm.332047	NM_001014397	ENSMUSG00000065999	Zfp985	Gm13154	zinc finger protein 985	protein-coding
Merged-chr11-61175277-2	chr11	61174764	61175646	+	9.025	Prol_Cu_CRIP2top0.01pct.stringent_ann.txt|Prol_no_CRIP2top0.01pct.stringent_ann.txt	promoter-TSS (NM_001004143)	promoter-TSS (NM_001004143)	-146	NM_001004143	216825	Mm.30602	NM_001004143	ENSMUSG00000042506	Usp22	AI427806	ubiquitin specific peptidase 22	protein-coding
Merged-chr11-118363442-1	chr11	118363092	118363792	+	8.96	Prol_no_CRIP2top0.01pct.stringent_ann.txt	Intergenic	Intergenic	-8031	NM_011594	21858	Mm.206505	NM_011594	ENSMUSG00000017466	Timp2	D11Bwg1104e|Timp-2	tissue inhibitor of metalloproteinase 2	protein-coding
Merged-chr10-122097383-1	chr10	122097080	122097687	+	8.96	Prol_no_CRIP2top0.01pct.stringent_ann.txt	promoter-TSS (NM_153059)	promoter-TSS (NM_153059)	-281	NM_153059	216395	Mm.236764	NM_153059	ENSMUSG00000034620	Rxylt1	6330415D21Rik|Tmem5	ribitol xylosyltransferase 1	protein-coding
Merged-chr13-92354782-1	chr13	92354345	92355220	+	8.96	Prol_no_CRIP2top0.01pct.stringent_ann.txt	promoter-TSS (NM_010049)	promoter-TSS (NM_010049)	-1	NM_010049	13361	Mm.23695	NM_010049	ENSMUSG00000021707	Dhfr	8430436I03Rik|AA607882|AI662710|AW555094	dihydrofolate reductase	protein-coding
Merged-chr4-151862091-1	chr4	151861787	151862395	+	8.96	Prol_no_CRIP2top0.01pct.stringent_ann.txt	promoter-TSS (NM_001195565)	promoter-TSS (NM_001195565)	-323	NM_001081557	100072	Mm.318846	NM_001081557	ENSMUSG00000014592	Camta1	1810059M14Rik|2310058O09Rik|AI316882|AW987475|mKIAA0833	calmodulin binding transcription activator 1	protein-coding
Merged-chr2-167349437-1	chr2	167349171	167349704	+	8.96	Prol_no_CRIP2top0.01pct.stringent_ann.txt	promoter-TSS (NM_019835)	promoter-TSS (NM_019835)	-259	NM_019835	56336	Mm.200886	NM_019835	ENSMUSG00000017929	B4galt5	9430078I07Rik|AW049941|AW539721	UDP-Gal:betaGlcNAc beta 1,4-galactosyltransferase, polypeptide 5	protein-coding
Merged-chr9-124423023-1	chr9	124422777	124423270	+	8.96	Prol_no_CRIP2top0.01pct.stringent_ann.txt	promoter-TSS (NR_027950)	promoter-TSS (NR_027950)	-228	NR_027950	75135	Mm.476814	NR_015516		4930526I15Rik	1600027J15Rik	RIKEN cDNA 4930526I15 gene	ncRNA
Merged-chr9-114640270-1	chr9	114640067	114640474	+	8.96	Prol_no_CRIP2top0.01pct.stringent_ann.txt	promoter-TSS (NM_153585)	promoter-TSS (NM_153585)	-70	NM_153585	78893	Mm.283708	NM_153585	ENSMUSG00000056167	Cnot10	2600001P13Rik	CCR4-NOT transcription complex, subunit 10	protein-coding
Merged-chr10-80161894-1	chr10	80161537	80162251	+	8.96	Prol_no_CRIP2top0.01pct.stringent_ann.txt	intron (NR_038088, intron 1 of 4)	intron (NR_038088, intron 1 of 4)	-5945	NM_007705	12696	Mm.17898	NM_007705	ENSMUSG00000045193	Cirbp	Cirp|R74941	cold inducible RNA binding protein	protein-coding
Merged-chr2-128817925-1	chr2	128817665	128818186	+	8.96	Prol_no_CRIP2top0.01pct.stringent_ann.txt	promoter-TSS (NM_028248)	promoter-TSS (NM_028248)	-378	NM_001355628	72477	Mm.259688	NM_028248	ENSMUSG00000014353	Tmem87b	2610301K12Rik|2810431I02Rik|AU014804	transmembrane protein 87B	protein-coding
Merged-chr8-84980249-1	chr8	84979919	84980580	+	8.96	Prol_no_CRIP2top0.01pct.stringent_ann.txt	Intergenic	Intergenic	-1501	NM_008416	16477	Mm.1167	NM_008416	ENSMUSG00000052837	Junb	-	jun B proto-oncogene	protein-coding
Merged-chr5-65199678-1	chr5	65199215	65200142	+	8.95	Prol_no_CRIP2top0.01pct.stringent_ann.txt	promoter-TSS (NM_153391)	promoter-TSS (NM_153391)	-18	NM_001359880	213081	Mm.127550	NM_153391	ENSMUSG00000037890	Wdr19	C330027H04Rik|D330023L08Rik|DYF2|Ift144|PWDMP|mKIAA1638	WD repeat domain 19	protein-coding
Merged-chr17-47595833-1	chr17	47595570	47596096	+	8.95	Prol_no_CRIP2top0.01pct.stringent_ann.txt	intron (NM_001081635, intron 4 of 6)	intron (NM_001081635, intron 4 of 6)	2366	NM_007632	12445	Mm.27291	NM_007632	ENSMUSG00000034165	Ccnd3	9230106B05Rik|AA682053|AL024085|AW146355|C78795	cyclin D3	protein-coding
Merged-chr16-5013673-1	chr16	5013437	5013910	+	8.95	Prol_no_CRIP2top0.01pct.stringent_ann.txt	promoter-TSS (NM_133185)	promoter-TSS (NM_133185)	-120	NM_133185	66049	Mm.27792	NM_133185	ENSMUSG00000022540	Rogdi	0610011C19Rik|AU020118|C76152|Lzf	rogdi homolog	protein-coding
Merged-chr9-21291202-1	chr9	21290900	21291505	+	8.95	Prol_no_CRIP2top0.01pct.stringent_ann.txt	promoter-TSS (NM_009878)	promoter-TSS (NM_009878)	7	NM_009878	12581	Mm.29020	NM_009878	ENSMUSG00000096472	Cdkn2d	INK4d|p19|p19INK4d	cyclin dependent kinase inhibitor 2D	protein-coding
Merged-chr17-46160904-1	chr17	46160627	46161181	+	8.95	Prol_no_CRIP2top0.01pct.stringent_ann.txt	promoter-TSS (NM_019581)	promoter-TSS (NM_019581)	-128	NM_001145979	56055	Mm.22147	NM_019581	ENSMUSG00000023952	Gtpbp2	nmf205	GTP binding protein 2	protein-coding
Merged-chr13-29986241-1	chr13	29986004	29986479	+	8.95	Prol_no_CRIP2top0.01pct.stringent_ann.txt	promoter-TSS (NM_010093)	promoter-TSS (NM_010093)	-178	NM_010093	13557	Mm.268356	NM_010093	ENSMUSG00000016477	E2f3	E2F3b|E2f3a	E2F transcription factor 3	protein-coding
Merged-chr8-47675127-1	chr8	47674793	47675461	+	8.95	Prol_no_CRIP2top0.01pct.stringent_ann.txt	promoter-TSS (NM_023503)	promoter-TSS (NM_023503)	32	NM_023503	69260	Mm.430733	NM_023503	ENSMUSG00000063049	Ing2	2810011M06Rik|Ing1l|Ing2b|P33ING2	inhibitor of growth family, member 2	protein-coding
Merged-chr13-47043245-1	chr13	47042965	47043525	+	8.95	Prol_no_CRIP2top0.01pct.stringent_ann.txt	promoter-TSS (NM_172262)	promoter-TSS (NM_172262)	-28	NM_016785	22017	Mm.10169	NM_016785	ENSMUSG00000021376	Tpmt	AW106912	thiopurine methyltransferase	protein-coding
Merged-chr5-36713071-1	chr5	36712599	36713543	+	8.95	Prol_no_CRIP2top0.01pct.stringent_ann.txt	Intergenic	Intergenic	-17050	NM_001081232	320661	Mm.26480	NM_177221	ENSMUSG00000029190	D5Ertd579e	9030221A05Rik|A930018H20Rik|Kiaa0232	DNA segment, Chr 5, ERATO Doi 579, expressed	protein-coding
Merged-chr17-46274039-1	chr17	46273827	46274251	+	8.95	Prol_no_CRIP2top0.01pct.stringent_ann.txt	intron (NM_028751, intron 2 of 10)	MTC|LTR|ERVL-MaLR	8987	NM_001252474	74094	Mm.284594	NM_028751	ENSMUSG00000012296	Tjap1	0610041D19Rik|AI415281|AW121008|Pilt|Tjp4	tight junction associated protein 1	protein-coding
Merged-chr17-53478954-1	chr17	53478672	53479237	+	8.95	Prol_no_CRIP2top0.01pct.stringent_ann.txt	promoter-TSS (NM_025887)	promoter-TSS (NM_025887)	-280	NM_025887	271457	Mm.329123	NM_025887	ENSMUSG00000017831	Rab5a	2410015H04Rik|AI663973|AU021172|nnyRab5a	RAB5A, member RAS oncogene family	protein-coding
Merged-chr19-4510332-1	chr19	4510102	4510563	+	8.95	Prol_no_CRIP2top0.01pct.stringent_ann.txt	promoter-TSS (NM_001162946)	promoter-TSS (NM_001162946)	-140	NM_001162946	18563	Mm.1845	NM_008797	ENSMUSG00000024892	Pcx	Pc|Pcb	pyruvate carboxylase	protein-coding
Merged-chr15-76925534-1	chr15	76925193	76925876	+	8.95	Prol_no_CRIP2top0.01pct.stringent_ann.txt	promoter-TSS (NM_172817)	promoter-TSS (NM_172817)	-86	NM_001168276	239546	Mm.183650	NM_172817	ENSMUSG00000054967	Zfp647	6030449J21|Es492|Znf250	zinc finger protein 647	protein-coding
Merged-chr14-50807779-1	chr14	50807423	50808136	+	8.93	Prol_Cu_CRIP2top0.01pct.stringent_ann.txt	promoter-TSS (NR_002142)	promoter-TSS (NR_002142)	-8	NR_002142	85029		NR_002142	ENSMUSG00000092837	Rpph1	Gm24821|H1RNA|Rmrp5|Rpr	ribonuclease P RNA component H1	ncRNA
Merged-chr1-88281644-34	chr1	88273270	88289273	+	8.90912	Diff_Cu_CRIP2top0.01pct.stringent_ann.txt|Diffrep1_Ins_CRIP2top0.01pct.stringent_ann.txt|Diffrep1_no_CRIP2top0.01pct.stringent_ann.txt|Prol_Cu_CRIP2top0.01pct.stringent_ann.txt|Prol_no_CRIP2top0.01pct.stringent_ann.txt	Intergenic	Intergenic	-3692	NM_198652	381280	Mm.384762	NM_198652	ENSMUSG00000044783	Hjurp	6430706D22Rik|A730008H23Rik|C330011F01Rik|Gm975|Mfleg1	Holliday junction recognition protein	protein-coding
Merged-chr4-138304570-2	chr4	138303984	138304995	+	8.81	Prol_Cu_CRIP2top0.01pct.stringent_ann.txt|Prol_no_CRIP2top0.01pct.stringent_ann.txt	promoter-TSS (NM_007838)	promoter-TSS (NM_007838)	-249	NM_007838	13200	Mm.7236	NM_007838	ENSMUSG00000028757	Ddost	-	dolichyl-di-phosphooligosaccharide-protein glycotransferase	protein-coding
Merged-chr10-79984908-2	chr10	79984301	79985303	+	8.81	Prol_Cu_CRIP2top0.01pct.stringent_ann.txt|Prol_no_CRIP2top0.01pct.stringent_ann.txt	promoter-TSS (NM_001003949)	promoter-TSS (NM_001003949)	-542	NM_001003949	216157	Mm.29442	NM_001003949	ENSMUSG00000013858	Tmem259	AC087114.7gm2|ORF61|R32184_3|mFLJ00277	transmembrane protein 259	protein-coding
Merged-chr4-147404131-7	chr4	147403389	147404735	+	8.77857	Diff_Cu_CRIP2top0.01pct.stringent_ann.txt|Diffrep1_Ins_CRIP2top0.01pct.stringent_ann.txt|Diffrep1_no_CRIP2top0.01pct.stringent_ann.txt|Prol_Cu_CRIP2top0.01pct.stringent_ann.txt	intron (NM_001039209, intron 1 of 2)	intron (NM_001039209, intron 1 of 2)	-149215	NM_001014397	433804	Mm.332047	NM_001014397	ENSMUSG00000065999	Zfp985	Gm13154	zinc finger protein 985	protein-coding
Merged-chr11-88970363-3	chr11	88969850	88970806	+	8.77667	Diff_Cu_CRIP2top0.01pct.stringent_ann.txt|Prol_Cu_CRIP2top0.01pct.stringent_ann.txt|Prol_no_CRIP2top0.01pct.stringent_ann.txt	Intergenic	RMER6BA|LTR|ERVK	-2310	NR_003492	72381	Mm.288885	NR_003492	ENSMUSG00000081766	2210409E12Rik	AU021711|C76890	transcription elongation factor B (SIII), polypeptide 2 pseudogene	pseudo
Merged-chr4-147424826-9	chr4	147423626	147426649	+	8.73111	Diff_Cu_CRIP2top0.01pct.stringent_ann.txt|Diffrep1_Ins_CRIP2top0.01pct.stringent_ann.txt|Diffrep1_no_CRIP2top0.01pct.stringent_ann.txt|Prol_Cu_CRIP2top0.01pct.stringent_ann.txt|Prol_no_CRIP2top0.01pct.stringent_ann.txt	intron (NM_001039209, intron 1 of 2)	L2|LINE|L2	-128140	NM_001014397	433804	Mm.332047	NM_001014397	ENSMUSG00000065999	Zfp985	Gm13154	zinc finger protein 985	protein-coding
Merged-chr15-79690817-2	chr15	79690237	79691826	+	8.705	Prol_Cu_CRIP2top0.01pct.stringent_ann.txt|Prol_no_CRIP2top0.01pct.stringent_ann.txt	exon (NM_013818, exon 1 of 12)	exon (NM_013818, exon 1 of 12)	135	NM_013818	14904	Mm.19080	NM_013818	ENSMUSG00000042535	Gtpbp1	AL022987|AW045683|C85212|GP-1|Gtpbp	GTP binding protein 1	protein-coding
Merged-chr8-105471418-2	chr8	105470907	105471980	+	8.7	Prol_Cu_CRIP2top0.01pct.stringent_ann.txt|Prol_no_CRIP2top0.01pct.stringent_ann.txt	promoter-TSS (NM_026481)	promoter-TSS (NM_026481)	-21	NM_026481	67971	Mm.29358	NM_026481	ENSMUSG00000014846	Tppp3	2700055K07Rik|CGI-38|Ceacam9|mmCGM8	tubulin polymerization-promoting protein family member 3	protein-coding
Merged-chr11-109611745-2	chr11	109611386	109612120	+	8.685	Prol_Cu_CRIP2top0.01pct.stringent_ann.txt|Prol_no_CRIP2top0.01pct.stringent_ann.txt	promoter-TSS (NM_145940)	promoter-TSS (NM_145940)	-364	NM_145940	52639	Mm.35817	NM_145940	ENSMUSG00000041895	Wipi1	4930533H01Rik|AW411817|D11Ertd498e	WD repeat domain, phosphoinositide interacting 1	protein-coding
Merged-chr1-135668534-1	chr1	135668353	135668716	+	8.68	Diff_Cu_CRIP2top0.01pct.stringent_ann.txt	Intergenic	Intergenic	-51529	NM_001360782	13007	Mm.196484	NM_007791	ENSMUSG00000026421	Csrp1	AA408841|AA959891|AW545626|CRP1|Csrp	cysteine and glycine-rich protein 1	protein-coding
Merged-chr4-147416611-1	chr4	147416414	147416808	+	8.68	Diff_Cu_CRIP2top0.01pct.stringent_ann.txt	intron (NM_001039209, intron 1 of 2)	intron (NM_001039209, intron 1 of 2)	-136666	NM_001014397	433804	Mm.332047	NM_001014397	ENSMUSG00000065999	Zfp985	Gm13154	zinc finger protein 985	protein-coding
Merged-chr10-58221834-1	chr10	58221653	58222015	+	8.68	Diff_Cu_CRIP2top0.01pct.stringent_ann.txt	Intergenic	Intergenic	10841	NM_001081954	664783	Mm.482575	NM_001081954		Dux	AW822073|Dux4|Duxbl|EG664783	double homeobox	protein-coding
Merged-chr4-95503197-1	chr4	95502976	95503418	+	8.63	Diffrep1_no_CRIP2top0.01pct.stringent_ann.txt	Intergenic	RMER20A|LTR|ERVK	-54310	NM_001113412	75578	Mm.276098	NM_029347	ENSMUSG00000028573	Fggy	2310009E04Rik	FGGY carbohydrate kinase domain containing	protein-coding
Merged-chr6-97743772-1	chr6	97743627	97743917	+	8.63	Diffrep1_no_CRIP2top0.01pct.stringent_ann.txt	Intergenic	Intergenic	-63286	NM_001113198	17342	Mm.333284	NM_008601	ENSMUSG00000035158	Mitf	BCC2|Bhlhe32|Gsfbcc2|Vitiligo|Wh|bw|mi|vit	melanogenesis associated transcription factor	protein-coding
Merged-chr5-10197151-1	chr5	10196959	10197343	+	8.63	Diffrep1_no_CRIP2top0.01pct.stringent_ann.txt	Intergenic	RMER13A|LTR|ERVK	-471799	NM_181850	108069	Mm.318966	NM_181850	ENSMUSG00000003974	Grm3	0710001G23Rik|Gprc1c|mGlu3|mGluR3	glutamate receptor, metabotropic 3	protein-coding
Merged-chr13-103228113-1	chr13	103227946	103228281	+	8.63	Diffrep1_no_CRIP2top0.01pct.stringent_ann.txt	intron (NM_175171, intron 1 of 28)	intron (NM_175171, intron 1 of 28)	106379	NM_175171	328329	Mm.202606	NM_175171	ENSMUSG00000034751	Mast4	4930420O11Rik|AI642422|mKIAA0303	microtubule associated serine/threonine kinase family member 4	protein-coding
Merged-chr5-104939974-1	chr5	104939853	104940096	+	8.63	Diffrep1_no_CRIP2top0.01pct.stringent_ann.txt	intron (NM_030239, intron 13 of 15)	MTC|LTR|ERVL-MaLR	42743	NM_030239	27405	Mm.389663	NM_030239	ENSMUSG00000029299	Abcg3	Abcp2|Mxr2	ATP binding cassette subfamily G member 3	protein-coding
Merged-chr17-48409926-2	chr17	48409592	48410245	+	8.605	Prol_Cu_CRIP2top0.01pct.stringent_ann.txt|Prol_no_CRIP2top0.01pct.stringent_ann.txt	promoter-TSS (NM_001357904)	promoter-TSS (NM_001357904)	-82	NM_207219	106821	Mm.203943	NM_207219	ENSMUSG00000040771	Oard1	AI314976|AW558560	O-acyl-ADP-ribose deacylase 1	protein-coding
Merged-chr7-100591022-2	chr7	100590641	100591340	+	8.59	Prol_Cu_CRIP2top0.01pct.stringent_ann.txt|Prol_no_CRIP2top0.01pct.stringent_ann.txt	intron (NR_003559, intron 1 of 7)	intron (NR_003559, intron 1 of 7)	424	NR_153425	52443	Mm.473730	NM_198831	ENSMUSG00000030706	Mrpl48	1810030E20Rik|2610028L11Rik|CGI-118|D4Ertd786e|L48mt|MRP-L48	mitochondrial ribosomal protein L48	protein-coding
Merged-chr12-20232223-10	chr12	20229974	20234136	+	8.576	Diff_Cu_CRIP2top0.01pct.stringent_ann.txt|Diffrep1_Ins_CRIP2top0.01pct.stringent_ann.txt|Diffrep1_no_CRIP2top0.01pct.stringent_ann.txt|Prol_Cu_CRIP2top0.01pct.stringent_ann.txt|Prol_no_CRIP2top0.01pct.stringent_ann.txt	Intergenic	MMERGLN-int|LTR|ERV1	583724	NR_015521	69513	Mm.273972	NR_015521	ENSMUSG00000099759	1700030C10Rik	-	RIKEN cDNA 1700030C10 gene	ncRNA
Merged-chr1-191397294-1	chr1	191396829	191397759	+	8.51	Prol_no_CRIP2top0.01pct.stringent_ann.txt	promoter-TSS (NM_144880)	promoter-TSS (NM_144880)	-253	NM_144880	226849	Mm.205569	NM_144880	ENSMUSG00000026626	Ppp2r5a	PR61alpha	protein phosphatase 2, regulatory subunit B', alpha	protein-coding
Merged-chr11-69672476-1	chr11	69672234	69672719	+	8.51	Prol_no_CRIP2top0.01pct.stringent_ann.txt	promoter-TSS (NM_144958)	promoter-TSS (NM_144958)	-53	NM_001159375	13681	Mm.26680	NM_144958	ENSMUSG00000059796	Eif4a1	BM-010|Ddx2a|Eif4	eukaryotic translation initiation factor 4A1	protein-coding
Merged-chr13-103211782-1	chr13	103211525	103212039	+	8.51	Prol_no_CRIP2top0.01pct.stringent_ann.txt	intron (NM_175171, intron 1 of 28)	intron (NM_175171, intron 1 of 28)	122710	NM_175171	328329	Mm.202606	NM_175171	ENSMUSG00000034751	Mast4	4930420O11Rik|AI642422|mKIAA0303	microtubule associated serine/threonine kinase family member 4	protein-coding
Merged-chr5-15007495-1	chr5	15007231	15007759	+	8.51	Prol_no_CRIP2top0.01pct.stringent_ann.txt	Intergenic	Lx|LINE|L1	25512	NM_182957	66773	Mm.368256	NM_182957	ENSMUSG00000091897	Gm17019	-	predicted gene 17019	protein-coding
Merged-chr8-120228149-1	chr8	120227832	120228467	+	8.51	Prol_no_CRIP2top0.01pct.stringent_ann.txt	promoter-TSS (NR_110496)	promoter-TSS (NR_110496)	81	NR_110496	434353	Mm.411793	NR_110496	ENSMUSG00000097960	A330074K22Rik	-	RIKEN cDNA A330074K22 gene	ncRNA
Merged-chr11-22287210-1	chr11	22286938	22287483	+	8.51	Prol_no_CRIP2top0.01pct.stringent_ann.txt	promoter-TSS (NM_153078)	promoter-TSS (NM_153078)	-415	NM_153078	216565	Mm.491265	NM_153078	ENSMUSG00000042302	Ehbp1	AF424697|Flj21950|NACSIN	EH domain binding protein 1	protein-coding
Merged-chr7-4739916-1	chr7	4739514	4740319	+	8.51	Prol_no_CRIP2top0.01pct.stringent_ann.txt	promoter-TSS (NM_001115018)	promoter-TSS (NM_001115018)	-211	NM_001358044	232811	Mm.247844	NM_146177	ENSMUSG00000059851	Kmt5c	BC024816|Suv4-20h2|Suv420h2	lysine methyltransferase 5C	protein-coding
Merged-chr8-70539201-1	chr8	70538783	70539619	+	8.51	Prol_no_CRIP2top0.01pct.stringent_ann.txt	promoter-TSS (NM_007924)	promoter-TSS (NM_007924)	-474	NM_007924	13716	Mm.271973	NM_007924	ENSMUSG00000070002	Ell	Ell1|Men	elongation factor RNA polymerase II	protein-coding
Merged-chr1-175692758-1	chr1	175692453	175693063	+	8.51	Prol_no_CRIP2top0.01pct.stringent_ann.txt	promoter-TSS (NM_010098)	promoter-TSS (NM_010098)	-126	NM_010098	13603	Mm.32744	NM_010098	ENSMUSG00000026525	Opn3	ERO|Ecpn	opsin 3	protein-coding
Merged-chr1-80341072-1	chr1	80340850	80341294	+	8.51	Prol_no_CRIP2top0.01pct.stringent_ann.txt	promoter-TSS (NM_001313728)	promoter-TSS (NM_001313728)	-382	NM_016716	26554	Mm.12665	NM_016716	ENSMUSG00000004364	Cul3	KIAA0617	cullin 3	protein-coding
Merged-chr13-74770585-1	chr13	74770209	74770961	+	8.51	Prol_no_CRIP2top0.01pct.stringent_ann.txt	5' UTR (NM_001301156, exon 1 of 29)	5' UTR (NM_001301156, exon 1 of 29)	151	NM_001301155	12380	Mm.29163	NM_009817	ENSMUSG00000021585	Cast	-	calpastatin	protein-coding
Merged-chr5-140704955-1	chr5	140704668	140705243	+	8.51	Prol_no_CRIP2top0.01pct.stringent_ann.txt	promoter-TSS (NM_001276287)	promoter-TSS (NM_001276287)	-56	NR_074085	231841	Mm.271932	NM_172724	ENSMUSG00000000148	Brat1	AA881470|Baat1	BRCA1-associated ATM activator 1	protein-coding
Merged-chr7-35333904-1	chr7	35333586	35334222	+	8.51	Prol_no_CRIP2top0.01pct.stringent_ann.txt	promoter-TSS (NM_027897)	promoter-TSS (NM_027897)	-333	NM_027897	52428	Mm.286600	NM_027897	ENSMUSG00000030494	Rhpn2	1300002E07Rik|AA536890|C85860|D7Ertd784e	rhophilin, Rho GTPase binding protein 2	protein-coding
Merged-chr14-52104156-1	chr14	52103808	52104505	+	8.51	Prol_no_CRIP2top0.01pct.stringent_ann.txt	promoter-TSS (NM_001360176)	promoter-TSS (NM_001360176)	-135	NM_001360184	15381	Mm.427321	NM_016884	ENSMUSG00000060373	Hnrnpc	AL022939|D14Wsu171e|Hnrpc|Hnrpc1|Hnrpc2|hnRNPC1|hnRNPC2|hnrnp-C	heterogeneous nuclear ribonucleoprotein C	protein-coding
Merged-chr1-20951642-1	chr1	20951300	20951985	+	8.51	Prol_no_CRIP2top0.01pct.stringent_ann.txt	promoter-TSS (NM_027974)	promoter-TSS (NM_027974)	16	NM_027974	71877	Mm.29178	NM_027974	ENSMUSG00000041809	Efhc1	1700029F22Rik|mRib72-1|myoclonin1	EF-hand domain (C-terminal) containing 1	protein-coding
Merged-chr13-69611707-1	chr13	69611443	69611972	+	8.51	Prol_no_CRIP2top0.01pct.stringent_ann.txt	promoter-TSS (NM_145354)	promoter-TSS (NM_145354)	-244	NM_175283	78925	Mm.451912	NM_175283	ENSMUSG00000021594	Srd5a1	0610031P22Rik|4930435F02Rik|S5AR 1|Srd5a-1	steroid 5 alpha-reductase 1	protein-coding
Merged-chr7-142462331-1	chr7	142462006	142462657	+	8.51	Prol_no_CRIP2top0.01pct.stringent_ann.txt	intron (NM_001136071, intron 1 of 10)	intron (NM_001136071, intron 1 of 10)	1519	NM_001271509	16985	Mm.234003	NM_019391	ENSMUSG00000018819	Lsp1	Lsp-1|WP34|p50|pp52	lymphocyte specific 1	protein-coding
Merged-chr13-70746514-1	chr13	70746198	70746830	+	8.51	Prol_no_CRIP2top0.01pct.stringent_ann.txt	intron (NM_172053, intron 18 of 22)	intron (NM_172053, intron 18 of 22)	95297	NM_172053	271127	Mm.115970	NM_172053	ENSMUSG00000049538	Adamts16	-	a disintegrin-like and metallopeptidase (reprolysin type) with thrombospondin type 1 motif, 16	protein-coding
Merged-chr19-45783672-1	chr19	45783361	45783983	+	8.51	Prol_no_CRIP2top0.01pct.stringent_ann.txt	promoter-TSS (NR_151594)	promoter-TSS (NR_151594)	-119	NM_023799	76055	Mm.122725	NM_023799	ENSMUSG00000025220	Oga	Hy5|Mgea5|Ncoat	O-GlcNAcase	protein-coding
Merged-chr15-99251960-1	chr15	99251685	99252236	+	8.51	Prol_no_CRIP2top0.01pct.stringent_ann.txt	promoter-TSS (NM_016766)	promoter-TSS (NM_016766)	1	NM_001164156	51812	Mm.383472	NM_016766	ENSMUSG00000037570	Mcrs1	C78274|ICP22BP|MSP58|P78	microspherule protein 1	protein-coding
Merged-chr1-88307449-17	chr1	88303726	88310917	+	8.50412	Diff_Cu_CRIP2top0.01pct.stringent_ann.txt|Diffrep1_Ins_CRIP2top0.01pct.stringent_ann.txt|Diffrep1_no_CRIP2top0.01pct.stringent_ann.txt|Prol_Cu_CRIP2top0.01pct.stringent_ann.txt|Prol_no_CRIP2top0.01pct.stringent_ann.txt	intron (NM_134252, intron 1 of 26)	intron (NM_134252, intron 1 of 26)	609	NM_134252	171382	Mm.218753	NM_134252	ENSMUSG00000036251	Trpm8	CMR1|LTRPC6|LTrpC-6|TRPP8|Trp-p8	transient receptor potential cation channel, subfamily M, member 8	protein-coding
Merged-chr1-88291233-9	chr1	88289556	88292694	+	8.48889	Diff_Cu_CRIP2top0.01pct.stringent_ann.txt|Diffrep1_Ins_CRIP2top0.01pct.stringent_ann.txt|Diffrep1_no_CRIP2top0.01pct.stringent_ann.txt|Prol_Cu_CRIP2top0.01pct.stringent_ann.txt|Prol_no_CRIP2top0.01pct.stringent_ann.txt	Intergenic	ID_B1|SINE|B4	-13546	NM_198652	381280	Mm.384762	NM_198652	ENSMUSG00000044783	Hjurp	6430706D22Rik|A730008H23Rik|C330011F01Rik|Gm975|Mfleg1	Holliday junction recognition protein	protein-coding
Merged-chr2-26445433-2	chr2	26445144	26445803	+	8.48	Prol_Cu_CRIP2top0.01pct.stringent_ann.txt|Prol_no_CRIP2top0.01pct.stringent_ann.txt	promoter-TSS (NM_153125)	promoter-TSS (NM_153125)	-257	NM_153125	227648	Mm.206371	NM_153125	ENSMUSG00000026924	Sec16a	AU024582|C230052J16Rik|p250	SEC16 homolog A, endoplasmic reticulum export factor	protein-coding
Merged-chr5-15053067-2	chr5	15052888	15053220	+	8.435	Diff_Cu_CRIP2top0.01pct.stringent_ann.txt|Diffrep1_Ins_CRIP2top0.01pct.stringent_ann.txt	Intergenic	B1_Mur2|SINE|Alu	-20047	NM_182957	66773	Mm.368256	NM_182957	ENSMUSG00000091897	Gm17019	-	predicted gene 17019	protein-coding
Merged-chr8-11555810-2	chr8	11555054	11556229	+	8.435	Diff_Cu_CRIP2top0.01pct.stringent_ann.txt|Prol_Cu_CRIP2top0.01pct.stringent_ann.txt	promoter-TSS (NM_011919)	promoter-TSS (NM_011919)	-121	NM_001302458	26356	Mm.25709	NM_011919	ENSMUSG00000045969	Ing1	2610028J21Rik|AA407184|AI875420|mING1h|p33Ing1|p37Ing1b	inhibitor of growth family, member 1	protein-coding
Merged-chr11-75461339-2	chr11	75460865	75461803	+	8.375	Prol_Cu_CRIP2top0.01pct.stringent_ann.txt|Prol_no_CRIP2top0.01pct.stringent_ann.txt	promoter-TSS (NR_030711)	promoter-TSS (NR_030711)	-205	NR_030711	100042498	Mm.482242	NR_030711	ENSMUSG00000085148	Mir22hg	2210403K04Rik|mir-22	Mir22 host gene (non-protein coding)	ncRNA
Merged-chr11-57396699-1	chr11	57396541	57396857	+	8.37	Diffrep1_Ins_CRIP2top0.01pct.stringent_ann.txt	Intergenic	L1MC4|LINE|L1	121945	NM_026342	67726	Mm.25632	NM_026342	ENSMUSG00000020523	Fam114a2	1810073G14Rik|9030624B09Rik	family with sequence similarity 114, member A2	protein-coding
Merged-chr8-45474791-1	chr8	45474620	45474963	+	8.37	Diffrep1_Ins_CRIP2top0.01pct.stringent_ann.txt	Intergenic	Intergenic	-32997	NM_001205219	234214	Mm.211096	NM_172752	ENSMUSG00000031626	Sorbs2	2010203O03Rik|9430041O17Rik|A530071H08|Argbp2|mKIAA0777|nArgBP2	sorbin and SH3 domain containing 2	protein-coding
Merged-chr3-52247942-1	chr3	52247697	52248187	+	8.37	Diffrep1_Ins_CRIP2top0.01pct.stringent_ann.txt	Intergenic	Intergenic	-20395	NM_019739	56458	Mm.29891	NM_019739	ENSMUSG00000044167	Foxo1	AI876417|Afxh|FKHR|Fkhr1|Foxo1a	forkhead box O1	protein-coding
Merged-chr4-146436894-1	chr4	146436739	146437049	+	8.37	Diffrep1_Ins_CRIP2top0.01pct.stringent_ann.txt	intron (NM_001083918, intron 3 of 6).2	intron (NM_001083918, intron 3 of 6).2	-12136	NM_001085522	433791	Mm.276881	NM_001085522	ENSMUSG00000070605	Zfp992	Gm13251	zinc finger protein 992	protein-coding
Merged-chr2-139035754-1	chr2	139035612	139035897	+	8.37	Diffrep1_Ins_CRIP2top0.01pct.stringent_ann.txt	Intergenic	Intergenic	215825	NR_035477	100316816		NR_035477	ENSMUSG00000088983	Mir1952	mmu-mir-1952	microRNA 1952	ncRNA
Merged-chr1-86573994-1	chr1	86573770	86574218	+	8.37	Diffrep1_Ins_CRIP2top0.01pct.stringent_ann.txt	intron (NM_008801, intron 1 of 4)	intron (NM_008801, intron 1 of 4)	8791	NM_001360817	18582	Mm.12925	NM_008801	ENSMUSG00000026239	Pde6d	AI841218|PrBP/delta	phosphodiesterase 6D, cGMP-specific, rod, delta	protein-coding
Merged-chr7-125981292-1	chr7	125981085	125981499	+	8.37	Diffrep1_Ins_CRIP2top0.01pct.stringent_ann.txt	intron (NM_001358885, intron 2 of 5)	intron (NM_001358885, intron 2 of 5)	101119	NM_001101488	269994	Mm.39599	NM_001101488	ENSMUSG00000046182	Gsg1l	AI852434|C230098I05Rik|G630023A01Rik|Gm637|g1l	GSG1-like	protein-coding
Merged-chr11-79138604-1	chr11	79138385	79138824	+	8.37	Diffrep1_Ins_CRIP2top0.01pct.stringent_ann.txt	intron (NM_013571, intron 1 of 17)	intron (NM_013571, intron 1 of 17)	7869	NM_013571	16706	Mm.4745	NM_013571	ENSMUSG00000018334	Ksr1	AW492498|B-KSR1|D11Bhm183e|D11Bhm184e|Ksr|RSU2|hb|mKSR1	kinase suppressor of ras 1	protein-coding
Merged-chr8-9926288-1	chr8	9926086	9926491	+	8.37	Diffrep1_Ins_CRIP2top0.01pct.stringent_ann.txt	Intergenic	Intergenic	50035	NM_176953	319583	Mm.80584	NM_176953	ENSMUSG00000049717	Lig4	5830471N16Rik|tiny	ligase IV, DNA, ATP-dependent	protein-coding
Merged-chr1-131193484-1	chr1	131193316	131193652	+	8.37	Diffrep1_Ins_CRIP2top0.01pct.stringent_ann.txt	intron (NM_018750, intron 2 of 5)	intron (NM_018750, intron 2 of 5)	6701	NM_001311094	54354	Mm.248291	NM_018750	ENSMUSG00000026430	Rassf5	1300019G20Rik|Maxp1|Nore1|Nore1A|Nore1B|Rapl	Ras association (RalGDS/AF-6) domain family member 5	protein-coding
Merged-chr8-67771907-1	chr8	67771719	67772096	+	8.37	Diffrep1_Ins_CRIP2top0.01pct.stringent_ann.txt	intron (NM_177698, intron 9 of 14)	intron (NM_177698, intron 9 of 14)	46388	NM_027626	234353	Mm.32525	NM_027626	ENSMUSG00000030465	Psd3	4931420C21Rik|AI661273|BC003498|D430018P08|EFA6D	pleckstrin and Sec7 domain containing 3	protein-coding
Merged-chr5-14948154-1	chr5	14947855	14948453	+	8.37	Diffrep1_Ins_CRIP2top0.01pct.stringent_ann.txt	intron (NR_001584, intron 1 of 3)	ORR1C1|LTR|ERVL-MaLR	2860	NR_001584	74062	Mm.394766	NR_001584		Speer8-ps1	4933405L09Rik|SPEER-8|Speer8-ps	spermatogenesis associated glutamate (E)-rich protein 8, pseudogene 1	pseudo
Merged-chr4-126292379-1	chr4	126292160	126292598	+	8.37	Diffrep1_Ins_CRIP2top0.01pct.stringent_ann.txt	intron (NM_199473, intron 1 of 3)	intron (NM_199473, intron 1 of 3)	5585	NM_199473	329941	Mm.296327	NM_199473	ENSMUSG00000056174	Col8a2	AI429819	collagen, type VIII, alpha 2	protein-coding
Merged-chr5-15603885-1	chr5	15603731	15604039	+	8.37	Diffrep1_Ins_CRIP2top0.01pct.stringent_ann.txt	Intergenic	Intergenic	-15214	NM_025759	360220	Mm.425235	NM_025759	ENSMUSG00000070933	Speer4d	4933431D05Rik|SPEER-4D	spermatogenesis associated glutamate (E)-rich protein 4D	protein-coding
Merged-chr5-147882574-1	chr5	147882401	147882748	+	8.37	Diffrep1_Ins_CRIP2top0.01pct.stringent_ann.txt	intron (NM_001357002, intron 4 of 5)	intron (NM_001357002, intron 4 of 5)	12241	NM_001357002	71706	Mm.153218	NM_027872	ENSMUSG00000029650	Slc46a3	1200006F02Rik	solute carrier family 46, member 3	protein-coding
Merged-chr8-13433745-1	chr8	13433547	13433943	+	8.37	Diffrep1_Ins_CRIP2top0.01pct.stringent_ann.txt	Intergenic	ZP3AR|Satellite|Satellite	-1714	NM_001143672	272465	Mm.250502	NM_001143671	ENSMUSG00000038457	Tmem255b	Fam70b|Gm687	transmembrane protein 255B	protein-coding
Merged-chr2-116634599-1	chr2	116634376	116634823	+	8.37	Diffrep1_Ins_CRIP2top0.01pct.stringent_ann.txt	Intergenic	Lx8|LINE|L1	-244092	NM_026104	67356	Mm.131623	NM_026104	ENSMUSG00000027355	Tmco5	1700095F04Rik|Tmco5a	transmembrane and coiled-coil domains 5	protein-coding
Merged-chrUn_GL456239-5659-1	chrUn_GL456239	5363	5956	+	8.37	Diffrep1_Ins_CRIP2top0.01pct.stringent_ann.txt	NA	Intergenic	NA	NA
Merged-chr1-26686190-1	chr1	26685990	26686390	+	8.37	Diffrep1_Ins_CRIP2top0.01pct.stringent_ann.txt	intron (NM_001033764, intron 1 of 1)	intron (NM_001033764, intron 1 of 1)	1270	NM_001033764	210940	Mm.297614	NM_001033764	ENSMUSG00000073722	4931408C20Rik	-	RIKEN cDNA 4931408C20 gene	protein-coding
Merged-chr9-65580304-2	chr9	65579847	65580615	+	8.365	Prol_Cu_CRIP2top0.01pct.stringent_ann.txt|Prol_no_CRIP2top0.01pct.stringent_ann.txt	promoter-TSS (NM_153119)	promoter-TSS (NM_153119)	-144	NM_153119	102595	Mm.247303	NM_153119	ENSMUSG00000050721	Plekho2	AI840980|Plekhq1	pleckstrin homology domain containing, family O member 2	protein-coding
Merged-chr17-34603684-2	chr17	34602282	34604544	+	8.365	Prol_Cu_CRIP2top0.01pct.stringent_ann.txt|Prol_no_CRIP2top0.01pct.stringent_ann.txt	exon (NM_019403, exon 1 of 6)	exon (NM_019403, exon 1 of 6)	148	NM_019403	54197	Mm.274542	NM_019403	ENSMUSG00000015478	Rnf5	2410131O05Rik|AA407576|NG2	ring finger protein 5	protein-coding
Merged-chr2-122681895-4	chr2	122681333	122682379	+	8.3625	Diff_Cu_CRIP2top0.01pct.stringent_ann.txt|Diffrep1_Ins_CRIP2top0.01pct.stringent_ann.txt|Prol_Cu_CRIP2top0.01pct.stringent_ann.txt|Prol_no_CRIP2top0.01pct.stringent_ann.txt	3' UTR (NM_001290993, exon 6 of 6)	3' UTR (NM_001290993, exon 6 of 6)	20807	NM_011774	22785	Mm.27801	NM_011774	ENSMUSG00000005802	Slc30a4	Znt4|lm|znT-4	solute carrier family 30 (zinc transporter), member 4	protein-coding
Merged-chr6-86669515-2	chr6	86669034	86670029	+	8.36	Prol_Cu_CRIP2top0.01pct.stringent_ann.txt|Prol_no_CRIP2top0.01pct.stringent_ann.txt	promoter-TSS (NM_010751)	promoter-TSS (NM_010751)	-372	NM_010751	17119	Mm.279580	NM_010751	ENSMUSG00000001156	Mxd1	AW122478|Mad|Mad1	MAX dimerization protein 1	protein-coding
Merged-chr17-33760854-2	chr17	33760329	33761876	+	8.355	Prol_Cu_CRIP2top0.01pct.stringent_ann.txt|Prol_no_CRIP2top0.01pct.stringent_ann.txt	promoter-TSS (NM_008997)	promoter-TSS (NM_008997)	-616	NM_008997	19326	Mm.387587	NM_008997	ENSMUSG00000077450	Rab11b	A730055L17Rik	RAB11B, member RAS oncogene family	protein-coding
Merged-chr7-44816080-2	chr7	44815542	44816619	+	8.35	Prol_Cu_CRIP2top0.01pct.stringent_ann.txt|Prol_no_CRIP2top0.01pct.stringent_ann.txt	promoter-TSS (NM_030693)	promoter-TSS (NM_030693)	-8	NM_053074	18226	Mm.2565	NM_053074	ENSMUSG00000109511	Nup62	D7Ertd649e|Nupc1|p62	nucleoporin 62	protein-coding
Merged-chr7-28810631-2	chr7	28810236	28810960	+	8.25	Prol_Cu_CRIP2top0.01pct.stringent_ann.txt|Prol_no_CRIP2top0.01pct.stringent_ann.txt	promoter-TSS (NM_177301)	promoter-TSS (NM_177301)	-292	NM_177301	15388	Mm.9043	NM_177301	ENSMUSG00000015165	Hnrnpl	C79783|D830027H13Rik|Hnrpl	heterogeneous nuclear ribonucleoprotein L	protein-coding
Merged-chr17-57248013-1	chr17	57247651	57248376	+	8.24	Prol_Cu_CRIP2top0.01pct.stringent_ann.txt	promoter-TSS (NM_001308074)	promoter-TSS (NM_001308074)	-324	NM_001308072	78308	Mm.28468	NM_030084	ENSMUSG00000005823	Gpr108	1810015L19Rik|AA589464|C79132|Lustr2	G protein-coupled receptor 108	protein-coding
Merged-chr7-5014522-1	chr7	5014067	5014977	+	8.24	Prol_Cu_CRIP2top0.01pct.stringent_ann.txt	promoter-TSS (NM_025324)	promoter-TSS (NM_025324)	206	NM_001360241	23877	Mm.38911	NM_011813	ENSMUSG00000061374	Fiz1	AI790204|mFLJ00416	Flt3 interacting zinc finger protein 1	protein-coding
Merged-chr4-146517456-1	chr4	146517206	146517707	+	8.17	Diff_Cu_CRIP2top0.01pct.stringent_ann.txt	intron (NM_001243139, intron 1 of 3)	RMER6A|LTR|ERVK	2536	NM_001243139	100041433	Mm.441741	NM_001243138	ENSMUSG00000056300	Zfp981	Gm13247	zinc finger protein 981	protein-coding
Merged-chr4-147241969-1	chr4	147241818	147242121	+	8.17	Diff_Cu_CRIP2top0.01pct.stringent_ann.txt	intron (NM_001039209, intron 1 of 2)	Lx3B|LINE|L1	66103	NM_001039209	195531	Mm.270762	NM_001039209	ENSMUSG00000078496	Zfp982	Gm13152	zinc finger protein 982	protein-coding
Merged-chr5-14954458-1	chr5	14954176	14954740	+	8.17	Diff_Cu_CRIP2top0.01pct.stringent_ann.txt	intron (NR_001584, intron 1 of 3)	Lx|LINE|L1	9164	NR_001584	74062	Mm.394766	NR_001584		Speer8-ps1	4933405L09Rik|SPEER-8|Speer8-ps	spermatogenesis associated glutamate (E)-rich protein 8, pseudogene 1	pseudo
Merged-chr4-147420280-1	chr4	147420126	147420435	+	8.17	Diff_Cu_CRIP2top0.01pct.stringent_ann.txt	intron (NM_001039209, intron 1 of 2)	intron (NM_001039209, intron 1 of 2)	-132997	NM_001014397	433804	Mm.332047	NM_001014397	ENSMUSG00000065999	Zfp985	Gm13154	zinc finger protein 985	protein-coding
Merged-chr8-20379517-1	chr8	20379377	20379658	+	8.17	Diff_Cu_CRIP2top0.01pct.stringent_ann.txt	Intergenic	Intergenic	-16315	NM_001177408	100040599	Mm.491087	NM_001177408	ENSMUSG00000074449	Gm15319	-	predicted gene 15319	protein-coding
Merged-chr15-77842324-2	chr15	77841779	77842851	+	8.12	Prol_Cu_CRIP2top0.01pct.stringent_ann.txt|Prol_no_CRIP2top0.01pct.stringent_ann.txt	promoter-TSS (NM_022410)	promoter-TSS (NM_022410)	-140	NM_022410	17886	Mm.29677	NM_022410	ENSMUSG00000022443	Myh9	Fltn|Myhn-1|Myhn1|NMHCIIA|NMMHC-A|NMMHC-IIA|TU72.6	myosin, heavy polypeptide 9, non-muscle	protein-coding
Merged-chr11-79739261-2	chr11	79738559	79739781	+	8.12	Prol_Cu_CRIP2top0.01pct.stringent_ann.txt|Prol_no_CRIP2top0.01pct.stringent_ann.txt	Intergenic	Intergenic	12770	NR_029959	723853		NR_029959	ENSMUSG00000065489	Mir365-2	Mirn365-2|mir-365-2	microRNA 365-2	ncRNA
Merged-chr1-88300976-14	chr1	88297863	88303570	+	8.11429	Diff_Cu_CRIP2top0.01pct.stringent_ann.txt|Diffrep1_Ins_CRIP2top0.01pct.stringent_ann.txt|Diffrep1_no_CRIP2top0.01pct.stringent_ann.txt|Prol_Cu_CRIP2top0.01pct.stringent_ann.txt|Prol_no_CRIP2top0.01pct.stringent_ann.txt	Intergenic	PB1D11|SINE|Alu	-5996	NM_134252	171382	Mm.218753	NM_134252	ENSMUSG00000036251	Trpm8	CMR1|LTRPC6|LTrpC-6|TRPP8|Trp-p8	transient receptor potential cation channel, subfamily M, member 8	protein-coding
Merged-chr12-76404380-2	chr12	76403795	76405300	+	8.105	Prol_Cu_CRIP2top0.01pct.stringent_ann.txt|Prol_no_CRIP2top0.01pct.stringent_ann.txt	exon (NM_008301, exon 1 of 1)	exon (NM_008301, exon 1 of 1)	177	NM_008301	15512	Mm.296181	NM_008301	ENSMUSG00000059970	Hspa2	70kDa|HSP70.2|HSP70A2|Hsp70-2	heat shock protein 2	protein-coding
Merged-chr4-147521606-2	chr4	147521394	147521938	+	8.07	Diff_Cu_CRIP2top0.01pct.stringent_ann.txt|Diffrep1_no_CRIP2top0.01pct.stringent_ann.txt	Intergenic	Intergenic	-31611	NM_001014397	433804	Mm.332047	NM_001014397	ENSMUSG00000065999	Zfp985	Gm13154	zinc finger protein 985	protein-coding
Merged-chr15-100615336-1	chr15	100615119	100615553	+	8.06	Prol_no_CRIP2top0.01pct.stringent_ann.txt	promoter-TSS (NM_011873)	promoter-TSS (NM_011873)	-226	NR_045701	78445	Mm.44383	NR_045701	ENSMUSG00000097093	C330013E15Rik	-	RIKEN cDNA C330013E15 gene	ncRNA
Merged-chr2-30807539-1	chr2	30807162	30807917	+	8.06	Prol_no_CRIP2top0.01pct.stringent_ann.txt	promoter-TSS (NM_001356435)	promoter-TSS (NM_001356435)	-429	NM_170592	66617	Mm.33167	NM_170592	ENSMUSG00000026857	Ntmt1	2610205E22Rik|AL033331|AL033332|Mettl11a|NTM1A	N-terminal Xaa-Pro-Lys N-methyltransferase 1	protein-coding
Merged-chr11-85140089-1	chr11	85139791	85140388	+	8.06	Prol_no_CRIP2top0.01pct.stringent_ann.txt	promoter-TSS (NM_001029934)	promoter-TSS (NM_001029934)	-134	NM_001029934	237898	Mm.178524	NM_001029934	ENSMUSG00000000804	Usp32	2900074J03Rik|6430526O11Rik|AW045245	ubiquitin specific peptidase 32	protein-coding
Merged-chr10-128526005-1	chr10	128525794	128526217	+	8.06	Prol_no_CRIP2top0.01pct.stringent_ann.txt	promoter-TSS (NM_011843)	promoter-TSS (NM_011843)	-146	NM_011843	23943	Mm.66056	NM_011843	ENSMUSG00000025366	Esyt1	Fam62a|Mbc2|vp115	extended synaptotagmin-like protein 1	protein-coding
Merged-chr8-126594822-1	chr8	126594501	126595143	+	8.06	Prol_no_CRIP2top0.01pct.stringent_ann.txt	Intergenic	CpG-14677	-1386	NM_001164598	270110	Mm.334918	NM_001164598	ENSMUSG00000051495	Irf2bp2	E130305N23Rik|IRF-2BP2	interferon regulatory factor 2 binding protein 2	protein-coding
Merged-chr4-135272885-1	chr4	135272529	135273242	+	8.06	Prol_no_CRIP2top0.01pct.stringent_ann.txt	promoter-TSS (NM_013885)	promoter-TSS (NM_013885)	-125	NM_013885	29876	Mm.257765	NM_013885	ENSMUSG00000037242	Clic4	D0Jmb3|TU-74|mc3s5|mtCLIC	chloride intracellular channel 4 (mitochondrial)	protein-coding
Merged-chr4-155563515-1	chr4	155563220	155563810	+	8.06	Prol_no_CRIP2top0.01pct.stringent_ann.txt	promoter-TSS (NM_001159637)	promoter-TSS (NM_001159637)	-300	NM_001159637	192185	Mm.28347	NM_138671	ENSMUSG00000029063	Nadk	4432404C02Rik|BC004012	NAD kinase	protein-coding
Merged-chr2-76648174-1	chr2	76647800	76648549	+	8.06	Prol_no_CRIP2top0.01pct.stringent_ann.txt	promoter-TSS (NM_011871)	promoter-TSS (NM_011871)	-180	NM_011871	23992	Mm.277250	NM_011871	ENSMUSG00000002731	Prkra	AV120107|PRK|Pact|RAX|lear	protein kinase, interferon inducible double stranded RNA dependent activator	protein-coding
Merged-chr9-115310492-1	chr9	115310143	115310841	+	8.06	Prol_no_CRIP2top0.01pct.stringent_ann.txt	promoter-TSS (NM_024222)	promoter-TSS (NM_024222)	-71	NM_024222	68292	Mm.296158	NM_024222	ENSMUSG00000032437	Stt3b	1300006C19Rik|Simp	STT3, subunit of the oligosaccharyltransferase complex, homolog B (S. cerevisiae)	protein-coding
Merged-chr1-164248826-1	chr1	164248515	164249137	+	8.06	Prol_no_CRIP2top0.01pct.stringent_ann.txt	promoter-TSS (NM_054087)	promoter-TSS (NM_054087)	-220	NM_054087	116914	Mm.35444	NM_054087	ENSMUSG00000040918	Slc19a2	AV276020|AW322295|DDA1|THTR1|TRMA|ThTr-1	solute carrier family 19 (thiamine transporter), member 2	protein-coding
Merged-chr2-66256862-1	chr2	66256587	66257137	+	8.06	Prol_no_CRIP2top0.01pct.stringent_ann.txt	promoter-TSS (NM_001290669)	promoter-TSS (NM_001290669)	-245	NM_001047604	73668	Mm.250868	NM_001047604	ENSMUSG00000034848	Ttc21b	2410066K11Rik|Thm1|aln|mKIAA1992	tetratricopeptide repeat domain 21B	protein-coding
Merged-chr4-57956549-1	chr4	57956307	57956792	+	8.06	Prol_no_CRIP2top0.01pct.stringent_ann.txt	promoter-TSS (NM_011660)	promoter-TSS (NM_011660)	-138	NM_011660	22166	Mm.260618	NM_011660	ENSMUSG00000028367	Txn1	ADF|AW550880|Trx1|Txn	thioredoxin 1	protein-coding
Merged-chr1-182520462-1	chr1	182520025	182520900	+	8.06	Prol_no_CRIP2top0.01pct.stringent_ann.txt	Intergenic	Intergenic	-2852	NM_009794	12334	Mm.19306	NM_009794	ENSMUSG00000026509	Capn2	AI326419|CALP80|Capa-2|Capa2|m-calpain|m-calpin	calpain 2	protein-coding
Merged-chr8-120416969-1	chr8	120416650	120417288	+	8.06	Prol_no_CRIP2top0.01pct.stringent_ann.txt	Intergenic	Intergenic	-71897	NM_198671	382034	Mm.334856	NM_198671	ENSMUSG00000031822	Gse1	2210013I18Rik|mKIAA0182	genetic suppressor element 1, coiled-coil protein	protein-coding
Merged-chr11-119041185-1	chr11	119040915	119041455	+	8.06	Prol_no_CRIP2top0.01pct.stringent_ann.txt	promoter-TSS (NM_013926)	promoter-TSS (NM_013926)	-272	NM_013926	30951	Mm.99953	NM_013926	ENSMUSG00000025578	Cbx8	Pc3	chromobox 8	protein-coding
Merged-chr11-120310854-1	chr11	120310497	120311211	+	8.06	Prol_no_CRIP2top0.01pct.stringent_ann.txt	Intergenic	CpG	36559	NR_105900	102465564		NR_105900	ENSMUSG00000098955	Mir6935	Gm27344|mmu-mir-6935	microRNA 6935	ncRNA
Merged-chr13-111725551-1	chr13	111725245	111725857	+	8.06	Prol_no_CRIP2top0.01pct.stringent_ann.txt	Intergenic	CpG	39373	NM_172593	218613	Mm.31012	NM_172593	ENSMUSG00000032727	Mier3	5730509D14|AU015422|D130064H19Rik	MIER family member 3	protein-coding
Merged-chr13-119488934-4	chr13	119487992	119489373	+	8.03	Diff_Cu_CRIP2top0.01pct.stringent_ann.txt|Diffrep1_Ins_CRIP2top0.01pct.stringent_ann.txt|Prol_Cu_CRIP2top0.01pct.stringent_ann.txt|Prol_no_CRIP2top0.01pct.stringent_ann.txt	promoter-TSS (NR_027974)	promoter-TSS (NR_027974)	-178	NM_001177666	633640	Mm.46679	NM_001039244	ENSMUSG00000074634	Tmem267	EG633640|Gm7120	transmembrane protein 267	protein-coding
Merged-chr10-80622307-2	chr10	80621938	80622706	+	8.02	Prol_Cu_CRIP2top0.01pct.stringent_ann.txt|Prol_no_CRIP2top0.01pct.stringent_ann.txt	promoter-TSS (NM_134002)	promoter-TSS (NM_134002)	-458	NM_134002	103236	Mm.29873	NM_134002	ENSMUSG00000003345	Csnk1g2	2810429I12Rik|AI463719	casein kinase 1, gamma 2	protein-coding
Merged-chr3-38485130-2	chr3	38484819	38485550	+	8.02	Prol_Cu_CRIP2top0.01pct.stringent_ann.txt|Prol_no_CRIP2top0.01pct.stringent_ann.txt	promoter-TSS (NM_001167883)	promoter-TSS (NM_001167883)	-368	NM_001167883	99696	Mm.290937	NM_001033198	ENSMUSG00000044864	Ankrd50	AI662170|E430012K20Rik|mKIAA1223|mKIAA3019	ankyrin repeat domain 50	protein-coding
Merged-chr17-13543656-3	chr17	13542629	13544824	+	7.99	Diff_Cu_CRIP2top0.01pct.stringent_ann.txt|Diffrep1_no_CRIP2top0.01pct.stringent_ann.txt|Prol_no_CRIP2top0.01pct.stringent_ann.txt	intron (NR_045436, intron 2 of 4)	intron (NR_045436, intron 2 of 4)	10368	NR_045436	72578	Mm.46549	NR_045436	ENSMUSG00000117042	2700054A10Rik	-	RIKEN cDNA 2700054A10 gene	ncRNA
Merged-chr6-30804725-2	chr6	30803181	30805763	+	7.92	Prol_Cu_CRIP2top0.01pct.stringent_ann.txt|Prol_no_CRIP2top0.01pct.stringent_ann.txt	intron (NR_149738, intron 21 of 24)	intron (NR_149738, intron 21 of 24)	63173	NR_029900	723930		NR_029900	ENSMUSG00000065501	Mir335	Mirn335|mir-335|mmu-mir-335	microRNA 335	ncRNA
Merged-chr10-80702105-2	chr10	80701828	80702406	+	7.905	Prol_Cu_CRIP2top0.01pct.stringent_ann.txt|Prol_no_CRIP2top0.01pct.stringent_ann.txt	promoter-TSS (NM_027829)	promoter-TSS (NM_027829)	-297	NM_172457	208228	Mm.49309	NM_172457	ENSMUSG00000003348	Mob3a	5330417K06Rik|A630029F06|AV218468|Mobkl2a	MOB kinase activator 3A	protein-coding
Merged-chr4-123412227-2	chr4	123411821	123412931	+	7.9	Prol_Cu_CRIP2top0.01pct.stringent_ann.txt|Prol_no_CRIP2top0.01pct.stringent_ann.txt	promoter-TSS (NM_001167918)	promoter-TSS (NM_001167918)	-465	NM_001167918	442834	Mm.483803	NM_001167918		D830031N03Rik	Kiaa0754|mKIAA0754	RIKEN cDNA D830031N03 gene	protein-coding
Merged-chr2-33131110-2	chr2	33130486	33131886	+	7.885	Prol_Cu_CRIP2top0.01pct.stringent_ann.txt|Prol_no_CRIP2top0.01pct.stringent_ann.txt	promoter-TSS (NM_001355200)	promoter-TSS (NM_001355200)	250	NM_001355201	99326	Mm.41290	NM_178888	ENSMUSG00000038860	Garnl3	AW120551	GTPase activating RANGAP domain-like 3	protein-coding
Merged-chr4-147337448-7	chr4	147336347	147338742	+	7.87714	Diff_Cu_CRIP2top0.01pct.stringent_ann.txt|Diffrep1_Ins_CRIP2top0.01pct.stringent_ann.txt|Diffrep1_no_CRIP2top0.01pct.stringent_ann.txt|Prol_Cu_CRIP2top0.01pct.stringent_ann.txt|Prol_no_CRIP2top0.01pct.stringent_ann.txt	intron (NM_001039209, intron 1 of 2)	L1_Mus1|LINE|L1	161678	NM_001039209	195531	Mm.270762	NM_001039209	ENSMUSG00000078496	Zfp982	Gm13152	zinc finger protein 982	protein-coding
Merged-chrUn_GL456239-38163-6	chrUn_GL456239	35301	40054	+	7.87667	Diff_Cu_CRIP2top0.01pct.stringent_ann.txt|Diffrep1_Ins_CRIP2top0.01pct.stringent_ann.txt|Prol_Cu_CRIP2top0.01pct.stringent_ann.txt|Prol_no_CRIP2top0.01pct.stringent_ann.txt	NA	Intergenic	NA	NA
Merged-chr17-13206889-2	chr17	13206285	13207298	+	7.85	Diff_Cu_CRIP2top0.01pct.stringent_ann.txt|Diffrep1_Ins_CRIP2top0.01pct.stringent_ann.txt	TTS (NR_033458)	TTS (NR_033458)	1749	NR_033458	100038394	Mm.401677	NR_033458	ENSMUSG00000117051	Gm10512	-	predicted gene 10512	ncRNA
Merged-chr4-147423329-2	chr4	147423136	147423543	+	7.835	Diff_Cu_CRIP2top0.01pct.stringent_ann.txt|Diffrep1_Ins_CRIP2top0.01pct.stringent_ann.txt	intron (NM_001039209, intron 1 of 2)	intron (NM_001039209, intron 1 of 2)	-129938	NM_001014397	433804	Mm.332047	NM_001014397	ENSMUSG00000065999	Zfp985	Gm13154	zinc finger protein 985	protein-coding
Merged-chr17-23519267-2	chr17	23519052	23519472	+	7.815	Diff_Cu_CRIP2top0.01pct.stringent_ann.txt|Diffrep1_no_CRIP2top0.01pct.stringent_ann.txt	Intergenic	RMER1C|Other|Other	-31537	NR_126485	320020	Mm.445111	NR_126484	ENSMUSG00000117322	6330415G19Rik	-	RIKEN cDNA 6330415G19 gene	ncRNA
Merged-chr7-44869882-2	chr7	44869511	44870250	+	7.805	Prol_Cu_CRIP2top0.01pct.stringent_ann.txt|Prol_no_CRIP2top0.01pct.stringent_ann.txt	promoter-TSS (NM_133949)	promoter-TSS (NM_133949)	-92	NM_133949	84113	Mm.42855	NM_133949	ENSMUSG00000038502	Ptov1	1110030G05Rik|AU041779|Gcap3	prostate tumor over expressed gene 1	protein-coding
Merged-chr17-56831722-1	chr17	56830862	56832582	+	7.78	Prol_Cu_CRIP2top0.01pct.stringent_ann.txt	promoter-TSS (NM_027787)	promoter-TSS (NM_027787)	-714	NM_027787	19725	Mm.102	NM_009056	ENSMUSG00000024206	Rfx2	5430432H19Rik	regulatory factor X, 2 (influences HLA class II expression)	protein-coding
Merged-chr8-72161296-1	chr8	72160811	72161781	+	7.78	Prol_Cu_CRIP2top0.01pct.stringent_ann.txt	promoter-TSS (NM_023126)	promoter-TSS (NM_023126)	96	NM_023126	17274	Mm.162811	NM_023126	ENSMUSG00000003037	Rab8a	AA409338|Mel	RAB8A, member RAS oncogene family	protein-coding
Merged-chr2-166580571-1	chr2	166580307	166580836	+	7.77	Diffrep1_no_CRIP2top0.01pct.stringent_ann.txt	intron (NM_177782, intron 27 of 39)	intron (NM_177782, intron 27 of 39)	16049	NR_152154	433503	Mm.491336	NR_152154		Gm29679	-	predicted gene, 29679	ncRNA
Merged-chr8-71821324-1	chr8	71821134	71821515	+	7.77	Diffrep1_no_CRIP2top0.01pct.stringent_ann.txt	Intergenic	L1_Mus3|LINE|L1	-60744	NM_145624	236193	Mm.290790	NM_145624	ENSMUSG00000056019	Zfp709	BC021921|GIOT-4|HIT-40	zinc finger protein 709	protein-coding
Merged-chr1-131216080-1	chr1	131215905	131216256	+	7.77	Diffrep1_no_CRIP2top0.01pct.stringent_ann.txt	intron (NM_018750, intron 1 of 5)	MTA_Mm|LTR|ERVL-MaLR	-15895	NM_001311094	54354	Mm.248291	NM_018750	ENSMUSG00000026430	Rassf5	1300019G20Rik|Maxp1|Nore1|Nore1A|Nore1B|Rapl	Ras association (RalGDS/AF-6) domain family member 5	protein-coding
Merged-chr6-142462508-1	chr6	142462299	142462718	+	7.77	Diffrep1_no_CRIP2top0.01pct.stringent_ann.txt	intron (NM_145572, intron 2 of 16)	intron (NM_145572, intron 2 of 16)	10601	NM_145572	232493	Mm.275975	NM_145572	ENSMUSG00000030244	Gys2	BC021322|LGS	glycogen synthase 2	protein-coding
Merged-chr4_JH584292_random-14693-1	chr4_JH584292_random	14552	14834	+	7.77	Diffrep1_no_CRIP2top0.01pct.stringent_ann.txt	Intergenic	Intergenic	11157	NM_009492	22308	Mm.377117	NM_009488	ENSMUSG00000096730	Vmn2r122	V2r12|V2r2|Vmn2r-ps158	vomeronasal 2, receptor, 122	protein-coding
Merged-chr13-32835129-1	chr13	32834959	32835300	+	7.77	Diffrep1_no_CRIP2top0.01pct.stringent_ann.txt	Intergenic	(CTCA)n|Simple_repeat|Simple_repeat	16056	NM_025429	66222	Mm.20144	NM_025429	ENSMUSG00000044734	Serpinb1a	1190005M04Rik|AI325983|EI|EIA|ELANH2|LEI|M/NEI|MNEI|PI2	serine (or cysteine) peptidase inhibitor, clade B, member 1a	protein-coding
Merged-chr4-147434141-1	chr4	147433965	147434318	+	7.77	Diffrep1_no_CRIP2top0.01pct.stringent_ann.txt	intron (NM_001039209, intron 1 of 2)	RMER17C|LTR|ERVK	-119136	NM_001014397	433804	Mm.332047	NM_001014397	ENSMUSG00000065999	Zfp985	Gm13154	zinc finger protein 985	protein-coding
Merged-chr5-15680009-1	chr5	15679841	15680177	+	7.77	Diffrep1_no_CRIP2top0.01pct.stringent_ann.txt	promoter-TSS (NR_001585)	promoter-TSS (NR_001585)	-701	NR_001585	75858	Mm.359463	NR_001585	ENSMUSG00000089871	Speer4cos	4930568L21Rik|SPEER-7|Speer7-ps|Speer7-ps1	spermatogenesis associated glutamate (E)-rich protein 4C, opposite strand transcript	pseudo
Merged-chr2-134047488-1	chr2	134047297	134047680	+	7.77	Diffrep1_no_CRIP2top0.01pct.stringent_ann.txt	Intergenic	MTE2b|LTR|ERVL-MaLR	482780	NR_037273	100526500		NR_037273	ENSMUSG00000093338	Mir3090	mmu-mir-3090	microRNA 3090	ncRNA
Merged-chr2-90103472-1	chr2	90103318	90103627	+	7.77	Diffrep1_no_CRIP2top0.01pct.stringent_ann.txt	Intergenic	Lx2|LINE|L1	16124	NM_146342	258339	Mm.377440	NM_146342	ENSMUSG00000084336	Olfr1269	MOR228-3	olfactory receptor 1269	protein-coding
Merged-chr8-55115559-1	chr8	55115333	55115786	+	7.77	Diffrep1_no_CRIP2top0.01pct.stringent_ann.txt	Intergenic	Intergenic	160831	NM_001253756	234267	Mm.241700	NM_153581	ENSMUSG00000031517	Gpm6a	Gpm6|M6A	glycoprotein m6a	protein-coding
Merged-chr5-15637470-1	chr5	15637279	15637662	+	7.77	Diffrep1_no_CRIP2top0.01pct.stringent_ann.txt	Intergenic	RMER17A|LTR|ERVK	18371	NM_025759	360220	Mm.425235	NM_025759	ENSMUSG00000070933	Speer4d	4933431D05Rik|SPEER-4D	spermatogenesis associated glutamate (E)-rich protein 4D	protein-coding
Merged-chr4-147335697-3	chr4	147335075	147336285	+	7.75333	Diff_Cu_CRIP2top0.01pct.stringent_ann.txt|Diffrep1_no_CRIP2top0.01pct.stringent_ann.txt|Prol_no_CRIP2top0.01pct.stringent_ann.txt	intron (NM_001039209, intron 1 of 2)	intron (NM_001039209, intron 1 of 2)	159814	NM_001039209	195531	Mm.270762	NM_001039209	ENSMUSG00000078496	Zfp982	Gm13152	zinc finger protein 982	protein-coding
Merged-chr4-147417351-3	chr4	147417109	147417737	+	7.74667	Diff_Cu_CRIP2top0.01pct.stringent_ann.txt|Diffrep1_Ins_CRIP2top0.01pct.stringent_ann.txt|Prol_no_CRIP2top0.01pct.stringent_ann.txt	intron (NM_001039209, intron 1 of 2)	intron (NM_001039209, intron 1 of 2)	-135854	NM_001014397	433804	Mm.332047	NM_001014397	ENSMUSG00000065999	Zfp985	Gm13154	zinc finger protein 985	protein-coding
Merged-chr4-147421928-4	chr4	147421382	147422524	+	7.7175	Diff_Cu_CRIP2top0.01pct.stringent_ann.txt|Diffrep1_Ins_CRIP2top0.01pct.stringent_ann.txt|Diffrep1_no_CRIP2top0.01pct.stringent_ann.txt|Prol_Cu_CRIP2top0.01pct.stringent_ann.txt	intron (NM_001039209, intron 1 of 2)	MER46C|DNA|TcMar-Tigger	-131324	NM_001014397	433804	Mm.332047	NM_001014397	ENSMUSG00000065999	Zfp985	Gm13154	zinc finger protein 985	protein-coding
Merged-chr18-55624315-2	chr18	55623978	55624739	+	7.7	Prol_Cu_CRIP2top0.01pct.stringent_ann.txt|Prol_no_CRIP2top0.01pct.stringent_ann.txt	Intergenic	Intergenic	-631767	NM_001360787	269023	Mm.192984	NM_175751	ENSMUSG00000052713	Zfp608	4932417D18Rik|D430007A19Rik|Znf608	zinc finger protein 608	protein-coding
Merged-chr9-104002418-2	chr9	104001456	104003165	+	7.67	Prol_Cu_CRIP2top0.01pct.stringent_ann.txt|Prol_no_CRIP2top0.01pct.stringent_ann.txt	promoter-TSS (NM_172460)	promoter-TSS (NM_172460)	-234	NM_172460	74025	Mm.479273	NM_028721	ENSMUSG00000032558	Nphp3	3632410F03Rik|AI550417|C230078J01|D330020E01Rik|pcy	nephronophthisis 3 (adolescent)	protein-coding
Merged-chr2-61791775-1	chr2	61791549	61792002	+	7.66	Diff_Cu_CRIP2top0.01pct.stringent_ann.txt	intron (NM_021526, intron 10 of 11)	L1MB5|LINE|L1	-12678	NM_009322	21375	Mm.308525	NM_009322	ENSMUSG00000035033	Tbr1	-	T-box brain gene 1	protein-coding
Merged-chr5-15020392-1	chr5	15020142	15020642	+	7.66	Diff_Cu_CRIP2top0.01pct.stringent_ann.txt	Intergenic	RMER6D|LTR|ERVK	12615	NM_182957	66773	Mm.368256	NM_182957	ENSMUSG00000091897	Gm17019	-	predicted gene 17019	protein-coding
Merged-chrUn_GL456239-6530-1	chrUn_GL456239	6284	6777	+	7.66	Diff_Cu_CRIP2top0.01pct.stringent_ann.txt	NA	GA-rich|Low_complexity|Low_complexity	NA	NA
Merged-chr17-13249985-1	chr17	13249612	13250359	+	7.66	Diff_Cu_CRIP2top0.01pct.stringent_ann.txt	Intergenic	U6|snRNA|snRNA	19722	NM_001167913	236574		NM_001167913	ENSMUSG00000073457	Smok2b	Gm1847|Smok+129	sperm motility kinase 2B	protein-coding
Merged-chr5-15643527-1	chr5	15643384	15643670	+	7.66	Diff_Cu_CRIP2top0.01pct.stringent_ann.txt	Intergenic	B1_Mm|SINE|Alu	13532	NR_073011	381715	Mm.382859	NR_073011	ENSMUSG00000069720	4930572O03Rik	-	spermatogenesis associated glutamate (E)-rich protein pseudogene	pseudo
Merged-chr16-3246638-2	chr16	3246427	3246843	+	7.65	Diffrep1_Ins_CRIP2top0.01pct.stringent_ann.txt|Diffrep1_no_CRIP2top0.01pct.stringent_ann.txt	Intergenic	Intergenic	-345763	NM_146860	258859	Mm.377723	NM_146860	ENSMUSG00000051003	Olfr161	MOR131-1|OR912-47M6	olfactory receptor 161	protein-coding
Merged-chr15-76207475-1	chr15	76206977	76207973	+	7.61	Prol_no_CRIP2top0.01pct.stringent_ann.txt	intron (NM_001163542, intron 1 of 33)	intron (NM_001163542, intron 1 of 33)	778	NM_001164203	18810	Mm.234912	NM_011117	ENSMUSG00000022565	Plec	AA591047|AU042537|EBS1|PCN|PLTN|Plec1	plectin	protein-coding
Merged-chr4-3228513-1	chr4	3228164	3228862	+	7.61	Prol_no_CRIP2top0.01pct.stringent_ann.txt	Intergenic	Intergenic	-43208	NM_001167535	100312471	Mm.377218	NM_001167535	ENSMUSG00000115466	Vmn1r3	Gm11778	vomeronasal 1 receptor 3	protein-coding
Merged-chr8-91134277-1	chr8	91133976	91134578	+	7.61	Prol_no_CRIP2top0.01pct.stringent_ann.txt	promoter-TSS (NM_001302337)	promoter-TSS (NM_001302337)	-250	NM_001358935	14339	Mm.324588	NM_010241	ENSMUSG00000031667	Aktip	AL023020|Fif|Ft|Ft1|Fts	thymoma viral proto-oncogene 1 interacting protein	protein-coding
Merged-chr17-64332060-1	chr17	64331693	64332428	+	7.61	Prol_no_CRIP2top0.01pct.stringent_ann.txt	promoter-TSS (NM_144859)	promoter-TSS (NM_144859)	-177	NM_144859	224938	Mm.489681	NM_144859	ENSMUSG00000024083	Pja2	AI447901|AL022700|Neurodap1|mKIAA0438	praja ring finger ubiquitin ligase 2	protein-coding
Merged-chr8-126849790-1	chr8	126849262	126850318	+	7.61	Prol_no_CRIP2top0.01pct.stringent_ann.txt	non-coding (NR_151740, exon 2 of 2)	non-coding (NR_151740, exon 2 of 2)	770	NR_151740	414091	Mm.240068	NM_001033546		A630001O12Rik	Gm45803	RIKEN cDNA A630001O12 gene	ncRNA
Merged-chr2-143915356-1	chr2	143914914	143915799	+	7.61	Prol_no_CRIP2top0.01pct.stringent_ann.txt	promoter-TSS (NM_019771)	promoter-TSS (NM_019771)	25	NM_019771	56431	Mm.28919	NM_019771	ENSMUSG00000015932	Dstn	2610043P17Rik|ADF|AU042046|Dsn|corn1|sid23p	destrin	protein-coding
Merged-chr9-108991700-1	chr9	108991397	108992003	+	7.61	Prol_no_CRIP2top0.01pct.stringent_ann.txt	promoter-TSS (NM_173019)	promoter-TSS (NM_173019)	-202	NM_173019	270198	Mm.132391	NM_173019	ENSMUSG00000025648	Pfkfb4	C230090D14	6-phosphofructo-2-kinase/fructose-2,6-biphosphatase 4	protein-coding
Merged-chr6-85451597-1	chr6	85451128	85452066	+	7.61	Prol_no_CRIP2top0.01pct.stringent_ann.txt	promoter-TSS (NM_001163427)	promoter-TSS (NM_001163427)	92	NM_007638	12468	Mm.289900	NM_007638	ENSMUSG00000030007	Cct7	AA408524|AL022769|Ccth|Cctz	chaperonin containing Tcp1, subunit 7 (eta)	protein-coding
Merged-chr13-103978629-1	chr13	103978251	103979008	+	7.61	Prol_no_CRIP2top0.01pct.stringent_ann.txt	Intergenic	Intergenic	-58043	NM_001289475	59079	Mm.277354	NM_021563	ENSMUSG00000021709	Erbin	1700028E05Rik|Erbb2ip|mKIAA1225	Erbb2 interacting protein	protein-coding
Merged-chr3-106721767-1	chr3	106721512	106722023	+	7.61	Prol_no_CRIP2top0.01pct.stringent_ann.txt	promoter-TSS (NM_001039488)	promoter-TSS (NM_001039488)	85	NM_028081	321000	Mm.259638	NM_028081	ENSMUSG00000056260	Lrif1	2010012G17Rik|4933421E11Rik|AI450568	ligand dependent nuclear receptor interacting factor 1	protein-coding
Merged-chr8-71488428-1	chr8	71488087	71488770	+	7.61	Prol_no_CRIP2top0.01pct.stringent_ann.txt	5' UTR (NM_032544, exon 1 of 9)	5' UTR (NM_032544, exon 1 of 9)	325	NM_032544	70359	Mm.142112	NM_032544	ENSMUSG00000007610	Gtpbp3	2410009F13Rik|AI607903	GTP binding protein 3	protein-coding
Merged-chr8-125343940-1	chr8	125343624	125344257	+	7.61	Prol_no_CRIP2top0.01pct.stringent_ann.txt	Intergenic	Intergenic	148893	NM_001081337	244668	Mm.271668	NM_001081337	ENSMUSG00000001995	Sipa1l2	BC058408|mKIAA1389	signal-induced proliferation-associated 1 like 2	protein-coding
Merged-chr8-11558186-1	chr8	11557779	11558594	+	7.61	Prol_no_CRIP2top0.01pct.stringent_ann.txt	promoter-TSS (NM_001302459)	promoter-TSS (NM_001302459)	-224	NM_001302459	26356	Mm.25709	NM_011919	ENSMUSG00000045969	Ing1	2610028J21Rik|AA407184|AI875420|mING1h|p33Ing1|p37Ing1b	inhibitor of growth family, member 1	protein-coding
Merged-chr6-57535556-1	chr6	57535190	57535922	+	7.61	Prol_no_CRIP2top0.01pct.stringent_ann.txt	promoter-TSS (NM_175523)	promoter-TSS (NM_175523)	-130	NM_175523	243382	Mm.396893	NM_175523	ENSMUSG00000037826	Ppm1k	2900063A19Rik|A930026L03Rik|PP2C-kappa|PP2Cm	protein phosphatase 1K (PP2C domain containing)	protein-coding
Merged-chr5-137786786-1	chr5	137786474	137787099	+	7.61	Prol_no_CRIP2top0.01pct.stringent_ann.txt	promoter-TSS (NM_144913)	promoter-TSS (NM_144913)	-85	NM_144913	231803	Mm.61193	NM_144913	ENSMUSG00000029726	Mepce	Bcdin3|D5Wsu46e	methylphosphate capping enzyme	protein-coding
Merged-chr14-61172769-1	chr14	61172415	61173123	+	7.61	Prol_no_CRIP2top0.01pct.stringent_ann.txt	intron (NM_172809, intron 2 of 9)	CpG	34312	NM_172809	50720	Mm.440703	NM_015788	ENSMUSG00000048279	Sacs	A230052M14|DNAJC29|E130115J16Rik	sacsin	protein-coding
Merged-chr17-34894471-1	chr17	34894139	34894803	+	7.61	Prol_no_CRIP2top0.01pct.stringent_ann.txt	promoter-TSS (NM_198886)	promoter-TSS (NM_198886)	-88	NM_198886	193736	Mm.161119	NM_198886	ENSMUSG00000049823	Zbtb12	BC020447|Bat-9|Bat9|G10|NG35	zinc finger and BTB domain containing 12	protein-coding
Merged-chr12-104415788-1	chr12	104415400	104416177	+	7.61	Prol_no_CRIP2top0.01pct.stringent_ann.txt	Intergenic	L1MB5|LINE|L1	9080	NM_009252	20716	Mm.482074	NM_009252	ENSMUSG00000021091	Serpina3n	Spi2-2|Spi2.2|Spi2/eb.4	serine (or cysteine) peptidase inhibitor, clade A, member 3N	protein-coding
Merged-chr19-8723150-1	chr19	8722810	8723491	+	7.61	Prol_no_CRIP2top0.01pct.stringent_ann.txt	promoter-TSS (NR_002896)	promoter-TSS (NR_002896)	219	NM_001161413	17254	Mm.4114	NM_008577	ENSMUSG00000010095	Slc3a2	4F2|4F2HC|AI314110|Cd98|Ly-10|Ly-m10|Ly10|Mdu1|Mgp-2hc|NACAE	solute carrier family 3 (activators of dibasic and neutral amino acid transport), member 2	protein-coding
Merged-chr2-30708467-1	chr2	30708196	30708738	+	7.61	Prol_no_CRIP2top0.01pct.stringent_ann.txt	Intergenic	Intergenic	-12743	NR_037272	100526499		NR_037272	ENSMUSG00000093091	Mir3089	mir-3089|mmu-mir-3089	microRNA 3089	ncRNA
Merged-chr6-29435967-1	chr6	29435619	29436316	+	7.61	Prol_no_CRIP2top0.01pct.stringent_ann.txt	intron (NM_001081185, intron 1 of 47)	intron (NM_001081185, intron 1 of 47)	2711	NM_001311074	68794	Mm.39046	NM_026839	ENSMUSG00000068699	Flnc	1110055E19Rik|ABP-280|ABPL|Fln2	filamin C, gamma	protein-coding
Merged-chr8-111746090-1	chr8	111745754	111746427	+	7.61	Prol_no_CRIP2top0.01pct.stringent_ann.txt	Intergenic	Intergenic	-2241	NM_009954	12927	Mm.3758	NM_009954	ENSMUSG00000031955	Bcar1	AI385681|Cas|Crkas	breast cancer anti-estrogen resistance 1	protein-coding
Merged-chr6-42645260-1	chr6	42644987	42645533	+	7.61	Prol_no_CRIP2top0.01pct.stringent_ann.txt	promoter-TSS (NM_146174)	promoter-TSS (NM_146174)	-219	NM_146174	232748	Mm.279659	NM_146174	ENSMUSG00000029851	Tcaf2	Fam115c	TRPM8 channel-associated factor 2	protein-coding
Merged-chr3-96577086-1	chr3	96576718	96577455	+	7.61	Prol_no_CRIP2top0.01pct.stringent_ann.txt	TTS (NM_001293701)	TTS (NM_001293701)	-10285	NR_040409	100038464	Mm.475126	NR_040409	ENSMUSG00000074398	Gm15441	-	predicted gene 15441	ncRNA
Merged-chr18-74779145-1	chr18	74778773	74779517	+	7.61	Prol_no_CRIP2top0.01pct.stringent_ann.txt	promoter-TSS (NR_028560)	promoter-TSS (NR_028560)	-67	NM_177470	52538	Mm.245724	NM_177470	ENSMUSG00000036880	Acaa2	0610011L04Rik|AI255831|AI265397|D18Ertd240e	acetyl-Coenzyme A acyltransferase 2 (mitochondrial 3-oxoacyl-Coenzyme A thiolase)	protein-coding
Merged-chr2-164804901-1	chr2	164804332	164805470	+	7.56	Prol_Cu_CRIP2top0.01pct.stringent_ann.txt	promoter-TSS (NM_178375)	promoter-TSS (NM_178375)	-20	NM_133240	170789	Mm.277878	NM_133240	ENSMUSG00000017307	Acot8	PTE-1|PTE-2|Pte1	acyl-CoA thioesterase 8	protein-coding
Merged-chr1-75317892-1	chr1	75317523	75318261	+	7.55	Prol_Cu_CRIP2top0.01pct.stringent_ann.txt	promoter-TSS (NM_016878)	promoter-TSS (NM_016878)	-255	NM_001110831	13437	Mm.24680	NM_016878	ENSMUSG00000026209	Dnpep	AA407814	aspartyl aminopeptidase	protein-coding
Merged-chr7-44929834-1	chr7	44929410	44930258	+	7.55	Prol_Cu_CRIP2top0.01pct.stringent_ann.txt	promoter-TSS (NM_007458)	promoter-TSS (NM_007458)	-344	NM_001077264	11771	Mm.6877	NM_007458	ENSMUSG00000060279	Ap2a1	Adtaa	adaptor-related protein complex 2, alpha 1 subunit	protein-coding
Merged-chr18-33934309-1	chr18	33934094	33934525	+	7.53	Diffrep1_Ins_CRIP2top0.01pct.stringent_ann.txt	intron (NM_013512, intron 2 of 23)	intron (NM_013512, intron 2 of 23)	72897	NM_013512	13824	Mm.3465	NM_013512	ENSMUSG00000024376	Epb41l4a	Epb4.1l4|Epb4.1l4a|NBL4	erythrocyte membrane protein band 4.1 like 4a	protein-coding
Merged-chr5-130433499-1	chr5	130433319	130433680	+	7.53	Diffrep1_Ins_CRIP2top0.01pct.stringent_ann.txt	intron (NM_181045, intron 2 of 6)	intron (NM_181045, intron 2 of 6)	-15293	NM_021371	140904	Mm.40875	NM_021371	ENSMUSG00000060371	Caln1	9630012C17Rik|Cabp8|MNCb-0849	calneuron 1	protein-coding
Merged-chr4-156229376-1	chr4	156229128	156229625	+	7.53	Diffrep1_Ins_CRIP2top0.01pct.stringent_ann.txt	promoter-TSS (NM_001008233)	promoter-TSS (NM_001008233)	739	NR_106118	102466236		NR_106118	ENSMUSG00000098954	Mir7658	Gm27345|mmu-mir-7658	microRNA 7658	ncRNA
Merged-chr16-11208214-1	chr16	11207969	11208459	+	7.53	Diffrep1_Ins_CRIP2top0.01pct.stringent_ann.txt	intron (NR_038156, intron 1 of 2)	MTC|LTR|ERVL-MaLR	4831	NR_038156	69918	Mm.440400	NR_038154		2610020C07Rik	-	RIKEN cDNA 2610020C07 gene	ncRNA
Merged-chr16-45873583-1	chr16	45873414	45873752	+	7.53	Diffrep1_Ins_CRIP2top0.01pct.stringent_ann.txt	Intergenic	Intergenic	-28832	NM_001357078	208177	Mm.211477	NM_153412	ENSMUSG00000033149	Phldb2	AV253284|C820004H04Rik|LL5b|LL5beta	pleckstrin homology like domain, family B, member 2	protein-coding
Merged-chr8-93899513-1	chr8	93899319	93899707	+	7.53	Diffrep1_Ins_CRIP2top0.01pct.stringent_ann.txt	intron (NM_001113384, intron 3 of 7)	intron (NM_001113384, intron 3 of 7)	-85958	NR_026888	75809	Mm.443272	NM_029449		4930488L21Rik	4930452J22Rik	RIKEN cDNA 4930488L21 gene	ncRNA
Merged-chr17-13450724-1	chr17	13450558	13450890	+	7.53	Diffrep1_Ins_CRIP2top0.01pct.stringent_ann.txt	Intergenic	MTC|LTR|ERVL-MaLR	-70732	NR_030763	272667	Mm.444718	NR_030763	ENSMUSG00000079711	Smok4a	4930513D10Rik|Smok2c	sperm motility kinase 4A	pseudo
Merged-chr4-154734335-1	chr4	154734151	154734519	+	7.53	Diffrep1_Ins_CRIP2top0.01pct.stringent_ann.txt	Intergenic	Intergenic	-66468	NM_028513	73353	Mm.30958	NM_028513	ENSMUSG00000051276	Actrt2	1700052K15Rik|Arp-T2|Arpm2	actin-related protein T2	protein-coding
Merged-chr10-127838970-1	chr10	127838774	127839167	+	7.53	Diffrep1_Ins_CRIP2top0.01pct.stringent_ann.txt	intron (NR_037604, intron 1 of 3)	Lx7|LINE|L1	-10958	NM_147222	216453	Mm.222953	NM_147222	ENSMUSG00000054052	Rdh19	RDH-S|RDH-S2|Rdhs	retinol dehydrogenase 19	protein-coding
Merged-chr10-73003329-1	chr10	73003110	73003548	+	7.53	Diffrep1_Ins_CRIP2top0.01pct.stringent_ann.txt	intron (NR_040646, intron 2 of 4)	(TG)n|Simple_repeat|Simple_repeat	83376	NR_040646	327768	Mm.417745	NR_040646	ENSMUSG00000111994	A330049N07Rik	-	RIKEN cDNA A330049N07 gene	ncRNA
Merged-chr14-21769658-1	chr14	21769473	21769844	+	7.53	Diffrep1_Ins_CRIP2top0.01pct.stringent_ann.txt	intron (NM_001359953, intron 1 of 5)	intron (NM_001359953, intron 1 of 5)	18106	NM_001359953	67630	Mm.102765	NM_026283	ENSMUSG00000021770	Samd8	1110053F04Rik|1700010P07Rik|SMSr	sterile alpha motif domain containing 8	protein-coding
Merged-chr7-121765374-1	chr7	121765179	121765570	+	7.53	Diffrep1_Ins_CRIP2top0.01pct.stringent_ann.txt	intron (NM_011326, intron 11 of 12)	MIR|SINE|MIR	30895	NM_011326	20278	Mm.35247	NM_011326	ENSMUSG00000000216	Scnn1g	SCNEG	sodium channel, nonvoltage-gated 1 gamma	protein-coding
Merged-chr3-45636549-1	chr3	45636380	45636719	+	7.53	Diffrep1_Ins_CRIP2top0.01pct.stringent_ann.txt	Intergenic	ORR1A2|LTR|ERVL-MaLR	-197240	NR_040594	72274	Mm.396202	NR_040594	ENSMUSG00000100799	1700027H10Rik	-	RIKEN cDNA 1700027H10 gene	ncRNA
Merged-chr2-171361931-1	chr2	171361730	171362132	+	7.53	Diffrep1_Ins_CRIP2top0.01pct.stringent_ann.txt	Intergenic	MTE2b|LTR|ERVL-MaLR	600868	NR_040509	75655	Mm.396203	NR_040509	ENSMUSG00000086823	1700028P15Rik	-	RIKEN cDNA 1700028P15 gene	ncRNA
Merged-chr3-83641948-1	chr3	83641764	83642132	+	7.53	Diffrep1_Ins_CRIP2top0.01pct.stringent_ann.txt	Intergenic	ORR1C2|LTR|ERVL-MaLR	-67830	NR_036591	69460	Mm.389464	NR_036591	ENSMUSG00000101334	1700028M03Rik	-	RIKEN cDNA 1700028M03 gene	ncRNA
Merged-chr15-7990355-1	chr15	7990121	7990590	+	7.53	Diffrep1_Ins_CRIP2top0.01pct.stringent_ann.txt	intron (NM_001081402, intron 9 of 17)	intron (NM_001081402, intron 9 of 17)	108854	NM_001358788	545085	Mm.321312	NM_001081402	ENSMUSG00000039828	Wdr70	4833422F06Rik	WD repeat domain 70	protein-coding
Merged-chr3-92283100-1	chr3	92282888	92283313	+	7.53	Diffrep1_Ins_CRIP2top0.01pct.stringent_ann.txt	Intergenic	Intergenic	-2204	NM_001309382	100042514	Mm.6853	NM_001309382	ENSMUSG00000074445	Sprr2a3	Sprr2a|Sprr2a1	small proline-rich protein 2A3	protein-coding
Merged-chr14-75274993-1	chr14	75274798	75275189	+	7.53	Diffrep1_Ins_CRIP2top0.01pct.stringent_ann.txt	exon (NM_019775, exon 9 of 11)	exon (NM_019775, exon 9 of 11)	-9373	NM_001359875	67302	Mm.74704	NM_026083	ENSMUSG00000022000	Zc3h13	2600010B19Rik|3110050K21Rik|4930570G11Rik|C87618	zinc finger CCCH type containing 13	protein-coding
Merged-chr8-121261344-1	chr8	121261171	121261517	+	7.53	Diffrep1_Ins_CRIP2top0.01pct.stringent_ann.txt	Intergenic	MTE2a|LTR|ERVL-MaLR	133659	NM_008024	14241	Mm.5111	NM_008024	ENSMUSG00000097084	Foxl1	FREAC7|Fkh6|fkh-6	forkhead box L1	protein-coding
Merged-chr2-35926187-1	chr2	35926013	35926361	+	7.53	Diffrep1_Ins_CRIP2top0.01pct.stringent_ann.txt	intron (NM_029774, intron 3 of 9)	intron (NM_029774, intron 3 of 9)	53437	NM_029774	74410	Mm.21591	NM_028921	ENSMUSG00000026885	Ttll11	4932702F08Rik|4933424A20Rik|AU043211|D2Ertd624e	tubulin tyrosine ligase-like family, member 11	protein-coding
Merged-chr4-146495304-1	chr4	146495135	146495474	+	7.53	Diffrep1_Ins_CRIP2top0.01pct.stringent_ann.txt	Intergenic	RLTR51B_Mm|LTR|ERVK?	-6696	NM_001243138	100041433	Mm.441741	NM_001243138	ENSMUSG00000056300	Zfp981	Gm13247	zinc finger protein 981	protein-coding
Merged-chr4-28490148-1	chr4	28489964	28490333	+	7.53	Diffrep1_Ins_CRIP2top0.01pct.stringent_ann.txt	Intergenic	RodERV21-int|LTR|ERV1	-322983	NM_001290434	13841	Mm.257266	NM_010141	ENSMUSG00000028289	Epha7	Cek11|Ebk|Ehk3|Hek11|Mdk1	Eph receptor A7	protein-coding
Merged-chr4-156027742-1	chr4	156027578	156027907	+	7.53	Diffrep1_Ins_CRIP2top0.01pct.stringent_ann.txt	intron (NM_009400, intron 2 of 4)	intron (NM_009400, intron 2 of 4)	1420	NM_009400	21936	Mm.3180	NM_009400	ENSMUSG00000041954	Tnfrsf18	AITR|Gitr	tumor necrosis factor receptor superfamily, member 18	protein-coding
Merged-chr4-133027415-1	chr4	133027248	133027582	+	7.53	Diffrep1_Ins_CRIP2top0.01pct.stringent_ann.txt	intron (NM_146155, intron 2 of 6)	intron (NM_146155, intron 2 of 6)	15909	NM_146155	230793	Mm.31816	NM_146155	ENSMUSG00000037692	Ahdc1	D030015G18Rik	AT hook, DNA binding motif, containing 1	protein-coding
Merged-chr19-28756512-1	chr19	28756331	28756693	+	7.53	Diffrep1_Ins_CRIP2top0.01pct.stringent_ann.txt	Intergenic	Lx2B|LINE|L1	-76435	NM_175459	226075	Mm.223508	NM_175459	ENSMUSG00000052942	Glis3	4833409N03Rik|E330013K21Rik	GLIS family zinc finger 3	protein-coding
Merged-chr14-79410241-1	chr14	79410031	79410452	+	7.53	Diffrep1_Ins_CRIP2top0.01pct.stringent_ann.txt	intron (NM_145960, intron 6 of 10)	intron (NM_145960, intron 6 of 10)	12469	NM_145960	211253	Mm.35306	NM_145960	ENSMUSG00000022022	Mtrf1	A830062K05Rik|MtRF-1	mitochondrial translational release factor 1	protein-coding
Merged-chr5-15690964-1	chr5	15690798	15691130	+	7.53	Diffrep1_Ins_CRIP2top0.01pct.stringent_ann.txt	intron (NR_001585, intron 1 of 4)	intron (NR_001585, intron 1 of 4)	10254	NR_001585	75858	Mm.359463	NR_001585	ENSMUSG00000089871	Speer4cos	4930568L21Rik|SPEER-7|Speer7-ps|Speer7-ps1	spermatogenesis associated glutamate (E)-rich protein 4C, opposite strand transcript	pseudo
Merged-chr6-86495425-1	chr6	86495137	86495713	+	7.53	Diffrep1_Ins_CRIP2top0.01pct.stringent_ann.txt	Intergenic	Intergenic	-7198	NR_040292	381792	Mm.333223	NR_040292	ENSMUSG00000101655	2310040G24Rik	-	RIKEN cDNA 2310040G24 gene	ncRNA
Merged-chr6-73771538-1	chr6	73771365	73771712	+	7.53	Diffrep1_Ins_CRIP2top0.01pct.stringent_ann.txt	Intergenic	Intergenic	-300517	NR_108032	73408	Mm.233629	NR_108032	ENSMUSG00000107408	1700065L07Rik	-	RIKEN cDNA 1700065L07 gene	ncRNA
Merged-chr5-28242468-1	chr5	28242257	28242680	+	7.53	Diffrep1_Ins_CRIP2top0.01pct.stringent_ann.txt	intron (NM_001310512, intron 1 of 3)	intron (NM_001310512, intron 1 of 3)	3320	NM_001310512	269637	Mm.68286	NM_175651	ENSMUSG00000044681	Cnpy1	1500012D20Rik|9630008K15Rik|AI853839	canopy FGF signaling regulator 1	protein-coding
Merged-chr7-24151641-1	chr7	24151409	24151874	+	7.53	Diffrep1_Ins_CRIP2top0.01pct.stringent_ann.txt	Intergenic	MuLV-int|LTR|ERV1	19269	NM_019941	56525	Mm.295595	NM_019941	ENSMUSG00000047603	Zfp235	0610030O19Rik|AI428448	zinc finger protein 235	protein-coding
Merged-chr1-89069948-2	chr1	89069220	89070392	+	7.465	Prol_Cu_CRIP2top0.01pct.stringent_ann.txt|Prol_no_CRIP2top0.01pct.stringent_ann.txt	promoter-TSS (NM_133816)	promoter-TSS (NM_133816)	-609	NM_133816	98402	Mm.170983	NM_133816	ENSMUSG00000036206	Sh3bp4	AI594717|AW227605|BOG25	SH3-domain binding protein 4	protein-coding
Merged-chr8-4166266-2	chr8	4165857	4166673	+	7.445	Prol_Cu_CRIP2top0.01pct.stringent_ann.txt|Prol_no_CRIP2top0.01pct.stringent_ann.txt	promoter-TSS (NM_001039578)	promoter-TSS (NM_001039578)	-302	NM_001346730	213027	Mm.437106	NM_153536	ENSMUSG00000011832	Evi5l	1700084G18Rik|2310039H16Rik|3110007G05Rik|B130050I23Rik	ecotropic viral integration site 5 like	protein-coding
Merged-chr19-7040421-2	chr19	7039810	7041214	+	7.445	Prol_Cu_CRIP2top0.01pct.stringent_ann.txt|Prol_no_CRIP2top0.01pct.stringent_ann.txt	promoter-TSS (NM_016737)	promoter-TSS (NM_016737)	-486	NM_016737	20867	Mm.258633	NM_016737	ENSMUSG00000024966	Stip1	Hop|Sti1|p60	stress-induced phosphoprotein 1	protein-coding
Merged-chr14-61162062-2	chr14	61161677	61162598	+	7.375	Prol_Cu_CRIP2top0.01pct.stringent_ann.txt|Prol_no_CRIP2top0.01pct.stringent_ann.txt	intron (NM_172809, intron 2 of 9)	intron (NM_172809, intron 2 of 9)	23680	NM_172809	50720	Mm.440703	NM_015788	ENSMUSG00000048279	Sacs	A230052M14|DNAJC29|E130115J16Rik	sacsin	protein-coding
Merged-chr6-58610770-2	chr6	58609882	58611261	+	7.355	Diffrep1_no_CRIP2top0.01pct.stringent_ann.txt|Prol_Cu_CRIP2top0.01pct.stringent_ann.txt	intron (NM_011920, intron 1 of 15)	intron (NM_011920, intron 1 of 15)	13899	NM_011920	26357	Mm.333096	NM_011920	ENSMUSG00000029802	Abcg2	ABC15|ABCP|AI428558|BCRP|Bcrp1|MXR|MXR1	ATP binding cassette subfamily G member 2 (Junior blood group)	protein-coding
Merged-chr4-3083527-2	chr4	3082784	3084416	+	7.355	Prol_Cu_CRIP2top0.01pct.stringent_ann.txt|Prol_no_CRIP2top0.01pct.stringent_ann.txt	Intergenic	Intergenic	-88483	NM_001167534	100312470	Mm.480297	NM_001167534	ENSMUSG00000115072	Vmn1r2	Gm11776	vomeronasal 1 receptor 2	protein-coding
Merged-chrUn_GL456239-32638-4	chrUn_GL456239	32063	33199	+	7.3475	Diffrep1_no_CRIP2top0.01pct.stringent_ann.txt|Prol_Cu_CRIP2top0.01pct.stringent_ann.txt|Prol_no_CRIP2top0.01pct.stringent_ann.txt	NA	Intergenic	NA	NA
Merged-chr13-12931847-2	chr13	12931543	12932392	+	7.34	Diff_Cu_CRIP2top0.01pct.stringent_ann.txt|Diffrep1_Ins_CRIP2top0.01pct.stringent_ann.txt	Intergenic	IAPEY3-int|LTR|ERVK	73363	NM_031191	18811	Mm.88796	NM_031191	ENSMUSG00000079092	Prl2c2	Ghd2|MRP-1|PLF-1|Plf|Plf1	prolactin family 2, subfamily c, member 2	protein-coding
Merged-chr7-25279021-1	chr7	25278346	25279696	+	7.33	Prol_Cu_CRIP2top0.01pct.stringent_ann.txt	intron (NM_001302811, intron 2 of 20)	CpG	-3158	NM_027882	71722	Mm.28833	NM_027882	ENSMUSG00000005442	Cic	1200010B10Rik|mKIAA0306	capicua transcriptional repressor	protein-coding
Merged-chr2-25224777-1	chr2	25224029	25225525	+	7.33	Prol_Cu_CRIP2top0.01pct.stringent_ann.txt	promoter-TSS (NM_146116)	promoter-TSS (NM_146116)	-75	NM_146116	227613	Mm.227260	NM_146116	ENSMUSG00000036752	Tubb4b	4930542G03Rik|Tubb2c|Tubb2c1	tubulin, beta 4B class IVB	protein-coding
Merged-chr18-21300340-2	chr18	21299955	21300761	+	7.255	Prol_Cu_CRIP2top0.01pct.stringent_ann.txt|Prol_no_CRIP2top0.01pct.stringent_ann.txt	promoter-TSS (NM_001033445)	promoter-TSS (NM_001033445)	-219	NM_001033445	381126	Mm.312276	NM_001033445	ENSMUSG00000042680	Garem1	C86169|Fam59a|Garem|Gm944|mKIAA4238	GRB2 associated regulator of MAPK1 subtype 1	protein-coding
Merged-chr8-71148190-2	chr8	71147995	71148375	+	7.25	Diff_Cu_CRIP2top0.01pct.stringent_ann.txt|Diffrep1_Ins_CRIP2top0.01pct.stringent_ann.txt	intron (NM_001324526, intron 3 of 10)	L1_Mus4|LINE|L1	7816	NM_001324526	665858	Mm.411658	NM_001324526		Gm7827	EG665858	predicted gene 7827	protein-coding
Merged-chr11-74832278-2	chr11	74831886	74832716	+	7.225	Prol_Cu_CRIP2top0.01pct.stringent_ann.txt|Prol_no_CRIP2top0.01pct.stringent_ann.txt	intron (NM_010813, intron 1 of 5)	CpG-2219	1377	NM_010813	17428	Mm.3759	NM_010813	ENSMUSG00000000282	Mnt	Rox|bHLHd3	max binding protein	protein-coding
Merged-chr10-80261206-2	chr10	80260720	80261601	+	7.215	Prol_Cu_CRIP2top0.01pct.stringent_ann.txt|Prol_no_CRIP2top0.01pct.stringent_ann.txt	promoter-TSS (NM_001347119)	promoter-TSS (NM_001347119)	-148	NM_010255	14431	Mm.7329	NM_010255	ENSMUSG00000020150	Gamt	AA571402|Spintz1	guanidinoacetate methyltransferase	protein-coding
Merged-chrUn_GL456239-20565-3	chrUn_GL456239	20234	21095	+	7.20667	Diff_Cu_CRIP2top0.01pct.stringent_ann.txt|Diffrep1_Ins_CRIP2top0.01pct.stringent_ann.txt|Diffrep1_no_CRIP2top0.01pct.stringent_ann.txt	NA	MT2B|LTR|ERVL	NA	NA
Merged-chr7-128611221-1	chr7	128610949	128611493	+	7.17	Prol_no_CRIP2top0.01pct.stringent_ann.txt	promoter-TSS (NM_178641)	promoter-TSS (NM_178641)	-144	NM_178641	101490	Mm.490344	NM_178641	ENSMUSG00000042105	Inpp5f	5830435P03Rik|AI115354|AW561896|SAC2|cI-27|hSAC2|mKIAA0966	inositol polyphosphate-5-phosphatase F	protein-coding
Merged-chr1-172633062-1	chr1	172632811	172633313	+	7.17	Prol_no_CRIP2top0.01pct.stringent_ann.txt	promoter-TSS (NM_026725)	promoter-TSS (NM_026725)	-88	NM_026725	68440	Mm.33024	NM_026725	ENSMUSG00000026544	Dusp23	1300005N15Rik|LDP-3	dual specificity phosphatase 23	protein-coding
Merged-chr4-139599331-1	chr4	139598992	139599671	+	7.17	Prol_no_CRIP2top0.01pct.stringent_ann.txt	intron (NM_001205173, intron 1 of 8)	intron (NM_001205173, intron 1 of 8)	-23563	NM_175438	212647	Mm.273571	NM_175438	ENSMUSG00000028737	Aldh4a1	A930035F14Rik|Ahd-1|Ahd1|Aldh4|Aldh5a1|E330022C09|P5cd|P5cdh|P5cdhl|P5cdhs|Ssdh1	aldehyde dehydrogenase 4 family, member A1	protein-coding
Merged-chr4-40143298-1	chr4	40142836	40143760	+	7.16	Prol_no_CRIP2top0.01pct.stringent_ann.txt	promoter-TSS (NM_007386)	promoter-TSS (NM_007386)	33	NM_007386	11428	Mm.331547	NM_007386	ENSMUSG00000028405	Aco1	Aco-1|Irebp|Irp1	aconitase 1	protein-coding
Merged-chr10-59909433-1	chr10	59909104	59909762	+	7.16	Prol_no_CRIP2top0.01pct.stringent_ann.txt	Intergenic	Intergenic	29842	NM_019965	56709	Mm.103610	NM_019965	ENSMUSG00000020109	Dnajb12	Dj10|mDj10	DnaJ heat shock protein family (Hsp40) member B12	protein-coding
Merged-chr1-86526466-1	chr1	86526184	86526749	+	7.16	Prol_no_CRIP2top0.01pct.stringent_ann.txt	promoter-TSS (NM_001360831)	promoter-TSS (NM_001360831)	-91	NR_153834	19231	Mm.19187	NM_008972	ENSMUSG00000026238	Ptma	Thym	prothymosin alpha	protein-coding
Merged-chr18-6136254-1	chr18	6135959	6136550	+	7.16	Prol_no_CRIP2top0.01pct.stringent_ann.txt	promoter-TSS (NM_029277)	promoter-TSS (NM_029277)	-156	NM_001039692	75415	Mm.239675	NM_029277	ENSMUSG00000041225	Arhgap12	2810011M08Rik	Rho GTPase activating protein 12	protein-coding
Merged-chr19-53142446-1	chr19	53142125	53142768	+	7.16	Prol_no_CRIP2top0.01pct.stringent_ann.txt	promoter-TSS (NM_001277100)	promoter-TSS (NM_001277100)	-310	NM_001164100	27360	Mm.426080	NM_013758	ENSMUSG00000025026	Add3	AI463285|R75380	adducin 3 (gamma)	protein-coding
Merged-chr10-75517452-1	chr10	75516917	75517988	+	7.16	Prol_no_CRIP2top0.01pct.stringent_ann.txt	promoter-TSS (NM_175133)	promoter-TSS (NM_175133)	-71	NM_175133	68778	Mm.29382	NM_175133	ENSMUSG00000033416	Gucd1	1110038D17Rik	guanylyl cyclase domain containing 1	protein-coding
Merged-chr2-34905154-1	chr2	34904837	34905471	+	7.16	Prol_no_CRIP2top0.01pct.stringent_ann.txt	intron (NM_028716, intron 6 of 14)	intron (NM_028716, intron 6 of 14)	8822	NM_028716	74016	Mm.65691	NM_028716	ENSMUSG00000026873	Phf19	3110009G19Rik|3321402G02Rik	PHD finger protein 19	protein-coding
Merged-chr19-11965487-1	chr19	11965107	11965867	+	7.16	Prol_no_CRIP2top0.01pct.stringent_ann.txt	promoter-TSS (NM_001033174)	promoter-TSS (NM_001033174)	-357	NM_001033174	76303	Mm.291279	NM_001033174	ENSMUSG00000024687	Osbp	1110018F06Rik|AW559088|mKIAA4220	oxysterol binding protein	protein-coding
Merged-chr18-25522290-1	chr18	25522058	25522522	+	7.16	Prol_no_CRIP2top0.01pct.stringent_ann.txt	intron (NM_001362304, intron 3 of 12)	intron (NM_001362304, intron 3 of 12)	157458	NM_001362337	108013	Mm.266435	NM_133195	ENSMUSG00000024268	Celf4	A230070D14Rik|BRUNOL-4|Brul4|Brunol4|C130060B05Rik	CUGBP, Elav-like family member 4	protein-coding
Merged-chr17-56673191-1	chr17	56672829	56673554	+	7.16	Prol_no_CRIP2top0.01pct.stringent_ann.txt	promoter-TSS (NM_027933)	promoter-TSS (NM_027933)	-34	NR_045519	71810	Mm.29608	NM_027933	ENSMUSG00000002372	Ranbp3	2610024N24Rik|AA408221	RAN binding protein 3	protein-coding
Merged-chr11-69921604-1	chr11	69921219	69921990	+	7.16	Prol_no_CRIP2top0.01pct.stringent_ann.txt	promoter-TSS (NM_001166596)	promoter-TSS (NM_001166596)	-218	NM_001166591	276770	Mm.18026	NM_181582	ENSMUSG00000078812	Eif5a	AA410058|D19Wsu54e|Eif4d|Eif5a1|eIF-4D|eIF-5A|eIF-5A-1|eIF-5A1	eukaryotic translation initiation factor 5A	protein-coding
Merged-chr11-48817080-1	chr11	48816584	48817577	+	7.16	Prol_no_CRIP2top0.01pct.stringent_ann.txt	5' UTR (NM_145377, exon 1 of 6)	5' UTR (NM_145377, exon 1 of 6)	311	NM_145377	211007	Mm.794	NM_145377	ENSMUSG00000040365	Trim41	AW552703|BC020156|R75223|RINCK	tripartite motif-containing 41	protein-coding
Merged-chr5-15011101-1	chr5	15010654	15011548	+	7.16	Prol_no_CRIP2top0.01pct.stringent_ann.txt	Intergenic	RMER17A|LTR|ERVK	21906	NM_182957	66773	Mm.368256	NM_182957	ENSMUSG00000091897	Gm17019	-	predicted gene 17019	protein-coding
Merged-chr14-54893837-1	chr14	54893552	54894122	+	7.16	Prol_no_CRIP2top0.01pct.stringent_ann.txt	promoter-TSS (NM_019402)	promoter-TSS (NM_019402)	-306	NM_019402	54196	Mm.7723	NM_019402	ENSMUSG00000022194	Pabpn1	PAB2|Pabp3|mPABII	poly(A) binding protein, nuclear 1	protein-coding
Merged-chr19-3851706-1	chr19	3851322	3852091	+	7.16	Prol_no_CRIP2top0.01pct.stringent_ann.txt	promoter-TSS (NM_013490)	promoter-TSS (NM_013490)	-67	NM_001271496	12660	Mm.225505	NM_013490	ENSMUSG00000024843	Chka	CK|CK/EK-alpha|Chetk-alpha|Chk|ChoK|EK|EtnK-alpha	choline kinase alpha	protein-coding
Merged-chr2-13574006-1	chr2	13573548	13574465	+	7.16	Prol_no_CRIP2top0.01pct.stringent_ann.txt	promoter-TSS (NM_011701)	promoter-TSS (NM_011701)	-305	NM_011701	22352	Mm.268000	NM_011701	ENSMUSG00000026728	Vim	-	vimentin	protein-coding
Merged-chr9-21592821-1	chr9	21592422	21593221	+	7.16	Prol_no_CRIP2top0.01pct.stringent_ann.txt	promoter-TSS (NM_178619)	promoter-TSS (NM_178619)	10	NM_001205157	74766	Mm.475712	NM_138303	ENSMUSG00000032182	Yipf2	1300010K09Rik	Yip1 domain family, member 2	protein-coding
Merged-chr7-83892149-1	chr7	83891681	83892617	+	7.16	Prol_no_CRIP2top0.01pct.stringent_ann.txt	5' UTR (NM_023403, exon 1 of 3)	5' UTR (NM_023403, exon 1 of 3)	149	NM_023403	67943	Mm.117365	NM_023403	ENSMUSG00000038503	Mesd	2210015O11Rik|AW537813|Mesdc2|mKIAA0081|mesd|msd	mesoderm development LRP chaperone	protein-coding
Merged-chr8-84105019-1	chr8	84104689	84105349	+	7.16	Prol_no_CRIP2top0.01pct.stringent_ann.txt	promoter-TSS (NM_001357322)	promoter-TSS (NM_001357322)	-222	NM_172502	212123	Mm.260557	NM_172502	ENSMUSG00000037103	Dcaf15	6720484B16	DDB1 and CUL4 associated factor 15	protein-coding
Merged-chr1-64121721-1	chr1	64121241	64122201	+	7.16	Prol_no_CRIP2top0.01pct.stringent_ann.txt	promoter-TSS (NM_033563)	promoter-TSS (NM_033563)	-332	NM_033563	93691	Mm.29466	NM_033563	ENSMUSG00000025959	Klf7	9830124P08Rik	Kruppel-like factor 7 (ubiquitous)	protein-coding
Merged-chr7-25316796-2	chr7	25316406	25317178	+	7.155	Diffrep1_Ins_CRIP2top0.01pct.stringent_ann.txt|Prol_no_CRIP2top0.01pct.stringent_ann.txt	promoter-TSS (NM_001160400)	promoter-TSS (NM_001160400)	-372	NM_001160400	269878	Mm.38527	NM_001160400	ENSMUSG00000045039	Megf8	AW049492|Egfl4|b2b1702.2Clo|b2b1702Clo|b2b288Clo|m687Ddg|mKIAA0817	multiple EGF-like-domains 8	protein-coding
Merged-chr14-43320020-1	chr14	43319805	43320235	+	7.15	Diff_Cu_CRIP2top0.01pct.stringent_ann.txt	Intergenic	Intergenic	27791	NM_027940	71826	Mm.335855	NM_027940	ENSMUSG00000095384	1700001F09Rik	Gm10377	RIKEN cDNA 1700001F09 gene	protein-coding
Merged-chr1-171069717-1	chr1	171069566	171069869	+	7.15	Diff_Cu_CRIP2top0.01pct.stringent_ann.txt	Intergenic	Intergenic	-5065	NR_106103	102466998		NR_106103	ENSMUSG00000099119	Mir6546	Gm27408|mmu-mir-6546	microRNA 6546	ncRNA
Merged-chr17-13192768-1	chr17	13192531	13193005	+	7.15	Diff_Cu_CRIP2top0.01pct.stringent_ann.txt	Intergenic	Intergenic	-12274	NR_033458	100038394	Mm.401677	NR_033458	ENSMUSG00000117051	Gm10512	-	predicted gene 10512	ncRNA
Merged-chr4-146481911-1	chr4	146481717	146482106	+	7.15	Diff_Cu_CRIP2top0.01pct.stringent_ann.txt	Intergenic	Intergenic	-20089	NM_001243138	100041433	Mm.441741	NM_001243138	ENSMUSG00000056300	Zfp981	Gm13247	zinc finger protein 981	protein-coding
Merged-chrUn_GL456239-29546-1	chrUn_GL456239	29101	29991	+	7.15	Diff_Cu_CRIP2top0.01pct.stringent_ann.txt	NA	G-rich|Low_complexity|Low_complexity	NA	NA
Merged-chr3-26931102-1	chr3	26930769	26931435	+	7.15	Diff_Cu_CRIP2top0.01pct.stringent_ann.txt	intron (NM_029150, intron 10 of 10)	intron (NM_029150, intron 10 of 10)	222752	NM_007900	13605	Mm.261453	NM_007900	ENSMUSG00000027699	Ect2	AI528536	ect2 oncogene	protein-coding
Merged-chr16-84834880-2	chr16	84834235	84835517	+	7.125	Prol_Cu_CRIP2top0.01pct.stringent_ann.txt|Prol_no_CRIP2top0.01pct.stringent_ann.txt	promoter-TSS (NM_008065)	promoter-TSS (NM_008065)	100	NM_001358499	11957	Mm.353	NM_016755	ENSMUSG00000022890	Atp5j	Atp5pf|CF6	ATP synthase, H+ transporting, mitochondrial F0 complex, subunit F	protein-coding
Merged-chr6-71633299-1	chr6	71632820	71633779	+	7.1	Prol_Cu_CRIP2top0.01pct.stringent_ann.txt	promoter-TSS (NM_173001)	promoter-TSS (NM_173001)	-382	NM_001038695	104263	Mm.260479	NM_173001	ENSMUSG00000053470	Kdm3a	1700105C21Rik|C230043E16Rik|JHDM2a|Jmjd1|Jmjd1a|KDM2A|TGSA|Tsga	lysine (K)-specific demethylase 3A	protein-coding
Merged-chr7-27486952-1	chr7	27486403	27487502	+	7.1	Prol_Cu_CRIP2top0.01pct.stringent_ann.txt	promoter-TSS (NM_018820)	promoter-TSS (NM_018820)	-1	NM_018820	55942	Mm.153684	NM_018820	ENSMUSG00000008384	Sertad1	1110032C13Rik|AV000455|AW456625|Sei-1|Sei1|TRIP-Br1	SERTA domain containing 1	protein-coding
Merged-chr8-69716784-1	chr8	69716317	69717252	+	7.1	Prol_Cu_CRIP2top0.01pct.stringent_ann.txt	5' UTR (NM_001039965, exon 1 of 5)	5' UTR (NM_001039965, exon 1 of 5)	118	NM_181274	66869	Mm.334581	NM_181274	ENSMUSG00000054648	Zfp869	1200003I07Rik	zinc finger protein 869	protein-coding
Merged-chr12-31950522-2	chr12	31950030	31950975	+	7.03	Prol_Cu_CRIP2top0.01pct.stringent_ann.txt|Prol_no_CRIP2top0.01pct.stringent_ann.txt	promoter-TSS (NM_001361928)	promoter-TSS (NM_001361928)	-257	NM_177993	73389	Mm.390461	NM_153198	ENSMUSG00000002996	Hbp1	1700058O05Rik|BE629963|C330012F01Rik|C86454	high mobility group box transcription factor 1	protein-coding
Merged-chr11-109426001-2	chr11	109425411	109426703	+	7.01	Prol_Cu_CRIP2top0.01pct.stringent_ann.txt|Prol_no_CRIP2top0.01pct.stringent_ann.txt	promoter-TSS (NM_001252193)	promoter-TSS (NM_001252193)	111	NM_025275	13929	Mm.211850	NM_025275	ENSMUSG00000020610	Amz2	AA408420|ESTM12|X83328	archaelysin family metallopeptidase 2	protein-coding
Merged-chr11-116285870-2	chr11	116285274	116286343	+	7.005	Prol_Cu_CRIP2top0.01pct.stringent_ann.txt|Prol_no_CRIP2top0.01pct.stringent_ann.txt	TTS (NM_001347636)	TTS (NM_001347636)	4869	NM_010254	14428	Mm.57149	NM_010254	ENSMUSG00000020793	Galr2	mGalR	galanin receptor 2	protein-coding
Merged-chrUn_GL456239-24168-8	chrUn_GL456239	22323	25520	+	6.965	Diff_Cu_CRIP2top0.01pct.stringent_ann.txt|Diffrep1_Ins_CRIP2top0.01pct.stringent_ann.txt|Diffrep1_no_CRIP2top0.01pct.stringent_ann.txt|Prol_Cu_CRIP2top0.01pct.stringent_ann.txt|Prol_no_CRIP2top0.01pct.stringent_ann.txt	NA	Intergenic	NA	NA
Merged-chr1-88296142-4	chr1	88295352	88296836	+	6.9325	Diff_Cu_CRIP2top0.01pct.stringent_ann.txt|Diffrep1_no_CRIP2top0.01pct.stringent_ann.txt|Prol_Cu_CRIP2top0.01pct.stringent_ann.txt|Prol_no_CRIP2top0.01pct.stringent_ann.txt	Intergenic	Intergenic	-10618	NM_134252	171382	Mm.218753	NM_134252	ENSMUSG00000036251	Trpm8	CMR1|LTRPC6|LTrpC-6|TRPP8|Trp-p8	transient receptor potential cation channel, subfamily M, member 8	protein-coding
Merged-chr14-77473873-1	chr14	77473647	77474099	+	6.91	Diffrep1_no_CRIP2top0.01pct.stringent_ann.txt	intron (NM_001253759, intron 5 of 19)	intron (NM_001253759, intron 5 of 19)	32995	NR_033141	629678	Mm.390721	NM_001037935	ENSMUSG00000067973	Gm6994	EG629678	predicted gene 6994	ncRNA
Merged-chr9-78031527-1	chr9	78031318	78031737	+	6.91	Diffrep1_no_CRIP2top0.01pct.stringent_ann.txt	Intergenic	L2a|LINE|L2	-20431	NM_008103	14531	Mm.1400	NM_008103	ENSMUSG00000023333	Gcm1	GCMa|Gcm-rs2|Gcm1-rs1|glide	glial cells missing homolog 1	protein-coding
Merged-chr3-108382671-1	chr3	108382429	108382914	+	6.91	Diffrep1_no_CRIP2top0.01pct.stringent_ann.txt	non-coding (NR_040560, exon 2 of 3)	non-coding (NR_040560, exon 2 of 3)	1070	NR_040560	100038453	Mm.214328	NR_040560	ENSMUSG00000074281	Gm12522	-	predicted gene 12522	ncRNA
Merged-chr11-51455696-1	chr11	51455483	51455910	+	6.91	Diffrep1_no_CRIP2top0.01pct.stringent_ann.txt	intron (NM_153393, intron 2 of 28)	(CCCTAA)n|Simple_repeat|Simple_repeat	-129061	NM_028398	72947	Mm.256875	NM_028398	ENSMUSG00000020359	Phykpl	2900006B13Rik|Agxt2l2	5-phosphohydroxy-L-lysine phospholyase	protein-coding
Merged-chr13-12909051-1	chr13	12908821	12909282	+	6.91	Diffrep1_no_CRIP2top0.01pct.stringent_ann.txt	Intergenic	Lx2|LINE|L1	96279	NM_031191	18811	Mm.88796	NM_031191	ENSMUSG00000079092	Prl2c2	Ghd2|MRP-1|PLF-1|Plf|Plf1	prolactin family 2, subfamily c, member 2	protein-coding
Merged-chr10-129299286-1	chr10	129299061	129299512	+	6.91	Diffrep1_no_CRIP2top0.01pct.stringent_ann.txt	Intergenic	Lx3B|LINE|L1	-22339	NM_146284	258281	Mm.377412	NM_146284	ENSMUSG00000049573	Olfr780	MOR114-12	olfactory receptor 780	protein-coding
Merged-chr11-86987529-1	chr11	86987325	86987734	+	6.91	Diffrep1_no_CRIP2top0.01pct.stringent_ann.txt	intron (NM_001005341, intron 1 of 4)	intron (NM_001005341, intron 1 of 4)	6233	NM_001005341	77864	Mm.191894	NM_001005341	ENSMUSG00000018427	Ypel2	6430570G24|E130113K08Rik	yippee like 2	protein-coding
Merged-chr5-139897811-1	chr5	139897591	139898032	+	6.91	Diffrep1_no_CRIP2top0.01pct.stringent_ann.txt	Intergenic	MTB|LTR|ERVL-MaLR	-10132	NM_175522	243312	Mm.237102	NM_175522	ENSMUSG00000048988	Elfn1	A930017N06Rik|AI197272|Ppp1r28	leucine rich repeat and fibronectin type III, extracellular 1	protein-coding
Merged-chr5-130827528-1	chr5	130827262	130827794	+	6.91	Diffrep1_no_CRIP2top0.01pct.stringent_ann.txt	intron (NM_021371, intron 5 of 5)	intron (NM_021371, intron 5 of 5)	378736	NM_021371	140904	Mm.40875	NM_021371	ENSMUSG00000060371	Caln1	9630012C17Rik|Cabp8|MNCb-0849	calneuron 1	protein-coding
Merged-chr12-31275173-1	chr12	31274976	31275370	+	6.91	Diffrep1_no_CRIP2top0.01pct.stringent_ann.txt	intron (NM_008482, intron 4 of 32)	intron (NM_008482, intron 4 of 32)	9879	NM_008482	16777	Mm.172674	NM_008482	ENSMUSG00000002900	Lamb1	C77966|C80098|C81607|D130003D08Rik|Lamb-1|Lamb1-1	laminin B1	protein-coding
Merged-chr18-76946827-1	chr18	76946573	76947082	+	6.91	Diffrep1_no_CRIP2top0.01pct.stringent_ann.txt	intron (NM_001361227, intron 1 of 6)	RLTR53_Mm|LTR|ERVK	2443	NM_001039201	76987	Mm.236127	NM_029826	ENSMUSG00000025421	Hdhd2	0610039H12Rik|3110052N05Rik	haloacid dehalogenase-like hydrolase domain containing 2	protein-coding
Merged-chr18-3020015-1	chr18	3019830	3020200	+	6.91	Diffrep1_no_CRIP2top0.01pct.stringent_ann.txt	Intergenic	L1_Mur1|LINE|L1	103397	NM_001167539	100312476	Mm.480293	NM_001167539	ENSMUSG00000091539	Vmn1r238	-	vomeronasal 1 receptor, 238	protein-coding
Merged-chr15-73800715-1	chr15	73800511	73800920	+	6.91	Diffrep1_no_CRIP2top0.01pct.stringent_ann.txt	intron (NM_001033365, intron 2 of 10)	intron (NM_001033365, intron 2 of 10)	9218	NM_001362047	100041273	Mm.379154	NM_001362047		Ndufb4c	Gm3244	NADH:ubiquinone oxidoreductase subunit B4C	protein-coding
Merged-chr6-42362829-1	chr6	42362587	42363071	+	6.91	Diffrep1_no_CRIP2top0.01pct.stringent_ann.txt	intron (NM_023580, intron 10 of 17)	intron (NM_023580, intron 10 of 17)	-7842	NR_045169	72131	Mm.105385	NR_045169	ENSMUSG00000101268	2010310C07Rik	-	RIKEN cDNA 2010310C07 gene	ncRNA
Merged-chr19-19773006-1	chr19	19772778	19773235	+	6.91	Diffrep1_no_CRIP2top0.01pct.stringent_ann.txt	Intergenic	Lx5c|LINE|L1	617665	NM_010730	16952	Mm.248360	NM_010730	ENSMUSG00000024659	Anxa1	Anx-1|Anx-A1|C430014K04Rik|Lpc-1|Lpc1	annexin A1	protein-coding
Merged-chr13-34105439-1	chr13	34105227	34105651	+	6.91	Diffrep1_no_CRIP2top0.01pct.stringent_ann.txt	intron (NR_046184, intron 1 of 4)	ID_B1|SINE|B4	7833	NR_046184	432745	Mm.159104	NR_046184	ENSMUSG00000113591	4930447K03Rik	-	RIKEN cDNA 4930447K03 gene	ncRNA
Merged-chr15-85398705-1	chr15	85398462	85398948	+	6.91	Diffrep1_no_CRIP2top0.01pct.stringent_ann.txt	intron (NM_016843, intron 9 of 11)	intron (NM_016843, intron 9 of 11)	62324	NM_016843	54138	Mm.248906	NM_016843	ENSMUSG00000016541	Atxn10	AI325283|C77170|E46|Sca10|TEG-169|Tex169	ataxin 10	protein-coding
Merged-chr17-13545319-1	chr17	13545148	13545491	+	6.91	Diffrep1_no_CRIP2top0.01pct.stringent_ann.txt	intron (NR_045436, intron 2 of 4)	intron (NR_045436, intron 2 of 4)	8775	NR_045436	72578	Mm.46549	NR_045436	ENSMUSG00000117042	2700054A10Rik	-	RIKEN cDNA 2700054A10 gene	ncRNA
Merged-chr1-36168869-1	chr1	36168635	36169104	+	6.91	Diffrep1_no_CRIP2top0.01pct.stringent_ann.txt	intron (NM_198899, intron 26 of 40)	intron (NM_198899, intron 26 of 40)	-24556	NR_105862	102465540		NR_105862	ENSMUSG00000098752	Mir6897	Gm27652|mmu-mir-6897	microRNA 6897	ncRNA
Merged-chr13-107795074-1	chr13	107794858	107795291	+	6.91	Diffrep1_no_CRIP2top0.01pct.stringent_ann.txt	intron (NM_145456, intron 2 of 14)	intron (NM_145456, intron 2 of 14)	94990	NM_145456	67263	Mm.490418	NM_145456		Zswim6	2900036G02Rik|mKIAA1577	zinc finger SWIM-type containing 6	protein-coding
Merged-chr8-70069401-1	chr8	70069158	70069645	+	6.91	Diffrep1_no_CRIP2top0.01pct.stringent_ann.txt	intron (NM_027481, intron 8 of 13)	intron (NM_027481, intron 8 of 13)	-3523	NM_181540	107770	Mm.37974	NM_181540	ENSMUSG00000036151	Tm6sf2	-	transmembrane 6 superfamily member 2	protein-coding
Merged-chr7-112707612-1	chr7	112707419	112707806	+	6.91	Diffrep1_no_CRIP2top0.01pct.stringent_ann.txt	intron (NM_001166584, intron 1 of 13)	intron (NM_001166584, intron 1 of 13)	28292	NM_001166584	21676	Mm.24685	NM_009346	ENSMUSG00000055320	Tead1	2610024B07Rik|B230114H05Rik|Gtrgeo5|TEAD-1|TEF-1|Tcf13|mTEF-1	TEA domain family member 1	protein-coding
Merged-chr2-148122827-1	chr2	148122574	148123081	+	6.91	Diffrep1_no_CRIP2top0.01pct.stringent_ann.txt	Intergenic	Intergenic	-75858	NM_010446	15376	Mm.938	NM_010446	ENSMUSG00000037025	Foxa2	HNF3-beta|HNF3beta|Hnf-3b|Hnf3b|Tcf-3b|Tcf3b	forkhead box A2	protein-coding
Merged-chr5-64327466-1	chr5	64327195	64327738	+	6.91	Diffrep1_no_CRIP2top0.01pct.stringent_ann.txt	intron (NM_001289514, intron 14 of 18)	intron (NM_001289514, intron 14 of 18)	97109	NM_001289514	57915	Mm.286353	NM_019636	ENSMUSG00000029174	Tbc1d1	1110062G02Rik|AI385682|AW555803|Nob1|Nobq1|Tbc1|mKIAA1108	TBC1 domain family, member 1	protein-coding
Merged-chr7-132538834-1	chr7	132538648	132539021	+	6.91	Diffrep1_no_CRIP2top0.01pct.stringent_ann.txt	Intergenic	Intergenic	37564	NM_016978	18242	Mm.13694	NM_016978	ENSMUSG00000030934	Oat	AI194874|rhg	ornithine aminotransferase	protein-coding
Merged-chr10-3859106-1	chr10	3858892	3859320	+	6.91	Diffrep1_no_CRIP2top0.01pct.stringent_ann.txt	intron (NM_001159942, intron 2 of 16)	intron (NM_001159942, intron 2 of 16)	-13561	NM_001033253	213783	Mm.150831	NM_001033253	ENSMUSG00000040624	Plekhg1	D10Ertd733e|Gm521|mKIAA1209	pleckstrin homology domain containing, family G (with RhoGef domain) member 1	protein-coding
Merged-chr4-104607266-1	chr4	104607026	104607506	+	6.91	Diffrep1_no_CRIP2top0.01pct.stringent_ann.txt	intron (NR_104385, intron 3 of 15)	intron (NR_104385, intron 3 of 15)	-159051	NM_133882	110382	Mm.87072	NM_133882	ENSMUSG00000029656	C8b	4930439B20Rik|AI595927	complement component 8, beta polypeptide	protein-coding
Merged-chr7-127636662-1	chr7	127636447	127636877	+	6.91	Diffrep1_no_CRIP2top0.01pct.stringent_ann.txt	Intergenic	MIRb|SINE|MIR	-21390	NM_001362196	320683	Mm.156718	NM_177226	ENSMUSG00000045639	Zfp629	9330199A09Rik|Znf629	zinc finger protein 629	protein-coding
Merged-chrUn_GL456239-7048-1	chrUn_GL456239	6872	7224	+	6.91	Diffrep1_no_CRIP2top0.01pct.stringent_ann.txt	NA	MMERVK9E_I-int|LTR|ERVK	NA	NA
Merged-chr16-91902703-1	chr16	91902488	91902919	+	6.91	Diffrep1_no_CRIP2top0.01pct.stringent_ann.txt	intron (NM_010587, intron 33 of 38)	RMER19B2|LTR|ERVK	28927	NM_138597	28080	Mm.41	NM_138597	ENSMUSG00000022956	Atp5o	ATPO|Atp5po|D12Wsu28e|OSCP	ATP synthase, H+ transporting, mitochondrial F1 complex, O subunit	protein-coding
Merged-chr4-57564364-1	chr4	57564131	57564598	+	6.91	Diffrep1_no_CRIP2top0.01pct.stringent_ann.txt	Intergenic	Intergenic	-3884	NM_001304544	677884	Mm.331630	NM_001304544	ENSMUSG00000089945	Pakap	AF064781|AKAP-2|AKAP-KL|Akap2|Gm20459|PRKA2|Palm2-Akap2|Palm2Akap2|Palm2akap2	paralemmin A kinase anchor protein	protein-coding
Merged-chr7-99141338-3	chr7	99140969	99141800	+	6.90667	Diff_Cu_CRIP2top0.01pct.stringent_ann.txt|Prol_Cu_CRIP2top0.01pct.stringent_ann.txt|Prol_no_CRIP2top0.01pct.stringent_ann.txt	promoter-TSS (NM_178635)	promoter-TSS (NM_178635)	-240	NM_178635	78610	Mm.323072	NM_178635	ENSMUSG00000035354	Uvrag	9530039D02Rik|AI648770|BB124205|Uvrag1|Uvragl	UV radiation resistance associated gene	protein-coding
Merged-chr11-103267654-2	chr11	103267221	103268216	+	6.895	Prol_Cu_CRIP2top0.01pct.stringent_ann.txt|Prol_no_CRIP2top0.01pct.stringent_ann.txt	promoter-TSS (NM_016896)	promoter-TSS (NM_016896)	-317	NM_016896	53859	Mm.158981	NM_016896	ENSMUSG00000020941	Map3k14	Nik|aly	mitogen-activated protein kinase kinase kinase 14	protein-coding
Merged-chr9-21752570-2	chr9	21752038	21752945	+	6.89	Prol_Cu_CRIP2top0.01pct.stringent_ann.txt|Prol_no_CRIP2top0.01pct.stringent_ann.txt	Intergenic	Intergenic	7812	NR_151672	67629	Mm.295642	NM_026282	ENSMUSG00000074476	Spc24	2410030K01Rik|AV109292|Spbc24	SPC24, NDC80 kinetochore complex component, homolog (S. cerevisiae)	protein-coding
Merged-chr7-66689291-1	chr7	66688622	66689961	+	6.87	Prol_Cu_CRIP2top0.01pct.stringent_ann.txt	promoter-TSS (NM_001191001)	promoter-TSS (NM_001191001)	270	NR_003961	117589	Mm.34785	NM_080443	ENSMUSG00000030509	Asb7	AI449039|Asb-7|D030055C23Rik	ankyrin repeat and SOCS box-containing 7	protein-coding
Merged-chr1-74284698-1	chr1	74284261	74285135	+	6.87	Prol_Cu_CRIP2top0.01pct.stringent_ann.txt	promoter-TSS (NM_001190444)	promoter-TSS (NM_001190444)	40	NM_146110	227290	Mm.379371	NM_146110	ENSMUSG00000006299	Aamp	AU040907|Aamp-rs	angio-associated migratory protein	protein-coding
Merged-chr17-13549482-4	chr17	13547713	13550596	+	6.815	Diff_Cu_CRIP2top0.01pct.stringent_ann.txt|Diffrep1_no_CRIP2top0.01pct.stringent_ann.txt|Prol_Cu_CRIP2top0.01pct.stringent_ann.txt|Prol_no_CRIP2top0.01pct.stringent_ann.txt	intron (NR_045437, intron 1 of 3)	B1F|SINE|Alu	4940	NR_045436	72578	Mm.46549	NR_045436	ENSMUSG00000117042	2700054A10Rik	-	RIKEN cDNA 2700054A10 gene	ncRNA
Merged-chr4-3229906-2	chr4	3229405	3230523	+	6.8	Prol_Cu_CRIP2top0.01pct.stringent_ann.txt|Prol_no_CRIP2top0.01pct.stringent_ann.txt	Intergenic	Intergenic	-44659	NM_001167535	100312471	Mm.377218	NM_001167535	ENSMUSG00000115466	Vmn1r3	Gm11778	vomeronasal 1 receptor 3	protein-coding
Merged-chr4-147123018-6	chr4	147122344	147123823	+	6.79167	Diff_Cu_CRIP2top0.01pct.stringent_ann.txt|Diffrep1_Ins_CRIP2top0.01pct.stringent_ann.txt|Prol_Cu_CRIP2top0.01pct.stringent_ann.txt	Intergenic	(CA)n|Simple_repeat|Simple_repeat	-52783	NM_001039209	195531	Mm.270762	NM_001039209	ENSMUSG00000078496	Zfp982	Gm13152	zinc finger protein 982	protein-coding
Merged-chrY-90738191-4	chrY	90737366	90739547	+	6.745	Diff_Cu_CRIP2top0.01pct.stringent_ann.txt|Diffrep1_Ins_CRIP2top0.01pct.stringent_ann.txt|Prol_Cu_CRIP2top0.01pct.stringent_ann.txt|Prol_no_CRIP2top0.01pct.stringent_ann.txt	Intergenic	IMPB_01|Satellite|Satellite	16594	NR_137283	654820	Mm.34441	NM_001039559	ENSMUSG00000072844	G530011O06Rik	-	RIKEN cDNA G530011O06 gene	ncRNA
Merged-chr19-4231854-1	chr19	4231449	4232260	+	6.72	Prol_no_CRIP2top0.01pct.stringent_ann.txt	promoter-TSS (NM_027196)	promoter-TSS (NM_027196)	-39	NM_027196	69745	Mm.32518	NM_027196	ENSMUSG00000024854	Pold4	2410012M21Rik|AI463381|AW060307|Polds|p12	polymerase (DNA-directed), delta 4	protein-coding
Merged-chr3-32708561-1	chr3	32708311	32708811	+	6.72	Prol_no_CRIP2top0.01pct.stringent_ann.txt	promoter-TSS (NM_019673)	promoter-TSS (NM_019673)	15	NM_019673	56456	Mm.41077	NM_019673	ENSMUSG00000027671	Actl6a	2810432C06Rik|AI851094|ARP4|Actl6|Baf53a|C79802	actin-like 6A	protein-coding
Merged-chr11-98775997-1	chr11	98775590	98776405	+	6.72	Prol_no_CRIP2top0.01pct.stringent_ann.txt	promoter-TSS (NM_145434)	promoter-TSS (NM_145434)	-620	NM_145434	217166	Mm.390397	NM_145434	ENSMUSG00000020889	Nr1d1	A530070C09Rik|R75201	nuclear receptor subfamily 1, group D, member 1	protein-coding
Merged-chr13-60427943-1	chr13	60427604	60428282	+	6.72	Prol_no_CRIP2top0.01pct.stringent_ann.txt	Intergenic	Intergenic	-174004	NM_029653	69635	Mm.24103	NM_029653	ENSMUSG00000021559	Dapk1	D13Ucla1|DAP-Kinase	death associated protein kinase 1	protein-coding
Merged-chr12-72085633-1	chr12	72085401	72085866	+	6.72	Prol_no_CRIP2top0.01pct.stringent_ann.txt	promoter-TSS (NM_001205067)	promoter-TSS (NM_001205067)	-206	NM_024205	104771	Mm.258935	NM_024205	ENSMUSG00000005078	Jkamp	1200003C05Rik|2310047L11Rik|Jamp	JNK1/MAPK8-associated membrane protein	protein-coding
Merged-chr7-34233897-1	chr7	34233444	34234351	+	6.72	Prol_no_CRIP2top0.01pct.stringent_ann.txt	Intergenic	MIR3|SINE|MIR	-3561	NM_008155	14751	Mm.589	NM_008155	ENSMUSG00000036427	Gpi1	Amf|Gpi|Gpi-1|Gpi-1r|Gpi-1s|Gpi-1t|Gpi1-r|Gpi1-s|Gpi1-t|Gpi1s|MF|NK|NK/GPI|Nlk|Org|Pgi|Phi	glucose phosphate isomerase 1	protein-coding
Merged-chr12-73476648-1	chr12	73476277	73477020	+	6.72	Prol_no_CRIP2top0.01pct.stringent_ann.txt	Intergenic	Intergenic	-67085	NR_046013	380765	Mm.490476	NR_046013	ENSMUSG00000056359	D830013O20Rik	Gm891	RIKEN cDNA D830013O20 gene	ncRNA
Merged-chr3-113630024-1	chr3	113629708	113630340	+	6.72	Prol_no_CRIP2top0.01pct.stringent_ann.txt	exon (NM_026043, exon 1 of 15)	exon (NM_026043, exon 1 of 15)	125	NM_001038696	67225	Mm.316928	NM_026043	ENSMUSG00000027981	Rnpc3	2810441O16Rik|AI447568|C030014B17Rik	RNA-binding region (RNP1, RRM) containing 3	protein-coding
Merged-chr2-127722671-1	chr2	127722424	127722918	+	6.72	Prol_no_CRIP2top0.01pct.stringent_ann.txt	intron (NM_145532, intron 1 of 3)	intron (NM_145532, intron 1 of 3)	7226	NM_145532	228576	Mm.133036	NM_145532	ENSMUSG00000027377	Mall	BC012256|BENE	mal, T cell differentiation protein-like	protein-coding
Merged-chr3-97658215-1	chr3	97657891	97658540	+	6.72	Prol_no_CRIP2top0.01pct.stringent_ann.txt	promoter-TSS (NM_182997)	promoter-TSS (NM_182997)	3	NM_182997	108097	Mm.31175	NM_182997	ENSMUSG00000038205	Prkab2	5730553K21Rik|AW049591|BB124140	protein kinase, AMP-activated, beta 2 non-catalytic subunit	protein-coding
Merged-chr3-135438319-1	chr3	135437989	135438649	+	6.72	Prol_no_CRIP2top0.01pct.stringent_ann.txt	promoter-TSS (NM_025356)	promoter-TSS (NM_025356)	3	NM_001356595	66105	Mm.49884	NM_025356	ENSMUSG00000078578	Ube2d3	1100001F19Rik|9430029A22Rik|AA414951	ubiquitin-conjugating enzyme E2D 3	protein-coding
Merged-chr14-40967110-1	chr14	40966823	40967397	+	6.72	Prol_no_CRIP2top0.01pct.stringent_ann.txt	promoter-TSS (NM_145928)	promoter-TSS (NM_145928)	-214	NM_145928	52588	Mm.28876	NM_145928	ENSMUSG00000037824	Tspan14	AA958793|D14Ertd226e|Tm4sf14|tspan-14	tetraspanin 14	protein-coding
Merged-chr18-60606302-1	chr18	60606061	60606543	+	6.72	Prol_no_CRIP2top0.01pct.stringent_ann.txt	intron (NM_177340, intron 1 of 2)	intron (NM_177340, intron 1 of 2)	3802	NM_001109975	104027	Mm.252321	NM_177340	ENSMUSG00000043079	Synpo	9030217H17Rik|9130229N11|9330140I15Rik|AW046661	synaptopodin	protein-coding
Merged-chr15-98779190-1	chr15	98778881	98779499	+	6.72	Prol_no_CRIP2top0.01pct.stringent_ann.txt	Intergenic	Intergenic	-1040	NM_011718	22410	Mm.4709	NM_011718	ENSMUSG00000022996	Wnt10b	Wnt12	wingless-type MMTV integration site family, member 10B	protein-coding
Merged-chr5-138171060-1	chr5	138170662	138171459	+	6.72	Prol_no_CRIP2top0.01pct.stringent_ann.txt	promoter-TSS (NM_021392)	promoter-TSS (NM_021392)	206	NM_001356576	17220	Mm.378965	NM_008568	ENSMUSG00000029730	Mcm7	AI747533|Mcmd7|mCDC47	minichromosome maintenance complex component 7	protein-coding
Merged-chr14-64949951-1	chr14	64949672	64950230	+	6.72	Prol_no_CRIP2top0.01pct.stringent_ann.txt	promoter-TSS (NM_001253731)	promoter-TSS (NM_001253731)	-94	NM_001347627	219150	Mm.344074	NM_177338	ENSMUSG00000021972	Hmbox1	AI451877|AI604847|F830020C16Rik	homeobox containing 1	protein-coding
Merged-chr9-56041793-1	chr9	56041549	56042038	+	6.72	Prol_no_CRIP2top0.01pct.stringent_ann.txt	promoter-TSS (NM_011992)	promoter-TSS (NM_011992)	-52	NM_011992	26611	Mm.1782	NM_011992	ENSMUSG00000032320	Rcn2	AA408742|Tcbp49	reticulocalbin 2	protein-coding
Merged-chr5-30949944-1	chr5	30949607	30950281	+	6.72	Prol_no_CRIP2top0.01pct.stringent_ann.txt	promoter-TSS (NR_003522)	promoter-TSS (NR_003522)	-122	NR_003522	57742	Mm.389615	NM_021304	ENSMUSG00000006638	Abhd1	LABH-1|LABH1	abhydrolase domain containing 1	protein-coding
Merged-chr1-86504343-1	chr1	86503893	86504793	+	6.72	Prol_no_CRIP2top0.01pct.stringent_ann.txt	Intergenic	CpG	-22214	NR_153834	19231	Mm.19187	NM_008972	ENSMUSG00000026238	Ptma	Thym	prothymosin alpha	protein-coding
Merged-chr6-3183605-5	chr6	3182890	3184315	+	6.702	Diff_Cu_CRIP2top0.01pct.stringent_ann.txt|Diffrep1_Ins_CRIP2top0.01pct.stringent_ann.txt|Prol_Cu_CRIP2top0.01pct.stringent_ann.txt|Prol_no_CRIP2top0.01pct.stringent_ann.txt	Intergenic	Intergenic	-104917	NR_036696	667335	Mm.380219	NR_036696	ENSMUSG00000106779	Gm8579	EG667335	spermatogenesis associated glutamate (E)-rich protein 4a pseudogene	pseudo
Merged-chr11-112633353-1	chr11	112633131	112633576	+	6.7	Diffrep1_Ins_CRIP2top0.01pct.stringent_ann.txt	Intergenic	Intergenic	78003	NR_024085	217294	Mm.297761	NM_146031	ENSMUSG00000041674	BC006965	-	cDNA sequence BC006965	ncRNA
Merged-chr4-146429221-1	chr4	146428995	146429448	+	6.7	Diffrep1_Ins_CRIP2top0.01pct.stringent_ann.txt	intron (NM_001083918, intron 3 of 6).2	RLTR40|LTR|ERVK	-19809	NM_001085522	433791	Mm.276881	NM_001085522	ENSMUSG00000070605	Zfp992	Gm13251	zinc finger protein 992	protein-coding
Merged-chr9-66431702-1	chr9	66431505	66431899	+	6.7	Diffrep1_Ins_CRIP2top0.01pct.stringent_ann.txt	intron (NM_145617, intron 26 of 77)	B3A|SINE|B2	81252	NM_145617	235439	Mm.244179	NM_145617	ENSMUSG00000038664	Herc1	2810449H11Rik|B230218H07|D130015N03Rik|tbl	HECT and RLD domain containing E3 ubiquitin protein ligase family member 1	protein-coding
Merged-chr17-52965715-1	chr17	52965487	52965944	+	6.7	Diffrep1_Ins_CRIP2top0.01pct.stringent_ann.txt	intron (NM_001031811, intron 15 of 15)	intron (NM_001031811, intron 15 of 15)	363006	NM_001031811	211468	Mm.399068	NM_001031811	ENSMUSG00000035580	Kcnh8	C130090D05Rik|ELK|ELK1|ELK3|Kv12.1	potassium voltage-gated channel, subfamily H (eag-related), member 8	protein-coding
Merged-chr19-38431454-1	chr19	38431164	38431744	+	6.7	Diffrep1_Ins_CRIP2top0.01pct.stringent_ann.txt	Intergenic	Intergenic	35474	NM_175507	240660	Mm.262085	NM_175507	ENSMUSG00000044026	Slc35g1	AA590464|D330039I19Rik|Tmem20	solute carrier family 35, member G1	protein-coding
Merged-chr3-129832644-1	chr3	129832467	129832821	+	6.7	Diffrep1_Ins_CRIP2top0.01pct.stringent_ann.txt	Intergenic	Intergenic	-1248	NM_026578	68147	Mm.24873	NM_026578	ENSMUSG00000028010	Gar1	AA409823|AI326794|C430047J18Rik|Nola1	GAR1 ribonucleoprotein	protein-coding
Merged-chr17-77462413-1	chr17	77462152	77462674	+	6.7	Diffrep1_Ins_CRIP2top0.01pct.stringent_ann.txt	Intergenic	RMER6C|LTR|ERVK	-737835	NM_015800	50766	Mm.311912	NM_015800	ENSMUSG00000024074	Crim1	AU015004	cysteine rich transmembrane BMP regulator 1 (chordin like)	protein-coding
Merged-chr8-49308497-1	chr8	49308317	49308678	+	6.7	Diffrep1_Ins_CRIP2top0.01pct.stringent_ann.txt	Intergenic	(TG)n|Simple_repeat|Simple_repeat	-633807	NM_001145937	23965	Mm.42191	NM_011857	ENSMUSG00000031561	Tenm3	2610100B16Rik|Odz1|Odz3|Ten-m3|mKIAA1455	teneurin transmembrane protein 3	protein-coding
Merged-chr4-101494700-1	chr4	101494494	101494907	+	6.7	Diffrep1_Ins_CRIP2top0.01pct.stringent_ann.txt	Intergenic	Intergenic	-1948	NM_001355179	72685	Mm.76494	NM_198412	ENSMUSG00000028528	Dnajc6	2810027M23Rik|mKIAA0473	DnaJ heat shock protein family (Hsp40) member C6	protein-coding
Merged-chr7-113303827-1	chr7	113303577	113304077	+	6.7	Diffrep1_Ins_CRIP2top0.01pct.stringent_ann.txt	intron (NM_001357070, intron 15 of 19)	intron (NM_001357070, intron 15 of 19)	65512	NM_133700	68815	Mm.238034	NM_133700	ENSMUSG00000038187	Btbd10	1110056N09Rik|Gmrp1	BTB (POZ) domain containing 10	protein-coding
Merged-chrUn_GL456239-4745-1	chrUn_GL456239	4530	4961	+	6.7	Diffrep1_Ins_CRIP2top0.01pct.stringent_ann.txt	NA	B3|SINE|B2	NA	NA
Merged-chr8-56340044-1	chr8	56339790	56340299	+	6.7	Diffrep1_Ins_CRIP2top0.01pct.stringent_ann.txt	Intergenic	Intergenic	45492	NM_008278	15446	Mm.18832	NM_008278	ENSMUSG00000031613	Hpgd	15-PGDH|AV026552	hydroxyprostaglandin dehydrogenase 15 (NAD)	protein-coding
Merged-chr2-154778366-1	chr2	154778185	154778548	+	6.7	Diffrep1_Ins_CRIP2top0.01pct.stringent_ann.txt	Intergenic	RSINE1|SINE|B4	-12744	NM_023130	19383	Mm.221440	NM_023130	ENSMUSG00000027593	Raly	AI663842|Merc	hnRNP-associated with lethal yellow	protein-coding
Merged-chr9-109510219-1	chr9	109509975	109510463	+	6.7	Diffrep1_Ins_CRIP2top0.01pct.stringent_ann.txt	Intergenic	B3|SINE|B2	-14365	NM_177703	235612	Mm.133921	NM_177703	ENSMUSG00000074061	Fbxw19	E330023O18	F-box and WD-40 domain protein 19	protein-coding
Merged-chr9-108235277-1	chr9	108235100	108235455	+	6.7	Diffrep1_Ins_CRIP2top0.01pct.stringent_ann.txt	intron (NM_001276485, intron 1 of 2)	MTE2a|LTR|ERVL-MaLR	28538	NM_001276481	13138	Mm.7524	NM_010017	ENSMUSG00000039952	Dag1	D9Wsu13e|DG|Dp427|Dp71	dystroglycan 1	protein-coding
Merged-chr7-144086468-1	chr7	144086266	144086670	+	6.7	Diffrep1_Ins_CRIP2top0.01pct.stringent_ann.txt	Intergenic	MTD|LTR|ERVL-MaLR	77214	NR_037292	100526562		NR_037292	ENSMUSG00000093221	Mir3105	mmu-mir-3105	microRNA 3105	ncRNA
Merged-chr8-19909142-1	chr8	19908989	19909296	+	6.7	Diffrep1_Ins_CRIP2top0.01pct.stringent_ann.txt	intron (NM_001270553, intron 6 of 9)	L1Md_F3|LINE|L1	179566	NM_001039553	626415	Mm.425517	NM_001039553	ENSMUSG00000096265	4930467E23Rik	TSAP	RIKEN cDNA 4930467E23 gene	protein-coding
Merged-chr4-147428860-1	chr4	147428629	147429091	+	6.7	Diffrep1_Ins_CRIP2top0.01pct.stringent_ann.txt	intron (NM_001039209, intron 1 of 2)	intron (NM_001039209, intron 1 of 2)	-124417	NM_001014397	433804	Mm.332047	NM_001014397	ENSMUSG00000065999	Zfp985	Gm13154	zinc finger protein 985	protein-coding
Merged-chr4-27909324-1	chr4	27909144	27909504	+	6.7	Diffrep1_Ins_CRIP2top0.01pct.stringent_ann.txt	Intergenic	MTC|LTR|ERVL-MaLR	-903807	NM_001290434	13841	Mm.257266	NM_010141	ENSMUSG00000028289	Epha7	Cek11|Ebk|Ehk3|Hek11|Mdk1	Eph receptor A7	protein-coding
Merged-chr18-66067332-1	chr18	66067075	66067589	+	6.7	Diffrep1_Ins_CRIP2top0.01pct.stringent_ann.txt	intron (NM_178793, intron 7 of 10)	B4A|SINE|B4	-64697	NM_027400	70361	Mm.290857	NM_027400	ENSMUSG00000041891	Lman1	2610020P13Rik|AI326273|AU043785|C730041J05|ERGIC53|F5F8D|MCFD1|MR60|P58|gp58	lectin, mannose-binding, 1	protein-coding
Merged-chr9-67432390-1	chr9	67432201	67432579	+	6.7	Diffrep1_Ins_CRIP2top0.01pct.stringent_ann.txt	intron (NM_001081242, intron 2 of 57)	L1ME1|LINE|L1	127313	NM_001081242	70549	Mm.33645	NM_027458	ENSMUSG00000052698	Tln2	5730421P04Rik|AI507121|AI787438|AL118320|mKIAA0320	talin 2	protein-coding
Merged-chr9-21173358-1	chr9	21173159	21173558	+	6.7	Diffrep1_Ins_CRIP2top0.01pct.stringent_ann.txt	intron (NM_183408, intron 1 of 14)	B3A|SINE|B2	7644	NM_183408	18577	Mm.191749	NM_019798	ENSMUSG00000032177	Pde4a	D9Ertd60e|Dpde2	phosphodiesterase 4A, cAMP specific	protein-coding
Merged-chr2-38489811-1	chr2	38489615	38490008	+	6.7	Diffrep1_Ins_CRIP2top0.01pct.stringent_ann.txt	Intergenic	Lx9|LINE|L1	-21886	NM_021606	59126	Mm.143818	NM_021606	ENSMUSG00000026749	Nek6	1300007C09Rik	NIMA (never in mitosis gene a)-related expressed kinase 6	protein-coding
Merged-chr14-12539816-1	chr14	12539560	12540072	+	6.7	Diffrep1_Ins_CRIP2top0.01pct.stringent_ann.txt	intron (NM_001359921, intron 8 of 29)	intron (NM_001359921, intron 8 of 29)	-193951	NM_080433	54713	Mm.34644	NM_080433	ENSMUSG00000021743	Fezf2	AI451466|AI852056|Fez|Fezl|Zfp312	Fez family zinc finger 2	protein-coding
Merged-chr18-56773135-1	chr18	56772853	56773418	+	6.7	Diffrep1_Ins_CRIP2top0.01pct.stringent_ann.txt	intron (NM_177115, intron 4 of 4)	intron (NM_177115, intron 4 of 4)	65322	NM_010721	16906	Mm.4105	NM_010721	ENSMUSG00000024590	Lmnb1	-	lamin B1	protein-coding
Merged-chr4-57194972-1	chr4	57194744	57195201	+	6.7	Diffrep1_Ins_CRIP2top0.01pct.stringent_ann.txt	intron (NM_011207, intron 25 of 25)	intron (NM_011207, intron 25 of 25)	22901	NR_040669	329851	Mm.392470	NR_040669	ENSMUSG00000085967	Gm12530	D730003B17	predicted gene 12530	ncRNA
Merged-chr15-10956860-1	chr15	10956590	10957130	+	6.7	Diffrep1_Ins_CRIP2top0.01pct.stringent_ann.txt	intron (NM_001204134, intron 1 of 5)	intron (NM_001204134, intron 1 of 5)	4503	NM_001204134	81799	Mm.280158	NM_030888	ENSMUSG00000058914	C1qtnf3	2310005P21Rik|Adim|CORS-26|CORS26|CTRP3|Corcs|Cors	C1q and tumor necrosis factor related protein 3	protein-coding
Merged-chr9-124269161-1	chr9	124268859	124269463	+	6.7	Diffrep1_Ins_CRIP2top0.01pct.stringent_ann.txt	Intergenic	MMSAT4|Satellite|Satellite	43533	NM_001243117	630836	Mm.458553	NM_001243117	ENSMUSG00000074829	2010315B03Rik	BC029716	RIKEN cDNA 2010315B03 gene	protein-coding
Merged-chr5-15521215-1	chr5	15521016	15521415	+	6.7	Diffrep1_Ins_CRIP2top0.01pct.stringent_ann.txt	Intergenic	B1_Mur1|SINE|Alu	8007	NM_001310449	100861755	Mm.382859	NM_001310449	ENSMUSG00000106445	Gm21190	-	predicted gene, 21190	protein-coding
Merged-chr3-116639907-1	chr3	116639610	116640205	+	6.7	Diffrep1_Ins_CRIP2top0.01pct.stringent_ann.txt	intron (NM_008246, intron 8 of 11)	B1_Mur2|SINE|Alu	22770	NM_008246	15247	Mm.280077	NM_008246	ENSMUSG00000089911	Mfsd14a	Hiat1	major facilitator superfamily domain containing 14A	protein-coding
Merged-chr9-89387698-1	chr9	89387512	89387884	+	6.7	Diffrep1_Ins_CRIP2top0.01pct.stringent_ann.txt	Intergenic	Intergenic	176314	NM_001359993	107885	Mm.486274	NM_026829	ENSMUSG00000066442	Mthfs	1110034I12Rik|2310020H23Rik|AI119695	5, 10-methenyltetrahydrofolate synthetase	protein-coding
Merged-chr16-17447829-1	chr16	17447636	17448023	+	6.7	Diffrep1_Ins_CRIP2top0.01pct.stringent_ann.txt	Intergenic	Intergenic	-4156	NM_001277231	12929	Mm.21048	NM_007764	ENSMUSG00000006134	Crkl	1110025F07Rik|AA589403|AI325100|Crkol|snoop	v-crk avian sarcoma virus CT10 oncogene homolog-like	protein-coding
Merged-chr12-56757026-1	chr12	56756843	56757210	+	6.7	Diffrep1_Ins_CRIP2top0.01pct.stringent_ann.txt	intron (NM_001167976, intron 7 of 10)	MER115|DNA|hAT-Tip100	61555	NM_011041	18511	Mm.5035	NM_011041	ENSMUSG00000001497	Pax9	Pax-9	paired box 9	protein-coding
Merged-chr5-24841056-1	chr5	24840844	24841268	+	6.7	Diffrep1_Ins_CRIP2top0.01pct.stringent_ann.txt	intron (NM_053075, intron 1 of 7)	intron (NM_053075, intron 1 of 7)	1305	NM_053075	19744	Mm.319175	NM_053075	ENSMUSG00000028945	Rheb	Rheb1	Ras homolog enriched in brain	protein-coding
Merged-chr6-42733098-1	chr6	42732898	42733299	+	6.7	Diffrep1_Ins_CRIP2top0.01pct.stringent_ann.txt	Intergenic	Intergenic	-10941	NM_001011799	258016	Mm.377328	NM_001011799	ENSMUSG00000095831	Olfr453	MOR257-8P	olfactory receptor 453	protein-coding
Merged-chr15-75870544-1	chr15	75870316	75870773	+	6.7	Diffrep1_Ins_CRIP2top0.01pct.stringent_ann.txt	Intergenic	Intergenic	8205	NM_026960	69146	Mm.27385	NM_026960	ENSMUSG00000022575	Gsdmd	1810036L03Rik|AW558049|DF5L|Dfna5l|Gsdmdc1|M2-4	gasdermin D	protein-coding
Merged-chr18-36022094-1	chr18	36021929	36022260	+	6.7	Diffrep1_Ins_CRIP2top0.01pct.stringent_ann.txt	intron (NM_001167891, intron 7 of 9)	intron (NM_001167891, intron 7 of 9)	57264	NM_028707	74002	Mm.196944	NM_028707	ENSMUSG00000024347	Psd2	6330404E20Rik|AW125584|EFA6C	pleckstrin and Sec7 domain containing 2	protein-coding
Merged-chr5-36105416-1	chr5	36105161	36105671	+	6.7	Diffrep1_Ins_CRIP2top0.01pct.stringent_ann.txt	intron (NM_030889, intron 3 of 26)	MTD|LTR|ERVL-MaLR	-98605	NM_175249	76943	Mm.44242	NM_175249	ENSMUSG00000043430	Psapl1	2310020A21Rik	prosaposin-like 1	protein-coding
Merged-chr15-59294537-1	chr15	59294297	59294778	+	6.7	Diffrep1_Ins_CRIP2top0.01pct.stringent_ann.txt	Intergenic	RLTR13D6|LTR|ERVK	-12411	NR_045613	100416830	Mm.490788	NR_045613	ENSMUSG00000098528	Zfp572	4930472F24Rik	zinc finger protein 572	pseudo
Merged-chr3-16138013-1	chr3	16137758	16138268	+	6.7	Diffrep1_Ins_CRIP2top0.01pct.stringent_ann.txt	Intergenic	ORR1D1|LTR|ERVL-MaLR	-45152	NM_001145919	229096	Mm.23834	NM_172677	ENSMUSG00000047213	Ythdf3	9130022A11Rik	YTH N6-methyladenosine RNA binding protein 3	protein-coding
Merged-chr11-105065556-1	chr11	105065304	105065809	+	6.7	Diffrep1_Ins_CRIP2top0.01pct.stringent_ann.txt	Intergenic	RMER19B|LTR|ERVK	-26663	NM_001081046	70894	Mm.87320	NM_001081046	ENSMUSG00000020690	Efcab3	4921510J17Rik	EF-hand calcium binding domain 3	protein-coding
Merged-chr5-14971723-1	chr5	14971478	14971969	+	6.7	Diffrep1_Ins_CRIP2top0.01pct.stringent_ann.txt	intron (NR_001584, intron 2 of 3)	Lx5c|LINE|L1	7176	NM_001281514	100503549	Mm.491086	NM_001281514	ENSMUSG00000072188	Gm10354	-	predicted gene 10354	protein-coding
Merged-chrUn_GL456239-28310-2	chrUn_GL456239	27968	28726	+	6.695	Diff_Cu_CRIP2top0.01pct.stringent_ann.txt|Diffrep1_no_CRIP2top0.01pct.stringent_ann.txt	NA	GA-rich|Low_complexity|Low_complexity	NA	NA
Merged-chr7-25281985-2	chr7	25281130	25282532	+	6.685	Prol_Cu_CRIP2top0.01pct.stringent_ann.txt|Prol_no_CRIP2top0.01pct.stringent_ann.txt	promoter-TSS (NM_027882)	promoter-TSS (NM_027882)	-348	NM_027882	71722	Mm.28833	NM_027882	ENSMUSG00000005442	Cic	1200010B10Rik|mKIAA0306	capicua transcriptional repressor	protein-coding
Merged-chr7-44848722-2	chr7	44847795	44849296	+	6.67	Prol_Cu_CRIP2top0.01pct.stringent_ann.txt|Prol_no_CRIP2top0.01pct.stringent_ann.txt	promoter-TSS (NM_001290695)	promoter-TSS (NM_001290695)	534	NM_001042655	233204	Mm.27567	NM_144924	ENSMUSG00000038520	Tbc1d17	BC017607	TBC1 domain family, member 17	protein-coding
Merged-chr5-151368737-2	chr5	151368292	151369196	+	6.665	Prol_Cu_CRIP2top0.01pct.stringent_ann.txt|Prol_no_CRIP2top0.01pct.stringent_ann.txt	promoter-TSS (NR_045699)	promoter-TSS (NR_045699)	69	NR_045700	625175	Mm.443286	NR_045699	ENSMUSG00000097321	1700028E10Rik	A630054D14|Gm6561	RIKEN cDNA 1700028E10 gene	ncRNA
Merged-chr16-96128363-1	chr16	96127761	96128966	+	6.64	Prol_Cu_CRIP2top0.01pct.stringent_ann.txt	promoter-TSS (NM_008251)	promoter-TSS (NM_008251)	-638	NM_008251	15312	Mm.2756	NM_008251	ENSMUSG00000040681	Hmgn1	HMG-14|Hmg14	high mobility group nucleosomal binding domain 1	protein-coding
Merged-chr2-33215930-1	chr2	33215265	33216595	+	6.64	Prol_Cu_CRIP2top0.01pct.stringent_ann.txt	promoter-TSS (NM_011923)	promoter-TSS (NM_011923)	-31	NM_011923	26360	Mm.208919	NM_011923	ENSMUSG00000004105	Angptl2	AI593246|AW260363|Arp2	angiopoietin-like 2	protein-coding
Merged-chr4-3236236-1	chr4	3236024	3236449	+	6.64	Diff_Cu_CRIP2top0.01pct.stringent_ann.txt	Intergenic	Lx|LINE|L1	-50931	NM_001167535	100312471	Mm.377218	NM_001167535	ENSMUSG00000115466	Vmn1r3	Gm11778	vomeronasal 1 receptor 3	protein-coding
Merged-chrX-169982549-1	chrX	169982148	169982950	+	6.64	Diff_Cu_CRIP2top0.01pct.stringent_ann.txt	intron (NM_010797, intron 5 of 9)	intron (NM_010797, intron 5 of 9)	-3632	NR_029457	654820	Mm.34441	NM_001039559	ENSMUSG00000072844	G530011O06Rik	-	RIKEN cDNA G530011O06 gene	ncRNA
Merged-chrX-170673181-1	chrX	170672791	170673571	+	6.64	Prol_Cu_CRIP2top0.01pct.stringent_ann.txt	intron (NM_001308488, intron 1 of 7)	intron (NM_001308488, intron 1 of 7)	537	NM_001199212	107626	Mm.486144	NM_001199212	ENSMUSG00000093806	Asmt	Hiomt	acetylserotonin O-methyltransferase	protein-coding
Merged-chr8-45556731-1	chr8	45556515	45556947	+	6.64	Diff_Cu_CRIP2top0.01pct.stringent_ann.txt	intron (NM_001205219, intron 1 of 23)	intron (NM_001205219, intron 1 of 23)	48943	NM_172752	234214	Mm.211096	NM_172752	ENSMUSG00000031626	Sorbs2	2010203O03Rik|9430041O17Rik|A530071H08|Argbp2|mKIAA0777|nArgBP2	sorbin and SH3 domain containing 2	protein-coding
Merged-chr17-6430151-1	chr17	6429971	6430332	+	6.64	Diff_Cu_CRIP2top0.01pct.stringent_ann.txt	promoter-TSS (NM_009342)	promoter-TSS (NM_009342)	39	NM_009342	21648	Mm.1948	NM_009342	ENSMUSG00000096255	Dynlt1b	AGS2|Dynlt1|Tctex-1|Tctex1	dynein light chain Tctex-type 1B	protein-coding
Merged-chr4-146480725-1	chr4	146480401	146481049	+	6.64	Diff_Cu_CRIP2top0.01pct.stringent_ann.txt	Intergenic	Intergenic	-21275	NM_001243138	100041433	Mm.441741	NM_001243138	ENSMUSG00000056300	Zfp981	Gm13247	zinc finger protein 981	protein-coding
Merged-chr7-92096733-1	chr7	92096486	92096980	+	6.64	Diff_Cu_CRIP2top0.01pct.stringent_ann.txt	intron (NR_131016, intron 4 of 6)	intron (NR_131016, intron 4 of 6)	22778	NR_131016	75845	Mm.437835	NR_131016	ENSMUSG00000109382	4930567K12Rik	Gm45128	RIKEN cDNA 4930567K12 gene	ncRNA
Merged-chr12-72249681-1	chr12	72249519	72249844	+	6.64	Diff_Cu_CRIP2top0.01pct.stringent_ann.txt	intron (NM_001286448, intron 1 of 6)	RLTR19D|LTR|ERVK	-12954	NM_001007596	104001	Mm.221275	NM_153457	ENSMUSG00000021087	Rtn1	Nsp	reticulon 1	protein-coding
Merged-chr4-147126325-1	chr4	147125973	147126677	+	6.64	Diff_Cu_CRIP2top0.01pct.stringent_ann.txt	Intergenic	Intergenic	-49541	NM_001039209	195531	Mm.270762	NM_001039209	ENSMUSG00000078496	Zfp982	Gm13152	zinc finger protein 982	protein-coding
Merged-chr5-15549361-1	chr5	15549108	15549615	+	6.64	Diff_Cu_CRIP2top0.01pct.stringent_ann.txt	Intergenic	Lx5c|LINE|L1	-20139	NM_001310449	100861755	Mm.382859	NM_001310449	ENSMUSG00000106445	Gm21190	-	predicted gene, 21190	protein-coding
Merged-chr17-40504836-1	chr17	40504569	40505104	+	6.64	Diff_Cu_CRIP2top0.01pct.stringent_ann.txt	Intergenic	Lx5c|LINE|L1	-15186	NM_001177584	100126778	Mm.422023	NM_001177584	ENSMUSG00000090747	Esp8	Gm17495	exocrine gland secreted peptide 8	protein-coding
Merged-chr3-69599845-1	chr3	69599642	69600049	+	6.64	Diff_Cu_CRIP2top0.01pct.stringent_ann.txt	promoter-TSS (NM_020026)	promoter-TSS (NM_020026)	-885	NM_020026	26879	Mm.153710	NM_020026	ENSMUSG00000043300	B3galnt1	B3galt3|b3GT3	UDP-GalNAc:betaGlcNAc beta 1,3-galactosaminyltransferase, polypeptide 1	protein-coding
Merged-chr17-13214126-5	chr17	13212419	13216847	+	6.606	Diffrep1_Ins_CRIP2top0.01pct.stringent_ann.txt|Diffrep1_no_CRIP2top0.01pct.stringent_ann.txt|Prol_Cu_CRIP2top0.01pct.stringent_ann.txt	Intergenic	Intergenic	-6555	NM_013741	27263	Mm.371809	NM_013741	ENSMUSG00000073458	Smok2a	Smok2	sperm motility kinase 2A	protein-coding
Merged-chr7-6363067-4	chr7	6362395	6364380	+	6.6025	Diff_Cu_CRIP2top0.01pct.stringent_ann.txt|Diffrep1_no_CRIP2top0.01pct.stringent_ann.txt|Prol_Cu_CRIP2top0.01pct.stringent_ann.txt|Prol_no_CRIP2top0.01pct.stringent_ann.txt	promoter-TSS (NM_001025163)	promoter-TSS (NM_001025163)	79	NM_001025163	330463	Mm.136456	NM_177888	ENSMUSG00000055150	Zfp78	A330079D15|KRAB12|Zfp77	zinc finger protein 78	protein-coding
Merged-chr4-146486838-2	chr4	146486434	146487154	+	6.575	Diff_Cu_CRIP2top0.01pct.stringent_ann.txt|Diffrep1_Ins_CRIP2top0.01pct.stringent_ann.txt	Intergenic	Intergenic	-15206	NM_001243138	100041433	Mm.441741	NM_001243138	ENSMUSG00000056300	Zfp981	Gm13247	zinc finger protein 981	protein-coding
Merged-chrUn_GL456239-34095-3	chrUn_GL456239	33329	34706	+	6.55667	Diffrep1_no_CRIP2top0.01pct.stringent_ann.txt|Prol_Cu_CRIP2top0.01pct.stringent_ann.txt|Prol_no_CRIP2top0.01pct.stringent_ann.txt	NA	Intergenic	NA	NA
Merged-chr2-30982119-2	chr2	30981434	30982615	+	6.55	Prol_Cu_CRIP2top0.01pct.stringent_ann.txt|Prol_no_CRIP2top0.01pct.stringent_ann.txt	promoter-TSS (NM_144885)	promoter-TSS (NM_144885)	-83	NM_144885	227707	Mm.235238	NM_144885	ENSMUSG00000026851	BC005624	-	cDNA sequence BC005624	protein-coding
Merged-chr6-91620265-2	chr6	91619626	91620718	+	6.55	Prol_Cu_CRIP2top0.01pct.stringent_ann.txt|Prol_no_CRIP2top0.01pct.stringent_ann.txt	Intergenic	Intergenic	-63895	NM_009320	21366	Mm.395650	NM_009320	ENSMUSG00000030096	Slc6a6	AA589629|C80501|Taut	solute carrier family 6 (neurotransmitter transporter, taurine), member 6	protein-coding
Merged-chr5-135962609-2	chr5	135962054	135963423	+	6.545	Prol_Cu_CRIP2top0.01pct.stringent_ann.txt|Prol_no_CRIP2top0.01pct.stringent_ann.txt	intron (NM_001160366, intron 9 of 10)	CpG	11738	NM_001160366	109267	Mm.332750	NM_001160366	ENSMUSG00000029699	Ssc4d	C330016E03Rik|S4D-SRCRB|SRCRB-S4D|Srcrb4d	scavenger receptor cysteine rich family, 4 domains	protein-coding
Merged-chr7-19749715-2	chr7	19748959	19750525	+	6.535	Prol_Cu_CRIP2top0.01pct.stringent_ann.txt|Prol_no_CRIP2top0.01pct.stringent_ann.txt	promoter-TSS (NM_001159724)	promoter-TSS (NM_001159724)	-169	NM_001159724	19294	Mm.4341	NM_008990	ENSMUSG00000062300	Nectin2	AI325026|AI987993|Cd112|MPH|Pvr|Pvrl2|Pvs|nectin-2	nectin cell adhesion molecule 2	protein-coding
Merged-chr4-146456270-7	chr4	146454538	146458142	+	6.46714	Diff_Cu_CRIP2top0.01pct.stringent_ann.txt|Diffrep1_no_CRIP2top0.01pct.stringent_ann.txt|Prol_Cu_CRIP2top0.01pct.stringent_ann.txt|Prol_no_CRIP2top0.01pct.stringent_ann.txt	intron (NM_001085522, intron 1 of 3)	RMER17B|LTR|ERVK	7310	NM_001085522	433791	Mm.276881	NM_001085522	ENSMUSG00000070605	Zfp992	Gm13251	zinc finger protein 992	protein-coding
Merged-chr6-88842209-2	chr6	88841811	88842585	+	6.45	Prol_Cu_CRIP2top0.01pct.stringent_ann.txt|Prol_no_CRIP2top0.01pct.stringent_ann.txt	promoter-TSS (NM_030251)	promoter-TSS (NM_030251)	-263	NR_155424	80283	Mm.166858	NM_030251	ENSMUSG00000030083	Abtb1	AI847549|BC003234|BPOZ|EF1ABP	ankyrin repeat and BTB (POZ) domain containing 1	protein-coding
Merged-chr17-13547065-3	chr17	13546241	13547493	+	6.45	Diffrep1_Ins_CRIP2top0.01pct.stringent_ann.txt|Diffrep1_no_CRIP2top0.01pct.stringent_ann.txt|Prol_Cu_CRIP2top0.01pct.stringent_ann.txt	intron (NR_045436, intron 2 of 4)	intron (NR_045436, intron 2 of 4)	7227	NR_045436	72578	Mm.46549	NR_045436	ENSMUSG00000117042	2700054A10Rik	-	RIKEN cDNA 2700054A10 gene	ncRNA
Merged-chr4-146497922-2	chr4	146497686	146498162	+	6.415	Diff_Cu_CRIP2top0.01pct.stringent_ann.txt|Diffrep1_Ins_CRIP2top0.01pct.stringent_ann.txt	Intergenic	MMERGLN_LTR|LTR|ERV1	-4076	NM_001243138	100041433	Mm.441741	NM_001243138	ENSMUSG00000056300	Zfp981	Gm13247	zinc finger protein 981	protein-coding
Merged-chr2-32452035-1	chr2	32451428	32452642	+	6.41	Prol_Cu_CRIP2top0.01pct.stringent_ann.txt	promoter-TSS (NM_001164357)	promoter-TSS (NM_001164357)	-565	NM_146118	227731	Mm.37395	NM_146118	ENSMUSG00000026819	Slc25a25	1110030N17Rik|MCSC|mKIAA1896	solute carrier family 25 (mitochondrial carrier, phosphate carrier), member 25	protein-coding
Merged-chr12-105032532-1	chr12	105032120	105032944	+	6.41	Prol_Cu_CRIP2top0.01pct.stringent_ann.txt	promoter-TSS (NR_003145)	promoter-TSS (NR_003145)	-86	NM_028419	73046	Mm.29128	NM_028419	ENSMUSG00000021102	Glrx5	-	glutaredoxin 5	protein-coding
Merged-chr15-78926376-2	chr15	78925840	78927030	+	6.32	Prol_Cu_CRIP2top0.01pct.stringent_ann.txt|Prol_no_CRIP2top0.01pct.stringent_ann.txt	promoter-TSS (NM_008495)	promoter-TSS (NM_008495)	-290	NM_008495	16852	Mm.43831	NM_008495	ENSMUSG00000068220	Lgals1	AA410090|Gal-1|Galbp|L-14.5|L14|Lect14|galectin-1	lectin, galactose binding, soluble 1	protein-coding
Merged-chr4-146477261-3	chr4	146476815	146477686	+	6.29	Diff_Cu_CRIP2top0.01pct.stringent_ann.txt|Diffrep1_Ins_CRIP2top0.01pct.stringent_ann.txt|Diffrep1_no_CRIP2top0.01pct.stringent_ann.txt	Intergenic	Intergenic	-24750	NM_001243138	100041433	Mm.441741	NM_001243138	ENSMUSG00000056300	Zfp981	Gm13247	zinc finger protein 981	protein-coding
Merged-chr7-127708592-1	chr7	127708136	127709048	+	6.27	Prol_no_CRIP2top0.01pct.stringent_ann.txt	TTS (NR_030428)	TTS (NR_030428)	105	NR_030428	791073		NR_030428	ENSMUSG00000076454	Mir762	Mirn762|mir-762|mmu-mir-762	microRNA 762	ncRNA
Merged-chr9-79793484-1	chr9	79793119	79793850	+	6.27	Prol_no_CRIP2top0.01pct.stringent_ann.txt	promoter-TSS (NM_133718)	promoter-TSS (NM_133718)	-54	NM_133718	69981	Mm.486324	NM_133718	ENSMUSG00000032328	Tmem30a	2010200I23Rik|AW540225|Cdc50a|D9Wsu20e	transmembrane protein 30A	protein-coding
Merged-chr4-149426673-1	chr4	149426393	149426953	+	6.27	Prol_no_CRIP2top0.01pct.stringent_ann.txt	promoter-TSS (NM_022022)	promoter-TSS (NM_022022)	-42	NM_022022	63958	Mm.415260	NM_022022	ENSMUSG00000028960	Ube4b	4930551I19Rik|4933406G05Rik|AU014668|D4Bwg0973e|UFD2|UFD2a|Ufd2p|mKIAA0684	ubiquitination factor E4B	protein-coding
Merged-chr5-145204236-1	chr5	145203888	145204584	+	6.27	Prol_no_CRIP2top0.01pct.stringent_ann.txt	promoter-TSS (NM_001167944)	promoter-TSS (NM_001167944)	-323	NM_001359189	22757	Mm.332842	NM_016683	ENSMUSG00000055991	Zkscan5	AI132486|AI326970|Zfp95|hKraba1	zinc finger with KRAB and SCAN domains 5	protein-coding
Merged-chr1-37865241-1	chr1	37864635	37865847	+	6.27	Prol_no_CRIP2top0.01pct.stringent_ann.txt	promoter-TSS (NM_207228)	promoter-TSS (NM_207228)	57	NM_001290720	211484	Mm.332756	NM_207228	ENSMUSG00000060771	Tsga10	4933432N21Rik|AI843383|Gm217|Mtsga10	testis specific 10	protein-coding
Merged-chr7-110061454-1	chr7	110061113	110061796	+	6.27	Prol_no_CRIP2top0.01pct.stringent_ann.txt	promoter-TSS (NM_009281)	promoter-TSS (NM_009281)	-248	NM_009281	20841	Mm.10815	NM_009281	ENSMUSG00000061079	Zfp143	AA959806|AU015869|D7Ertd805e|KRAB14|SBF|Staf|Zfp79|Zfp80-rs1|Znf143|pHZ-1	zinc finger protein 143	protein-coding
Merged-chr5-110770876-1	chr5	110770589	110771163	+	6.27	Prol_no_CRIP2top0.01pct.stringent_ann.txt	promoter-TSS (NM_173066)	promoter-TSS (NM_173066)	-73	NR_152254	100504049	Mm.474515	NR_152254	ENSMUSG00000086401	Gm15559	-	predicted gene 15559	ncRNA
Merged-chr11-116657766-1	chr11	116657356	116658177	+	6.27	Prol_no_CRIP2top0.01pct.stringent_ann.txt	intron (NM_001163318, intron 2 of 4)	intron (NM_001163318, intron 2 of 4)	658	NM_001163318	100038570	Mm.390349	NM_001163318	ENSMUSG00000075410	Prcd	Gm11744	photoreceptor disc component	protein-coding
Merged-chr18-3337678-1	chr18	3337231	3338125	+	6.27	Prol_no_CRIP2top0.01pct.stringent_ann.txt	promoter-TSS (NM_001110852)	promoter-TSS (NM_001110852)	-89	NM_001110852	12916	Mm.5244	NM_013498	ENSMUSG00000063889	Crem	ICER|ICERI	cAMP responsive element modulator	protein-coding
Merged-chr4-95052448-1	chr4	95051975	95052922	+	6.27	Prol_no_CRIP2top0.01pct.stringent_ann.txt	promoter-TSS (NM_010591)	promoter-TSS (NM_010591)	-226	NM_010591	16476	Mm.275071	NM_010591	ENSMUSG00000052684	Jun	AP-1|Junc|c-jun	jun proto-oncogene	protein-coding
Merged-chr15-81585179-1	chr15	81584908	81585451	+	6.27	Prol_no_CRIP2top0.01pct.stringent_ann.txt	Intergenic	CpG	-1035	NM_177821	328572	Mm.258397	NM_177821	ENSMUSG00000055024	Ep300	A430090G16|A730011L11|KAT3B|p300|p300 HAT	E1A binding protein p300	protein-coding
Merged-chr19-23135076-1	chr19	23134720	23135432	+	6.27	Prol_no_CRIP2top0.01pct.stringent_ann.txt	Intergenic	CpG	-6150	NM_010638	16601	Mm.291595	NM_010638	ENSMUSG00000033863	Klf9	2310051E17Rik|AA589643|BTEB-1|Bteb1|Gm9971	Kruppel-like factor 9	protein-coding
Merged-chr10-128566215-1	chr10	128565836	128566594	+	6.27	Prol_no_CRIP2top0.01pct.stringent_ann.txt	promoter-TSS (NM_011119)	promoter-TSS (NM_011119)	-281	NM_011119	18813	Mm.4742	NM_011119	ENSMUSG00000025364	Pa2g4	38kDa|AA672939|Ebp1|Plfap	proliferation-associated 2G4	protein-coding
Merged-chr5-129941670-1	chr5	129941376	129941964	+	6.27	Prol_no_CRIP2top0.01pct.stringent_ann.txt	promoter-TSS (NM_001001327)	promoter-TSS (NM_001001327)	-439	NM_001001327	69568	Mm.288718	NM_027121	ENSMUSG00000066735	Vkorc1l1	2310024K08Rik	vitamin K epoxide reductase complex, subunit 1-like 1	protein-coding
Merged-chr11-74830449-1	chr11	74829907	74830991	+	6.27	Prol_no_CRIP2top0.01pct.stringent_ann.txt	promoter-TSS (NM_010813)	promoter-TSS (NM_010813)	-475	NM_010813	17428	Mm.3759	NM_010813	ENSMUSG00000000282	Mnt	Rox|bHLHd3	max binding protein	protein-coding
Merged-chr7-6728498-1	chr7	6727979	6729017	+	6.27	Prol_no_CRIP2top0.01pct.stringent_ann.txt	intron (NM_008817, intron 1 of 8)	intron (NM_008817, intron 1 of 8)	1921	NM_008817	18616	Mm.389800	NM_008817	ENSMUSG00000002265	Peg3	AL022617|ASF-1|End4|Gcap4|Pw1|Zfp102|mKIAA0287	paternally expressed 3	protein-coding
Merged-chr7-44305218-1	chr7	44304807	44305629	+	6.27	Prol_no_CRIP2top0.01pct.stringent_ann.txt	intron (NM_009131, intron 3 of 3)	intron (NM_009131, intron 3 of 3)	1741	NM_009131	20256	Mm.20428	NM_009131	ENSMUSG00000004473	Clec11a	AW457320|Clecsf3|Scgf	C-type lectin domain family 11, member a	protein-coding
Merged-chr11-86587229-1	chr11	86586838	86587621	+	6.27	Prol_no_CRIP2top0.01pct.stringent_ann.txt	intron (NM_001356531, intron 10 of 11)	intron (NM_001356531, intron 10 of 11)	-3071	NR_029738	387140		NR_029738	ENSMUSG00000065455	Mir21a	Mir21|Mirn21|mmu-mir-21|mmu-mir-21a	microRNA 21a	ncRNA
Merged-chr5-130145047-1	chr5	130144613	130145481	+	6.27	Prol_no_CRIP2top0.01pct.stringent_ann.txt	5' UTR (NM_172509, exon 1 of 4)	5' UTR (NM_172509, exon 1 of 4)	159	NM_172509	212919	Mm.55812	NM_172509	ENSMUSG00000034110	Kctd7	4932409E18|9430010P06Rik	potassium channel tetramerisation domain containing 7	protein-coding
Merged-chr9-40800977-1	chr9	40800560	40801395	+	6.27	Prol_no_CRIP2top0.01pct.stringent_ann.txt	promoter-TSS (NM_031165)	promoter-TSS (NM_031165)	-296	NM_031165	15481	Mm.290774	NM_031165	ENSMUSG00000015656	Hspa8	2410008N15Rik|Hsc70|Hsc71|Hsc73|Hsp73|Hspa10	heat shock protein 8	protein-coding
Merged-chr7-130673631-1	chr7	130673273	130673989	+	6.27	Prol_no_CRIP2top0.01pct.stringent_ann.txt	intron (NM_206856, intron 3 of 20)	intron (NM_206856, intron 3 of 20)	-18925	NM_001347637	57752	Mm.86322	NM_021314	ENSMUSG00000030852	Tacc2	mKIAA4180	transforming, acidic coiled-coil containing protein 2	protein-coding
Merged-chr10-77230142-1	chr10	77229773	77230511	+	6.27	Prol_no_CRIP2top0.01pct.stringent_ann.txt	Intergenic	Intergenic	29081	NR_026944	100169878	Mm.420901	NR_026944	ENSMUSG00000078444	Gm10941	-	predicted gene 10941	ncRNA
Merged-chr5-125183981-1	chr5	125183607	125184355	+	6.27	Prol_no_CRIP2top0.01pct.stringent_ann.txt	Intergenic	Intergenic	-4767	NM_001253905	20602	Mm.278646	NM_011424	ENSMUSG00000029478	Ncor2	N-CoR|SMRT|SMRTe	nuclear receptor co-repressor 2	protein-coding
Merged-chr13-12928272-4	chr13	12927546	12929081	+	6.25	Diff_Cu_CRIP2top0.01pct.stringent_ann.txt|Diffrep1_Ins_CRIP2top0.01pct.stringent_ann.txt|Diffrep1_no_CRIP2top0.01pct.stringent_ann.txt|Prol_Cu_CRIP2top0.01pct.stringent_ann.txt	Intergenic	IAPEY4_I-int|LTR|ERVK	77017	NM_031191	18811	Mm.88796	NM_031191	ENSMUSG00000079092	Prl2c2	Ghd2|MRP-1|PLF-1|Plf|Plf1	prolactin family 2, subfamily c, member 2	protein-coding
Merged-chr16-3241228-4	chr16	3239273	3242220	+	6.23	Diff_Cu_CRIP2top0.01pct.stringent_ann.txt|Diffrep1_no_CRIP2top0.01pct.stringent_ann.txt|Prol_Cu_CRIP2top0.01pct.stringent_ann.txt|Prol_no_CRIP2top0.01pct.stringent_ann.txt	Intergenic	Intergenic	-351652	NM_146860	258859	Mm.377723	NM_146860	ENSMUSG00000051003	Olfr161	MOR131-1|OR912-47M6	olfactory receptor 161	protein-coding
Merged-chr12-84773224-2	chr12	84772802	84773776	+	6.22	Prol_Cu_CRIP2top0.01pct.stringent_ann.txt|Prol_no_CRIP2top0.01pct.stringent_ann.txt	promoter-TSS (NM_023409)	promoter-TSS (NM_023409)	19	NM_028863	74316	Mm.25719	NM_028863	ENSMUSG00000021241	Isca2	0710001C05Rik|5730594E03Rik|Hbld1	iron-sulfur cluster assembly 2	protein-coding
Merged-chr4-146492905-8	chr4	146491972	146494948	+	6.2175	Diff_Cu_CRIP2top0.01pct.stringent_ann.txt|Diffrep1_Ins_CRIP2top0.01pct.stringent_ann.txt|Diffrep1_no_CRIP2top0.01pct.stringent_ann.txt|Prol_Cu_CRIP2top0.01pct.stringent_ann.txt|Prol_no_CRIP2top0.01pct.stringent_ann.txt	Intergenic	Intergenic	-8540	NM_001243138	100041433	Mm.441741	NM_001243138	ENSMUSG00000056300	Zfp981	Gm13247	zinc finger protein 981	protein-coding
Merged-chr8-71131304-7	chr8	71129738	71132256	+	6.21286	Diff_Cu_CRIP2top0.01pct.stringent_ann.txt|Diffrep1_Ins_CRIP2top0.01pct.stringent_ann.txt|Prol_Cu_CRIP2top0.01pct.stringent_ann.txt|Prol_no_CRIP2top0.01pct.stringent_ann.txt	Intergenic	Lx4A|LINE|L1	-9372	NM_001324526	665858	Mm.411658	NM_001324526		Gm7827	EG665858	predicted gene 7827	protein-coding
Merged-chr18-57167978-2	chr18	57167609	57168415	+	6.21	Prol_Cu_CRIP2top0.01pct.stringent_ann.txt|Prol_no_CRIP2top0.01pct.stringent_ann.txt	intron (NM_001001979, intron 1 of 24)	intron (NM_001001979, intron 1 of 24)	34922	NM_001001979	70417	Mm.297863	NM_001001979	ENSMUSG00000024593	Megf10	3000002B06Rik|Gm331	multiple EGF-like-domains 10	protein-coding
Merged-chr3-90052631-2	chr3	90051985	90053423	+	6.19	Prol_Cu_CRIP2top0.01pct.stringent_ann.txt|Prol_no_CRIP2top0.01pct.stringent_ann.txt	promoter-TSS (NM_001165984)	promoter-TSS (NM_001165984)	-98	NM_025762	99650	Mm.300083	NM_025762	ENSMUSG00000027942	4933434E20Rik	5730552F22Rik|AI462154|NICE-3|NS5ATP4	RIKEN cDNA 4933434E20 gene	protein-coding
Merged-chr8-83955282-1	chr8	83954679	83955885	+	6.18	Prol_Cu_CRIP2top0.01pct.stringent_ann.txt	promoter-TSS (NM_024184)	promoter-TSS (NM_024184)	-412	NM_024184	66929	Mm.29680	NM_024184	ENSMUSG00000005470	Asf1b	1700003K02Rik|AA409591	anti-silencing function 1B histone chaperone	protein-coding
Merged-chr13-51645215-1	chr13	51644729	51645702	+	6.18	Prol_Cu_CRIP2top0.01pct.stringent_ann.txt	promoter-TSS (NM_025415)	promoter-TSS (NM_025415)	-17	NM_025415	66197	Mm.222228	NM_025415	ENSMUSG00000062248	Cks2	1110038L14Rik|CKSHS2	CDC28 protein kinase regulatory subunit 2	protein-coding
Merged-chr4-155943763-1	chr4	155942793	155944734	+	6.18	Prol_Cu_CRIP2top0.01pct.stringent_ann.txt	promoter-TSS (NM_001039157)	promoter-TSS (NM_001039157)	-50	NM_001039159	140499	Mm.371673	NM_021402	ENSMUSG00000023286	Ube2j2	1200007B18Rik|2400008G19Rik|5730472G04Rik|AL022923|NCUBE-2|Ubc6|Ubc6p	ubiquitin-conjugating enzyme E2J 2	protein-coding
Merged-chr2-32693874-1	chr2	32693269	32694480	+	6.18	Prol_Cu_CRIP2top0.01pct.stringent_ann.txt	intron (NM_010236, intron 1 of 14)	CpG	301	NM_010236	14287	Mm.3830	NM_010236	ENSMUSG00000009566	Fpgs	AA408187	folylpolyglutamyl synthetase	protein-coding
Merged-chr17-13541124-4	chr17	13540259	13542006	+	6.1625	Diff_Cu_CRIP2top0.01pct.stringent_ann.txt|Prol_Cu_CRIP2top0.01pct.stringent_ann.txt|Prol_no_CRIP2top0.01pct.stringent_ann.txt	intron (NR_045436, intron 2 of 4)	intron (NR_045436, intron 2 of 4)	12962	NR_045436	72578	Mm.46549	NR_045436	ENSMUSG00000117042	2700054A10Rik	-	RIKEN cDNA 2700054A10 gene	ncRNA
Merged-chr4-3225343-3	chr4	3224875	3226160	+	6.16	Diff_Cu_CRIP2top0.01pct.stringent_ann.txt|Diffrep1_no_CRIP2top0.01pct.stringent_ann.txt|Prol_Cu_CRIP2top0.01pct.stringent_ann.txt	Intergenic	Intergenic	-40212	NM_001167535	100312471	Mm.377218	NM_001167535	ENSMUSG00000115466	Vmn1r3	Gm11778	vomeronasal 1 receptor 3	protein-coding
Merged-chr12-99950055-1	chr12	99949782	99950328	+	6.13	Diff_Cu_CRIP2top0.01pct.stringent_ann.txt	intron (NM_028354, intron 15 of 15)	intron (NM_028354, intron 15 of 15)	-14444	NM_001164426	217826	Mm.312335	NM_146037	ENSMUSG00000045404	Kcnk13	BB085247|F730021E22Rik|Gm1570|Gm1685	potassium channel, subfamily K, member 13	protein-coding
Merged-chr17-31465243-1	chr17	31464851	31465635	+	6.13	Diff_Cu_CRIP2top0.01pct.stringent_ann.txt	intron (NM_008804, intron 13 of 18)	(TGGA)n|Simple_repeat|Simple_repeat	47244	NM_021322	57773	Mm.143771	NM_021322	ENSMUSG00000024037	Wdr4	AI415180|AI448349|D530049K22Rik|Wh	WD repeat domain 4	protein-coding
Merged-chr11-59120316-1	chr11	59120041	59120592	+	6.13	Diff_Cu_CRIP2top0.01pct.stringent_ann.txt	intron (NM_001171512, intron 10 of 103)	IMPB_01|Satellite|Satellite	16059	NM_001171512	380698	Mm.339542	NM_199152	ENSMUSG00000061462	Obscn	BC046431|Gm878|UNC89	obscurin, cytoskeletal calmodulin and titin-interacting RhoGEF	protein-coding
Merged-chr13-107890243-1	chr13	107890023	107890464	+	6.13	Diff_Cu_CRIP2top0.01pct.stringent_ann.txt	promoter-TSS (NM_145456)	promoter-TSS (NM_145456)	-179	NM_145456	67263	Mm.490418	NM_145456		Zswim6	2900036G02Rik|mKIAA1577	zinc finger SWIM-type containing 6	protein-coding
Merged-chr11-103961109-1	chr11	103960856	103961362	+	6.13	Diff_Cu_CRIP2top0.01pct.stringent_ann.txt	Intergenic	Intergenic	-5616	NM_001304574	11841	Mm.5061	NM_007477	ENSMUSG00000062421	Arf2	-	ADP-ribosylation factor 2	protein-coding
Merged-chr14-55734193-1	chr14	55733820	55734567	+	6.13	Diff_Cu_CRIP2top0.01pct.stringent_ann.txt	Intergenic	Intergenic	11491	NM_026819	52585	Mm.21623	NM_026819	ENSMUSG00000002332	Dhrs1	1110029G07Rik|AW112170|D14Ertd484e	dehydrogenase/reductase (SDR family) member 1	protein-coding
Merged-chr7-84171947-1	chr7	84171602	84172292	+	6.13	Diff_Cu_CRIP2top0.01pct.stringent_ann.txt	Intergenic	Intergenic	-20054	NM_133722	70178	Mm.23914	NM_133722	ENSMUSG00000038459	Abhd17c	2210412D01Rik|AL023007|Fam108c|Fam108c1	abhydrolase domain containing 17C	protein-coding
Merged-chr13-12930705-1	chr13	12930467	12930943	+	6.13	Diff_Cu_CRIP2top0.01pct.stringent_ann.txt	Intergenic	IAPEY4_I-int|LTR|ERVK	74625	NM_031191	18811	Mm.88796	NM_031191	ENSMUSG00000079092	Prl2c2	Ghd2|MRP-1|PLF-1|Plf|Plf1	prolactin family 2, subfamily c, member 2	protein-coding
Merged-chr4-147398836-1	chr4	147398618	147399054	+	6.13	Diff_Cu_CRIP2top0.01pct.stringent_ann.txt	intron (NM_001039209, intron 1 of 2)	RMER17D2|LTR|ERVK	-154441	NM_001014397	433804	Mm.332047	NM_001014397	ENSMUSG00000065999	Zfp985	Gm13154	zinc finger protein 985	protein-coding
Merged-chr10-57435253-1	chr10	57434943	57435564	+	6.13	Diff_Cu_CRIP2top0.01pct.stringent_ann.txt	Intergenic	MTB_Mm|LTR|ERVL-MaLR	51100	NR_045353	74928	Mm.416643	NR_045353	ENSMUSG00000097370	4930467K11Rik	-	RIKEN cDNA 4930467K11 gene	ncRNA
Merged-chr7-70716007-1	chr7	70715789	70716225	+	6.13	Diff_Cu_CRIP2top0.01pct.stringent_ann.txt	Intergenic	Intergenic	-349261	NM_183261	11819	Mm.158143	NM_009697	ENSMUSG00000030551	Nr2f2	2700033K02Rik|9430015G03Rik|ARP-1|Aporp1|COUP-TF2|COUP-TFII|COUPTFB|EAR3|SVP40|Tcfcoup2	nuclear receptor subfamily 2, group F, member 2	protein-coding
Merged-chr17-64785616-1	chr17	64785368	64785864	+	6.13	Diff_Cu_CRIP2top0.01pct.stringent_ann.txt	Intergenic	Intergenic	18505	NR_105051	101202683	Mm.393309	NR_105051	ENSMUSG00000117105	Dreh	-	down-regulated in hepatocellular carcinoma	ncRNA
Merged-chr4-146476104-1	chr4	146475862	146476346	+	6.13	Diff_Cu_CRIP2top0.01pct.stringent_ann.txt	Intergenic	Intergenic	-25896	NM_001243138	100041433	Mm.441741	NM_001243138	ENSMUSG00000056300	Zfp981	Gm13247	zinc finger protein 981	protein-coding
Merged-chr8-71841394-1	chr8	71841189	71841599	+	6.13	Diff_Cu_CRIP2top0.01pct.stringent_ann.txt	Intergenic	L1Md_F2|LINE|L1	-40674	NM_145624	236193	Mm.290790	NM_145624	ENSMUSG00000056019	Zfp709	BC021921|GIOT-4|HIT-40	zinc finger protein 709	protein-coding
Merged-chr6-58608511-1	chr6	58608316	58608706	+	6.13	Diff_Cu_CRIP2top0.01pct.stringent_ann.txt	intron (NM_011920, intron 1 of 15)	RMER15|LTR|ERVL	11839	NM_011920	26357	Mm.333096	NM_011920	ENSMUSG00000029802	Abcg2	ABC15|ABCP|AI428558|BCRP|Bcrp1|MXR|MXR1	ATP binding cassette subfamily G member 2 (Junior blood group)	protein-coding
Merged-chr4-147419839-1	chr4	147419626	147420052	+	6.13	Diff_Cu_CRIP2top0.01pct.stringent_ann.txt	intron (NM_001039209, intron 1 of 2)	ID4|SINE|ID	-133438	NM_001014397	433804	Mm.332047	NM_001014397	ENSMUSG00000065999	Zfp985	Gm13154	zinc finger protein 985	protein-coding
Merged-chr13-91953560-1	chr13	91953349	91953772	+	6.13	Diff_Cu_CRIP2top0.01pct.stringent_ann.txt	intron (NM_009027, intron 5 of 14)	Lx5b|LINE|L1	34482	NM_009027	19418	Mm.248630	NM_009027	ENSMUSG00000021708	Rasgrf2	6330417G04Rik|AW048350|Grf2|Ras-GRF2	RAS protein-specific guanine nucleotide-releasing factor 2	protein-coding
Merged-chr4-52819068-1	chr4	52818829	52819307	+	6.13	Diff_Cu_CRIP2top0.01pct.stringent_ann.txt	intron (NR_040661, intron 2 of 3)	ORR1B1|LTR|ERVL-MaLR	4464	NR_040661	75367	Mm.159510	NR_040661	ENSMUSG00000089717	4930552N02Rik	-	RIKEN cDNA 4930552N02 gene	ncRNA
Merged-chr1-178357139-1	chr1	178356833	178357446	+	6.13	Diff_Cu_CRIP2top0.01pct.stringent_ann.txt	Intergenic	Intergenic	-19324	NR_149827	51810	Mm.86589	NM_016805	ENSMUSG00000039630	Hnrnpu	AA408410|AI256620|AL024194|AL024437|AW557595|C86794|Hnrpu|SAFA|Sp120|hnRNP U	heterogeneous nuclear ribonucleoprotein U	protein-coding
Merged-chrUn_GL456378-5532-1	chrUn_GL456378	5314	5751	+	6.13	Diff_Cu_CRIP2top0.01pct.stringent_ann.txt	NA	Lx2|LINE|L1	NA	NA
Merged-chr5-100180442-1	chr5	100180212	100180673	+	6.04	Diffrep1_no_CRIP2top0.01pct.stringent_ann.txt	Intergenic	Intergenic	-20634	NM_182841	231503	Mm.99790	NM_182841	ENSMUSG00000050640	Tmem150c	-	transmembrane protein 150C	protein-coding
Merged-chr12-111185971-1	chr12	111185722	111186220	+	6.04	Diffrep1_no_CRIP2top0.01pct.stringent_ann.txt	intron (NM_001286122, intron 1 of 9)	Lx3C|LINE|L1	-1480	NR_130987	78062	Mm.427248	NR_130987	ENSMUSG00000083193	4930595D18Rik	-	RIKEN cDNA 4930595D18 gene	ncRNA
Merged-chr18-46541731-1	chr18	46541455	46542008	+	6.04	Diffrep1_no_CRIP2top0.01pct.stringent_ann.txt	Intergenic	MER5A|DNA|hAT-Charlie	-15760	NM_173423	240263	Mm.38249	NM_173423	ENSMUSG00000033319	Fem1c	2610312A07Rik|3632443A22Rik|AI646567	fem-1 homolog c (C.elegans)	protein-coding
Merged-chr13-95871909-1	chr13	95871678	95872140	+	6.04	Diffrep1_no_CRIP2top0.01pct.stringent_ann.txt	intron (NM_027711, intron 1 of 35)	intron (NM_027711, intron 1 of 35)	20013	NM_027711	544963	Mm.38878	NM_027711	ENSMUSG00000021676	Iqgap2	4933417J23Rik|A630053O10|AI788777	IQ motif containing GTPase activating protein 2	protein-coding
Merged-chr3-136442644-1	chr3	136442419	136442869	+	6.04	Diffrep1_no_CRIP2top0.01pct.stringent_ann.txt	intron (NR_040592, intron 3 of 4)	intron (NR_040592, intron 3 of 4)	6705	NR_040592	70055	Mm.261063	NR_040592	ENSMUSG00000099508	1700030L20Rik	-	RIKEN cDNA 1700030L20 gene	ncRNA
Merged-chr1-177627802-1	chr1	177627533	177628072	+	6.04	Diffrep1_no_CRIP2top0.01pct.stringent_ann.txt	Intergenic	Intergenic	15141	NR_037994	75589	Mm.86666	NR_037994	ENSMUSG00000101746	2310043L19Rik	-	RIKEN cDNA 2310043L19 gene	ncRNA
Merged-chr13-11418032-1	chr13	11417766	11418298	+	6.04	Diffrep1_no_CRIP2top0.01pct.stringent_ann.txt	Intergenic	RLTR9E|LTR|ERVK	-104020	NR_027813	664793	Mm.410565	NR_027813	ENSMUSG00000113593	Zp4-ps	EG664793|Zp4|Zpb	zona pellucida glycoprotein 4, pseudogene	pseudo
Merged-chr4-121622000-1	chr4	121621727	121622273	+	6.04	Diffrep1_no_CRIP2top0.01pct.stringent_ann.txt	exon (NM_001099309, exon 1 of 4)	exon (NM_001099309, exon 1 of 4)	125	NM_001099309	666927	Mm.465133	NM_001099309	ENSMUSG00000078575	Gm12887	-	predicted gene 12887	protein-coding
Merged-chr1-165039600-1	chr1	165039370	165039831	+	6.04	Diffrep1_no_CRIP2top0.01pct.stringent_ann.txt	Intergenic	ERV3-16A3_I-int|LTR|ERVL	52330	NR_040480	75857	Mm.109021	NR_040480	ENSMUSG00000102408	4930568G15Rik	-	RIKEN cDNA 4930568G15 gene	ncRNA
Merged-chr4-150695795-1	chr4	150695605	150695986	+	6.04	Diffrep1_no_CRIP2top0.01pct.stringent_ann.txt	Intergenic	Intergenic	-43621	NM_173774	242773	Mm.29280	NM_173774	ENSMUSG00000039838	Slc45a1	C230078B22|Dnb5	solute carrier family 45, member 1	protein-coding
Merged-chr5-142605513-1	chr5	142605208	142605818	+	6.04	Diffrep1_no_CRIP2top0.01pct.stringent_ann.txt	intron (NM_175217, intron 1 of 6)	intron (NM_175217, intron 1 of 6)	3239	NM_175217	75104	Mm.48712	NM_175217	ENSMUSG00000039533	Mmd2	4930518M15Rik|C88001	monocyte to macrophage differentiation-associated 2	protein-coding
Merged-chr3-8969584-1	chr3	8969308	8969860	+	6.04	Diffrep1_no_CRIP2top0.01pct.stringent_ann.txt	intron (NM_009412, intron 1 of 5)	(CAGG)n|Simple_repeat|Simple_repeat	-5438	NM_001025262	21985	Mm.371590	NM_009412	ENSMUSG00000027506	Tpd52	AI043038|mD52	tumor protein D52	protein-coding
Merged-chr7-28943031-1	chr7	28942789	28943274	+	6.04	Diffrep1_no_CRIP2top0.01pct.stringent_ann.txt	intron (NM_021895, intron 1 of 20)	intron (NM_021895, intron 1 of 20)	19301	NM_021895	60595	Mm.81144	NM_021895	ENSMUSG00000054808	Actn4	C77391	actinin alpha 4	protein-coding
Merged-chr12-76155014-1	chr12	76154805	76155224	+	6.04	Diffrep1_no_CRIP2top0.01pct.stringent_ann.txt	intron (NM_010157, intron 4 of 8)	intron (NM_010157, intron 4 of 8)	22245	NM_207707	13983	Mm.2561	NM_010157	ENSMUSG00000021055	Esr2	ER[b]|ERbeta|Estrb	estrogen receptor 2 (beta)	protein-coding
Merged-chr1-73686021-1	chr1	73685816	73686226	+	6.04	Diffrep1_no_CRIP2top0.01pct.stringent_ann.txt	intron (NR_045311, intron 6 of 8)	intron (NR_045311, intron 6 of 8)	169554	NR_105769	102465179		NR_105769	ENSMUSG00000098504	Mir6351	Gm27936|mmu-mir-6351	microRNA 6351	ncRNA
Merged-chr17-60364878-1	chr17	60364650	60365107	+	6.04	Diffrep1_no_CRIP2top0.01pct.stringent_ann.txt	Intergenic	ORR1D1|LTR|ERVL-MaLR	-1351556	NM_026497	67993	Mm.36507	NM_026497	ENSMUSG00000024228	Nudt12	0610016O18Rik	nudix (nucleoside diphosphate linked moiety X)-type motif 12	protein-coding
Merged-chr17-59249439-1	chr17	59249211	59249668	+	6.04	Diffrep1_no_CRIP2top0.01pct.stringent_ann.txt	Intergenic	Intergenic	-236117	NM_026497	67993	Mm.36507	NM_026497	ENSMUSG00000024228	Nudt12	0610016O18Rik	nudix (nucleoside diphosphate linked moiety X)-type motif 12	protein-coding
Merged-chr4-31718789-1	chr4	31718585	31718994	+	6.04	Diffrep1_no_CRIP2top0.01pct.stringent_ann.txt	Intergenic	L1_Mus2|LINE|L1	-245318	NM_009316	26409	Mm.258589	NM_009316	ENSMUSG00000028284	Map3k7	B430101B05|C87327|Tak1	mitogen-activated protein kinase kinase kinase 7	protein-coding
Merged-chr9-71823474-1	chr9	71823217	71823731	+	6.04	Diffrep1_no_CRIP2top0.01pct.stringent_ann.txt	Intergenic	ORR1C1|LTR|ERVL-MaLR	-51872	NM_026599	68178	Mm.99961	NM_026599	ENSMUSG00000032232	Cgnl1	4933421H10Rik|9930020M10Rik|AI503810|Jacop	cingulin-like 1	protein-coding
Merged-chr15-100225195-1	chr15	100224987	100225403	+	6.04	Diffrep1_no_CRIP2top0.01pct.stringent_ann.txt	Intergenic	Intergenic	-2664	NM_007497	11908	Mm.676	NM_007497	ENSMUSG00000023027	Atf1	-	activating transcription factor 1	protein-coding
Merged-chr3-33984064-1	chr3	33983861	33984267	+	6.04	Diffrep1_no_CRIP2top0.01pct.stringent_ann.txt	Intergenic	L1MB8|LINE|L1	-36015	NM_008053	14359	Mm.259021	NM_008053	ENSMUSG00000027680	Fxr1	1110050J02Rik|9530073J07Rik|AI851072|Fxr1h|Fxr1p	fragile X mental retardation gene 1, autosomal homolog	protein-coding
Merged-chr4-108346805-1	chr4	108346611	108347000	+	6.04	Diffrep1_no_CRIP2top0.01pct.stringent_ann.txt	Intergenic	Intergenic	18653	NM_027250	69893	Mm.28354	NM_027250	ENSMUSG00000048351	Coa7	2010305A19Rik|AI451324|D4Ertd796e|Selrc1	cytochrome c oxidase assembly factor 7	protein-coding
Merged-chr14-24165708-1	chr14	24165453	24165963	+	6.04	Diffrep1_no_CRIP2top0.01pct.stringent_ann.txt	intron (NM_001163513, intron 10 of 31)	MTC|LTR|ERVL-MaLR	76831	NR_106069	102465697		NR_106069	ENSMUSG00000105723	Mir7210	mir-7210|mmu-mir-7210	microRNA 7210	ncRNA
Merged-chr6-88357809-1	chr6	88357532	88358087	+	6.04	Diffrep1_no_CRIP2top0.01pct.stringent_ann.txt	intron (NR_149744, intron 2 of 5)	intron (NR_149744, intron 2 of 5)	88730	NR_149744	65967	Mm.333237	NM_023060	ENSMUSG00000033216	Eefsec	Selb|mSelB|sec	eukaryotic elongation factor, selenocysteine-tRNA-specific	protein-coding
Merged-chr13-107218161-1	chr13	107217922	107218401	+	6.04	Diffrep1_no_CRIP2top0.01pct.stringent_ann.txt	Intergenic	Intergenic	195591	NR_015471	100040322	Mm.133867	NR_015471	ENSMUSG00000071181	3830408C21Rik	-	RIKEN cDNA 3830408C21 gene	ncRNA
Merged-chr17-29664428-1	chr17	29664155	29664702	+	6.04	Diffrep1_no_CRIP2top0.01pct.stringent_ann.txt	intron (NM_028791, intron 2 of 23)	intron (NM_028791, intron 2 of 23)	3833	NM_028791	74157	Mm.390979	NM_028791	ENSMUSG00000024019	Cmtr1	1300018I05Rik|AI451264|Ftsjd2|MTr1	cap methyltransferase 1	protein-coding
Merged-chr15-89745199-1	chr15	89745006	89745392	+	6.04	Diffrep1_no_CRIP2top0.01pct.stringent_ann.txt	Intergenic	Intergenic	96661	NM_018803	54526	Mm.261601	NM_018803	ENSMUSG00000063260	Syt10	-	synaptotagmin X	protein-coding
Merged-chr4-147421102-1	chr4	147420890	147421315	+	6.04	Diffrep1_no_CRIP2top0.01pct.stringent_ann.txt	intron (NM_001039209, intron 1 of 2)	intron (NM_001039209, intron 1 of 2)	-132175	NM_001014397	433804	Mm.332047	NM_001014397	ENSMUSG00000065999	Zfp985	Gm13154	zinc finger protein 985	protein-coding
Merged-chr2-30137587-1	chr2	30137242	30137932	+	6.04	Diffrep1_no_CRIP2top0.01pct.stringent_ann.txt	intron (NM_146252, intron 5 of 11)	intron (NM_146252, intron 5 of 11)	3841	NM_146252	70296	Mm.19172	NM_146252	ENSMUSG00000039678	Tbc1d13	2600014A06Rik|BC025586	TBC1 domain family, member 13	protein-coding
Merged-chr10-59702540-1	chr10	59702337	59702743	+	6.04	Diffrep1_no_CRIP2top0.01pct.stringent_ann.txt	promoter-TSS (NM_001291443)	promoter-TSS (NM_001291443)	-23	NM_001291442	216001	Mm.27199	NM_144822	ENSMUSG00000020111	Micu1	C730016L05Rik|Calc|Cbara1	mitochondrial calcium uptake 1	protein-coding
Merged-chr8-84129660-1	chr8	84129419	84129902	+	6.04	Diffrep1_no_CRIP2top0.01pct.stringent_ann.txt	intron (NM_001013384, intron 7 of 9)	intron (NM_001013384, intron 7 of 9)	3671	NM_001013384	244550	Mm.334654	NM_001013384	ENSMUSG00000012889	Podnl1	5832418A03Rik|Gm506	podocan-like 1	protein-coding
Merged-chr16-15903981-1	chr16	15903734	15904228	+	6.04	Diffrep1_no_CRIP2top0.01pct.stringent_ann.txt	intron (NM_001355731, intron 14 of 18)	intron (NM_001355731, intron 14 of 18)	16695	NM_007679	12609	Mm.347407	NM_007679	ENSMUSG00000071637	Cebpd	c/EBPdelta	CCAAT/enhancer binding protein (C/EBP), delta	protein-coding
Merged-chr11-115219049-1	chr11	115218836	115219263	+	6.04	Diffrep1_no_CRIP2top0.01pct.stringent_ann.txt	intron (NM_001033393, intron 8 of 9)	intron (NM_001033393, intron 8 of 9)	31562	NM_001033393	320534	Mm.260587	NM_001033393	ENSMUSG00000045980	Tmem104	C630005D06Rik|mFLJ00021	transmembrane protein 104	protein-coding
Merged-chr6-59063567-1	chr6	59063369	59063765	+	6.04	Diffrep1_no_CRIP2top0.01pct.stringent_ann.txt	Intergenic	ORR1F|LTR|ERVL-MaLR	-39065	NM_153574	58909	Mm.28813	NM_153574	ENSMUSG00000037709	Fam13a	AI462012|D430015B01Rik|FAM13A1|Precm1	family with sequence similarity 13, member A	protein-coding
Merged-chr10-79854552-2	chr10	79853887	79855182	+	5.995	Prol_Cu_CRIP2top0.01pct.stringent_ann.txt|Prol_no_CRIP2top0.01pct.stringent_ann.txt	non-coding (NR_029447, exon 1 of 1)	non-coding (NR_029447, exon 1 of 1)	102	NM_001077363	19205	Mm.265610	NM_008956	ENSMUSG00000006498	Ptbp1	AA407203|AL033359|HNRPI|PTB-1|PTB2|PTB3|PTB4|Ptb|pPTB	polypyrimidine tract binding protein 1	protein-coding
Merged-chr17-13231371-3	chr17	13230549	13232434	+	5.97	Diff_Cu_CRIP2top0.01pct.stringent_ann.txt|Prol_Cu_CRIP2top0.01pct.stringent_ann.txt|Prol_no_CRIP2top0.01pct.stringent_ann.txt	intron (NM_001167913, intron 1 of 2)	Lx5|LINE|L1	1228	NM_001167913	236574		NM_001167913	ENSMUSG00000073457	Smok2b	Gm1847|Smok+129	sperm motility kinase 2B	protein-coding
Merged-chr15-100552336-1	chr15	100551767	100552906	+	5.95	Prol_Cu_CRIP2top0.01pct.stringent_ann.txt	promoter-TSS (NM_033476)	promoter-TSS (NM_033476)	-328	NM_033476	21422	Mm.219040	NM_033476	ENSMUSG00000009733	Tfcp2	CP-2|CP2|D230015P20Rik|LBP-1c|LBP-1d|LBP1|LSF|Tcfcp2|UBP-1	transcription factor CP2	protein-coding
Merged-chr4-133479602-1	chr4	133478888	133480316	+	5.95	Prol_Cu_CRIP2top0.01pct.stringent_ann.txt	promoter-TSS (NM_175307)	promoter-TSS (NM_175307)	-531	NM_175307	100342	Mm.204656	NM_175307	ENSMUSG00000046694	Tent5b	4732473B16Rik|AU045678|AU046069|Fam46b	terminal nucleotidyltransferase 5B	protein-coding
Merged-chr1-128102874-1	chr1	128102200	128103548	+	5.95	Prol_Cu_CRIP2top0.01pct.stringent_ann.txt	promoter-TSS (NM_027678)	promoter-TSS (NM_027678)	127	NM_001357573	226409	Mm.425048	NM_027678	ENSMUSG00000036086	Zranb3	4933425L19Rik|AH2|AI316834|C730006D09	zinc finger, RAN-binding domain containing 3	protein-coding
Merged-chr8-70212544-1	chr8	70212108	70212980	+	5.95	Prol_Cu_CRIP2top0.01pct.stringent_ann.txt	promoter-TSS (NM_001007570)	promoter-TSS (NM_001007570)	-263	NM_001007570	73095	Mm.185413	NM_001007570	ENSMUSG00000002346	Slc25a42	2900084M01Rik	solute carrier family 25, member 42	protein-coding
Merged-chr3-131564295-1	chr3	131563513	131565078	+	5.95	Prol_Cu_CRIP2top0.01pct.stringent_ann.txt	promoter-TSS (NM_011863)	promoter-TSS (NM_011863)	-473	NM_001289479	23971	Mm.244912	NM_011863	ENSMUSG00000028032	Papss1	AI325286|Asapk|SK1	3'-phosphoadenosine 5'-phosphosulfate synthase 1	protein-coding
Merged-chr10-57441247-2	chr10	57440984	57441616	+	5.905	Diff_Cu_CRIP2top0.01pct.stringent_ann.txt|Diffrep1_Ins_CRIP2top0.01pct.stringent_ann.txt	Intergenic	Intergenic	45053	NR_045353	74928	Mm.416643	NR_045353	ENSMUSG00000097370	4930467K11Rik	-	RIKEN cDNA 4930467K11 gene	ncRNA
Merged-chr7-19628769-2	chr7	19628320	19629201	+	5.87	Prol_Cu_CRIP2top0.01pct.stringent_ann.txt|Prol_no_CRIP2top0.01pct.stringent_ann.txt	intron (NM_001290457, intron 1 of 10)	intron (NM_001290457, intron 1 of 10)	678	NM_009046	19698	Mm.1741	NM_009046	ENSMUSG00000002983	Relb	shep	avian reticuloendotheliosis viral (v-rel) oncogene related B	protein-coding
Merged-chr16-36874952-1	chr16	36874707	36875197	+	5.86	Diffrep1_Ins_CRIP2top0.01pct.stringent_ann.txt	promoter-TSS (NM_134111)	promoter-TSS (NM_134111)	-126	NM_134111	106389	Mm.432078	NM_134111	ENSMUSG00000022838	Eaf2	AW048865|FESTA-L|FESTA-S|Festa|Traits|U19	ELL associated factor 2	protein-coding
Merged-chr1-181395708-1	chr1	181395515	181395902	+	5.86	Diffrep1_Ins_CRIP2top0.01pct.stringent_ann.txt	intron (NM_001160212, intron 1 of 4)	ORR1F|LTR|ERVL-MaLR	43080	NM_001160212	72978	Mm.338083	NM_028408	ENSMUSG00000026514	Cnih3	2900075G08Rik|CNIH-3	cornichon family AMPA receptor auxiliary protein 3	protein-coding
Merged-chr5-116531011-1	chr5	116530695	116531328	+	5.86	Diffrep1_Ins_CRIP2top0.01pct.stringent_ann.txt	intron (NM_026886, intron 1 of 12)	intron (NM_026886, intron 1 of 12)	60806	NM_026886	68955	Mm.146779	NM_026886	ENSMUSG00000063919	Srrm4	1500001A10Rik|B230202K19Rik|bv|mKIAA1853|nSR100	serine/arginine repetitive matrix 4	protein-coding
Merged-chr6-51255269-1	chr6	51255006	51255532	+	5.86	Diffrep1_Ins_CRIP2top0.01pct.stringent_ann.txt	Intergenic	IMPB_01|Satellite|Satellite	14641	NR_029719	387166		NR_029719	ENSMUSG00000065505	Mir148a	Mirn148|Mirn148a|mir-148a	microRNA 148a	ncRNA
Merged-chr1-88273068-1	chr1	88272894	88273243	+	5.86	Diffrep1_Ins_CRIP2top0.01pct.stringent_ann.txt	intron (NM_198652, intron 3 of 7)	intron (NM_198652, intron 3 of 7)	-3660	NR_040291	78605	Mm.384762	NR_040291		6430706D22Rik	-	RIKEN cDNA 6430706D22 gene	ncRNA
Merged-chr11-62902692-1	chr11	62902414	62902971	+	5.86	Diffrep1_Ins_CRIP2top0.01pct.stringent_ann.txt	Intergenic	MIRb|SINE|MIR	23237	NM_001356520	67510	Mm.9806	NM_026210	ENSMUSG00000014177	Tvp23b	1810036I24Rik|Fam18b|Fam18b1	trans-golgi network vesicle protein 23B	protein-coding
Merged-chr13-69316256-1	chr13	69316010	69316502	+	5.86	Diffrep1_Ins_CRIP2top0.01pct.stringent_ann.txt	Intergenic	Intergenic	217608	NM_198600	210106	Mm.315959	NM_198600	ENSMUSG00000034575	Tent4a	LAK-1|POLK|Papd7|Pols|TRF4|TRF4-1	terminal nucleotidyltransferase 4A	protein-coding
Merged-chr13-12361560-1	chr13	12361332	12361788	+	5.86	Diffrep1_Ins_CRIP2top0.01pct.stringent_ann.txt	Intergenic	Intergenic	-20828	NM_033268	11472	Mm.37638	NM_033268	ENSMUSG00000052374	Actn2	1110008F24Rik	actinin alpha 2	protein-coding
Merged-chr1-153894521-1	chr1	153894239	153894804	+	5.86	Diffrep1_Ins_CRIP2top0.01pct.stringent_ann.txt	Intergenic	Intergenic	2875	NM_178244	240819	Mm.453236	NM_178244	ENSMUSG00000047053	Teddm1a	Epdd1|Teddm1|e9-1	transmembrane epididymal protein 1A	protein-coding
Merged-chr11-95525812-1	chr11	95525574	95526050	+	5.86	Diffrep1_Ins_CRIP2top0.01pct.stringent_ann.txt	Intergenic	L1MA7|LINE|L1	-11247	NM_130858	104079	Mm.22970	NM_130858	ENSMUSG00000046719	Nxph3	-	neurexophilin 3	protein-coding
Merged-chr6-64646926-1	chr6	64646725	64647127	+	5.86	Diffrep1_Ins_CRIP2top0.01pct.stringent_ann.txt	intron (NM_008167, intron 14 of 15)	ORR1D1|LTR|ERVL-MaLR	-82199	NM_007500	11921	Mm.57229	NM_007500	ENSMUSG00000073043	Atoh1	Hath1|MATH-1|Math1|bHLHa14	atonal bHLH transcription factor 1	protein-coding
Merged-chr2-160864479-1	chr2	160864290	160864668	+	5.86	Diffrep1_Ins_CRIP2top0.01pct.stringent_ann.txt	intron (NM_177263, intron 1 of 3)	RMER6A|LTR|ERVK	8511	NM_177263	320799	Mm.436734	NM_177263	ENSMUSG00000035877	Zhx3	1810059C13Rik|4932418O04Rik|9530010N21Rik|Tix1|mKIAA0395	zinc fingers and homeoboxes 3	protein-coding
Merged-chr5-3524171-1	chr5	3523994	3524348	+	5.86	Diffrep1_Ins_CRIP2top0.01pct.stringent_ann.txt	3' UTR (NM_009873, exon 8 of 8)	3' UTR (NM_009873, exon 8 of 8)	-19662	NM_001042501	68152	Mm.240265	NM_026583	ENSMUSG00000058503	Fam133b	2900022K02Rik|5830415L20Rik	family with sequence similarity 133, member B	protein-coding
Merged-chr18-60974511-1	chr18	60974287	60974735	+	5.86	Diffrep1_Ins_CRIP2top0.01pct.stringent_ann.txt	intron (NM_177407, intron 14 of 17)	intron (NM_177407, intron 14 of 17)	10957	NM_009792	12322	Mm.131530	NM_009792	ENSMUSG00000024617	Camk2a	CaMKII|R74975|mKIAA0968	calcium/calmodulin-dependent protein kinase II alpha	protein-coding
Merged-chr1-40154363-1	chr1	40154106	40154620	+	5.86	Diffrep1_Ins_CRIP2top0.01pct.stringent_ann.txt	Intergenic	ORR1A3|LTR|ERVL-MaLR	68270	NM_001360800	16178	Mm.1349	NM_010555	ENSMUSG00000026073	Il1r2	CD121b|Il1r-2	interleukin 1 receptor, type II	protein-coding
Merged-chr13-114782586-1	chr13	114782315	114782858	+	5.86	Diffrep1_Ins_CRIP2top0.01pct.stringent_ann.txt	Intergenic	MTB|LTR|ERVL-MaLR	-35651	NM_001113374	17434	Mm.19027	NM_013826	ENSMUSG00000015536	Mocs2	AI415403	molybdenum cofactor synthesis 2	protein-coding
Merged-chr19-42213752-1	chr19	42213476	42214029	+	5.86	Diffrep1_Ins_CRIP2top0.01pct.stringent_ann.txt	Intergenic	Intergenic	-11500	NM_018780	54612	Mm.470071	NM_018780	ENSMUSG00000018822	Sfrp5	AI605071|SARP3	secreted frizzled-related sequence protein 5	protein-coding
Merged-chr15-45148200-1	chr15	45148001	45148400	+	5.86	Diffrep1_Ins_CRIP2top0.01pct.stringent_ann.txt	Intergenic	Lx|LINE|L1	-33266	NM_026200	67498	Mm.300079	NM_026200	ENSMUSG00000022342	Kcnv1	2700023A03Rik|vibe	potassium channel, subfamily V, member 1	protein-coding
Merged-chr16-20720164-1	chr16	20719963	20720365	+	5.86	Diffrep1_Ins_CRIP2top0.01pct.stringent_ann.txt	intron (NM_001356423, intron 3 of 4)	intron (NM_001356423, intron 3 of 4)	1987	NM_001356423	245841	Mm.288730	NM_145632	ENSMUSG00000021018	Polr2h	-	polymerase (RNA) II (DNA directed) polypeptide H	protein-coding
Merged-chr7-24884269-1	chr7	24883895	24884643	+	5.82	Prol_no_CRIP2top0.01pct.stringent_ann.txt	promoter-TSS (NM_001360119)	promoter-TSS (NM_001360119)	-323	NR_153409	20085	Mm.300281	NM_023133	ENSMUSG00000040952	Rps19	Dsk3	ribosomal protein S19	protein-coding
Merged-chr9-119088051-1	chr9	119087523	119088580	+	5.82	Prol_no_CRIP2top0.01pct.stringent_ann.txt	intron (NM_019676, intron 1 of 14)	intron (NM_019676, intron 1 of 14)	210	NM_001293648	18799	Mm.23963	NM_019676	ENSMUSG00000010660	Plcd1	AW212592|C79986	phospholipase C, delta 1	protein-coding
Merged-chr8-110794005-1	chr8	110793637	110794374	+	5.82	Prol_no_CRIP2top0.01pct.stringent_ann.txt	intron (NM_029646, intron 1 of 7)	ID_B1|SINE|B4	11919	NM_001135100	76527	Mm.77697	NM_029646	ENSMUSG00000031750	Il34	2010004A03Rik|AI593503	interleukin 34	protein-coding
Merged-chr7-133162102-1	chr7	133161745	133162459	+	5.82	Prol_no_CRIP2top0.01pct.stringent_ann.txt	Intergenic	Intergenic	33851	NR_046279	74970	Mm.491044	NR_046279	ENSMUSG00000109816	4930483O08Rik	-	RIKEN cDNA 4930483O08 gene	ncRNA
Merged-chr5-120613136-1	chr5	120612756	120613517	+	5.82	Prol_no_CRIP2top0.01pct.stringent_ann.txt	promoter-TSS (NM_028041)	promoter-TSS (NM_028041)	6	NM_028041	71990	Mm.24495	NM_028041	ENSMUSG00000029599	Ddx54	2410015A15Rik|AI414901|DP97	DEAD (Asp-Glu-Ala-Asp) box polypeptide 54	protein-coding
Merged-chr15-25494851-1	chr15	25494484	25495219	+	5.82	Prol_no_CRIP2top0.01pct.stringent_ann.txt	Intergenic	Intergenic	80659	NR_027376	432939	Mm.146555	NM_001013791		Gm5468	100040583|EG432939	predicted gene 5468	ncRNA
Merged-chr18-79467244-1	chr18	79466844	79467645	+	5.82	Prol_no_CRIP2top0.01pct.stringent_ann.txt	Intergenic	RMER15-int|LTR|ERVL	-357853	NM_053099	240427	Mm.312871	NM_053099	ENSMUSG00000024548	Setbp1	C130092E12|Seb|mKIAA0437	SET binding protein 1	protein-coding
Merged-chr7-101896387-1	chr7	101895954	101896821	+	5.82	Prol_no_CRIP2top0.01pct.stringent_ann.txt	promoter-TSS (NM_027532)	promoter-TSS (NM_027532)	56	NM_027532	75430	Mm.284491	NM_027532	ENSMUSG00000030649	Anapc15	3200002M19Rik|6330414C15Rik|APC15	anaphase prompoting complex C subunit 15	protein-coding
Merged-chr8-83899745-1	chr8	83899346	83900145	+	5.82	Prol_no_CRIP2top0.01pct.stringent_ann.txt	promoter-TSS (NM_181039)	promoter-TSS (NM_181039)	-353	NM_181039	330814	Mm.260733	NM_181039	ENSMUSG00000013033	Adgrl1	2900070I05Rik|AI182398|CLIBA|Lec2|Lphn1|mKIAA0821	adhesion G protein-coupled receptor L1	protein-coding
Merged-chr8-84742651-1	chr8	84742295	84743007	+	5.82	Prol_no_CRIP2top0.01pct.stringent_ann.txt	intron (NM_001081982, intron 2 of 9)	intron (NM_001081982, intron 2 of 9)	31718	NM_001081981	18032	Mm.9394	NM_010906	ENSMUSG00000001911	Nfix	CTF|NF-I/X|NF1-X|NFI-X	nuclear factor I/X	protein-coding
Merged-chr8-105827405-1	chr8	105827081	105827730	+	5.82	Prol_no_CRIP2top0.01pct.stringent_ann.txt	promoter-TSS (NM_024445)	promoter-TSS (NM_024445)	-55	NM_145824	74334	Mm.4206	NM_145824	ENSMUSG00000037415	Ranbp10	4432417N03Rik	RAN binding protein 10	protein-coding
Merged-chr11-53794915-1	chr11	53794576	53795254	+	5.82	Prol_no_CRIP2top0.01pct.stringent_ann.txt	intron (NR_033332, intron 3 of 3)	intron (NR_033332, intron 3 of 3)	24442	NM_001159396	16362	Mm.105218	NM_008390	ENSMUSG00000018899	Irf1	AU020929|Irf-1	interferon regulatory factor 1	protein-coding
Merged-chr18-34932036-1	chr18	34931633	34932439	+	5.82	Prol_no_CRIP2top0.01pct.stringent_ann.txt	promoter-TSS (NM_144866)	promoter-TSS (NM_144866)	-33	NM_144866	225363	Mm.329353	NM_144866	ENSMUSG00000024360	Etf1	AI463371|D6Ertd109e|ERF|ERF1|SUP45L1|TB3-1	eukaryotic translation termination factor 1	protein-coding
Merged-chr3-121604915-1	chr3	121604670	121605160	+	5.82	Prol_no_CRIP2top0.01pct.stringent_ann.txt	Intergenic	Intergenic	38570	NR_036457	100503044	Mm.65320	NM_176992	ENSMUSG00000044522	A730020M07Rik	-	RIKEN cDNA A730020M07 gene	ncRNA
Merged-chr7-131784277-1	chr7	131783799	131784756	+	5.82	Prol_no_CRIP2top0.01pct.stringent_ann.txt	Intergenic	Intergenic	-182183	NM_173410	233919	Mm.208740	NM_173410	ENSMUSG00000040125	Gpr26	9630036A11Rik|A730021D22	G protein-coupled receptor 26	protein-coding
Merged-chr4-136206137-1	chr4	136205816	136206459	+	5.82	Prol_no_CRIP2top0.01pct.stringent_ann.txt	promoter-TSS (NM_001355698)	promoter-TSS (NM_001355698)	-228	NM_001355698	230837	Mm.77788	NM_001008232	ENSMUSG00000036995	Asap3	9430088F20Rik|Ddefl1|Gm140|UPLC1	ArfGAP with SH3 domain, ankyrin repeat and PH domain 3	protein-coding
Merged-chr5-135778454-1	chr5	135778120	135778788	+	5.82	Prol_no_CRIP2top0.01pct.stringent_ann.txt	promoter-TSS (NM_008617)	promoter-TSS (NM_008617)	-69	NM_029659	76571	Mm.247666	NM_029659	ENSMUSG00000019178	Styxl1	1700011C14Rik|Dusp24|Mkstyx	serine/threonine/tyrosine interacting-like 1	protein-coding
Merged-chr17-46270394-1	chr17	46269904	46270884	+	5.82	Prol_no_CRIP2top0.01pct.stringent_ann.txt	intron (NM_001252475, intron 1 of 8)	intron (NM_001252475, intron 1 of 8)	12632	NM_001252474	74094	Mm.284594	NM_028751	ENSMUSG00000012296	Tjap1	0610041D19Rik|AI415281|AW121008|Pilt|Tjp4	tight junction associated protein 1	protein-coding
Merged-chr8-122281585-1	chr8	122281251	122281919	+	5.82	Prol_no_CRIP2top0.01pct.stringent_ann.txt	promoter-TSS (NM_009569)	promoter-TSS (NM_009569)	-556	NM_009569	22761	Mm.3105	NM_009569	ENSMUSG00000049577	Zfpm1	FOG|Fog1	zinc finger protein, multitype 1	protein-coding
Merged-chr10-57442559-1	chr10	57441736	57443383	+	5.82	Prol_no_CRIP2top0.01pct.stringent_ann.txt	Intergenic	Intergenic	43794	NR_045353	74928	Mm.416643	NR_045353	ENSMUSG00000097370	4930467K11Rik	-	RIKEN cDNA 4930467K11 gene	ncRNA
Merged-chr8-70797316-1	chr8	70796980	70797653	+	5.82	Prol_no_CRIP2top0.01pct.stringent_ann.txt	promoter-TSS (NR_106099)	promoter-TSS (NR_106099)	-819	NR_106099	102466823		NR_106099	ENSMUSG00000099031	Mir7240	Gm27487|mmu-mir-7240	microRNA 7240	ncRNA
Merged-chr15-38470656-1	chr15	38470175	38471137	+	5.82	Prol_no_CRIP2top0.01pct.stringent_ann.txt	Intergenic	CpG	19891	NR_105916	102465574		NR_105916	ENSMUSG00000099110	Mir6951	Gm27765|mmu-mir-6951	microRNA 6951	ncRNA
Merged-chr9-65909151-1	chr9	65908612	65909691	+	5.82	Prol_no_CRIP2top0.01pct.stringent_ann.txt	promoter-TSS (NM_019797)	promoter-TSS (NM_019797)	141	NM_173185	214897	Mm.325816	NM_173185	ENSMUSG00000032384	Csnk1g1	9130020E21Rik	casein kinase 1, gamma 1	protein-coding
Merged-chr10-75704601-1	chr10	75704261	75704942	+	5.82	Prol_no_CRIP2top0.01pct.stringent_ann.txt	intron (NM_172549, intron 26 of 36)	intron (NM_172549, intron 26 of 36)	59756	NM_172549	104248	Mm.257404	NM_172549	ENSMUSG00000020196	Cabin1	A330070M20Rik|Cain|Ppp3in	calcineurin binding protein 1	protein-coding
Merged-chr17-47521879-3	chr17	47521373	47522522	+	5.77667	Diff_Cu_CRIP2top0.01pct.stringent_ann.txt|Prol_Cu_CRIP2top0.01pct.stringent_ann.txt|Prol_no_CRIP2top0.01pct.stringent_ann.txt	intron (NM_001081635, intron 1 of 6)	intron (NM_001081635, intron 1 of 6)	16896	NM_001081635	12445	Mm.27291	NM_007632	ENSMUSG00000034165	Ccnd3	9230106B05Rik|AA682053|AL024085|AW146355|C78795	cyclin D3	protein-coding
Merged-chr2-91070576-2	chr2	91069568	91071813	+	5.77	Prol_Cu_CRIP2top0.01pct.stringent_ann.txt|Prol_no_CRIP2top0.01pct.stringent_ann.txt	promoter-TSS (NM_026721)	promoter-TSS (NM_026721)	-375	NM_001290765	68427	Mm.192375	NM_026721	ENSMUSG00000002105	Slc39a13	1100001L14Rik|AA387663|ZIP-13|ZIP13	solute carrier family 39 (metal ion transporter), member 13	protein-coding
Merged-chr4-3068342-2	chr4	3066968	3070150	+	5.77	Prol_Cu_CRIP2top0.01pct.stringent_ann.txt|Prol_no_CRIP2top0.01pct.stringent_ann.txt	Intergenic	Intergenic	-103524	NM_001167534	100312470	Mm.480297	NM_001167534	ENSMUSG00000115072	Vmn1r2	Gm11776	vomeronasal 1 receptor 2	protein-coding
Merged-chr18-5820160-2	chr18	5819700	5820607	+	5.77	Prol_Cu_CRIP2top0.01pct.stringent_ann.txt|Prol_no_CRIP2top0.01pct.stringent_ann.txt	Intergenic	Intergenic	227506	NM_001360981	21417	Mm.3929	NM_011546	ENSMUSG00000024238	Zeb1	3110032K11Rik|AREB6|BZP|MEB1|Nil2|TCF-8|Tcf18|Tcf8|Tw|ZEB|Zfhep|Zfhx1a|Zfx1a|Zfx1ha|[delta]EF1	zinc finger E-box binding homeobox 1	protein-coding
Merged-chr11-97188202-2	chr11	97187554	97188816	+	5.75	Prol_Cu_CRIP2top0.01pct.stringent_ann.txt|Prol_no_CRIP2top0.01pct.stringent_ann.txt	promoter-TSS (NM_008379)	promoter-TSS (NM_008379)	-293	NM_008379	16211	Mm.251013	NM_008379	ENSMUSG00000001440	Kpnb1	AA409963|IPOB|Impnb	karyopherin (importin) beta 1	protein-coding
Merged-chr19-44248201-1	chr19	44247641	44248762	+	5.72	Prol_Cu_CRIP2top0.01pct.stringent_ann.txt	Intergenic	CpG	44913	NM_024450	30049	Mm.480594	NM_024450	ENSMUSG00000025202	Scd3	4930513N16Rik	stearoyl-coenzyme A desaturase 3	protein-coding
Merged-chr9-31280496-1	chr9	31279970	31281022	+	5.72	Prol_Cu_CRIP2top0.01pct.stringent_ann.txt	Intergenic	Intergenic	9095	NM_001101597	638580	Mm.373655	NM_001101597		Gm7244	EG638580	predicted gene 7244	protein-coding
Merged-chr7-16286337-1	chr7	16285637	16287038	+	5.72	Prol_Cu_CRIP2top0.01pct.stringent_ann.txt	intron (NM_001136471, intron 1 of 13)	CpG	458	NM_001136471	243846	Mm.482401	NM_172297	ENSMUSG00000041375	Ccdc9	2600011L02Rik	coiled-coil domain containing 9	protein-coding
Merged-chr11-3374270-1	chr11	3373679	3374861	+	5.72	Prol_Cu_CRIP2top0.01pct.stringent_ann.txt	intron (NM_010718, intron 2 of 15)	intron (NM_010718, intron 2 of 15)	-2866	NM_001361623	16886	Mm.124176	NM_010718	ENSMUSG00000020451	Limk2	Limk-2|whe	LIM motif-containing protein kinase 2	protein-coding
Merged-chr17-23675961-2	chr17	23675197	23676636	+	5.655	Prol_Cu_CRIP2top0.01pct.stringent_ann.txt|Prol_no_CRIP2top0.01pct.stringent_ann.txt	TTS (NM_181821)	TTS (NM_181821)	1533	NM_013749	27279	Mm.28518	NM_013749	ENSMUSG00000023905	Tnfrsf12a	AI255180|C87282|Fn14|HPIP|TWEAK-R|TweakR	tumor necrosis factor receptor superfamily, member 12a	protein-coding
Merged-chr12-85201489-2	chr12	85200757	85202136	+	5.655	Prol_Cu_CRIP2top0.01pct.stringent_ann.txt|Prol_no_CRIP2top0.01pct.stringent_ann.txt	Intergenic	Intergenic	-18035	NM_145445	217715	Mm.29041	NM_145445	ENSMUSG00000004788	Eif2b2	EIF-2Bbeta|EIF2B	eukaryotic translation initiation factor 2B, subunit 2 beta	protein-coding
Merged-chr4-151246678-1	chr4	151246462	151246894	+	5.62	Diff_Cu_CRIP2top0.01pct.stringent_ann.txt	intron (NM_001081557, intron 6 of 23)	(TCCA)n|Simple_repeat|Simple_repeat	157108	NM_001308446	105704528	Mm.415128	NM_001308446	ENSMUSG00000078491	Gm13090	-	predicted gene 13090	protein-coding
Merged-chr14-21238457-1	chr14	21238184	21238731	+	5.62	Diff_Cu_CRIP2top0.01pct.stringent_ann.txt	intron (NM_134079, intron 5 of 10)	MTD|LTR|ERVL-MaLR	162305	NM_001243041	11534	Mm.188734	NM_134079	ENSMUSG00000039197	Adk	2310026J05Rik|5033405D03Rik|AI255373|AI987814|Ak	adenosine kinase	protein-coding
Merged-chr4-146522098-1	chr4	146521868	146522328	+	5.62	Diff_Cu_CRIP2top0.01pct.stringent_ann.txt	intron (NR_045468, intron 2 of 2)	Lx3B|LINE|L1	7178	NM_001243139	100041433	Mm.441741	NM_001243138	ENSMUSG00000056300	Zfp981	Gm13247	zinc finger protein 981	protein-coding
Merged-chr16-3245430-1	chr16	3245257	3245603	+	5.62	Diff_Cu_CRIP2top0.01pct.stringent_ann.txt	Intergenic	Intergenic	-346968	NM_146860	258859	Mm.377723	NM_146860	ENSMUSG00000051003	Olfr161	MOR131-1|OR912-47M6	olfactory receptor 161	protein-coding
Merged-chr3-80929677-1	chr3	80929463	80929891	+	5.62	Diff_Cu_CRIP2top0.01pct.stringent_ann.txt	Intergenic	Lx2|LINE|L1	-16017	NM_001281969	14658	Mm.275639	NM_010298	ENSMUSG00000028020	Glrb	AI853901|Glyrb|spa|spastic	glycine receptor, beta subunit	protein-coding
Merged-chr1-85247332-1	chr1	85247094	85247571	+	5.62	Diff_Cu_CRIP2top0.01pct.stringent_ann.txt	intron (NM_175219, intron 7 of 7)	intron (NM_175219, intron 7 of 7)	23234	NM_175219	620078	Mm.386456	NM_175219	ENSMUSG00000052477	C130026I21Rik	4930565N07Rik	RIKEN cDNA C130026I21 gene	protein-coding
Merged-chr13-12881034-1	chr13	12880721	12881347	+	5.62	Diff_Cu_CRIP2top0.01pct.stringent_ann.txt	Intergenic	Intergenic	-80955	NM_011118	18812	Mm.457984	NM_011118	ENSMUSG00000056457	Prl2c3	Ghd1|MRP-2|MRP-3|Mrpplf3|PLF-2|PLF-3|Plf2|Prl2c4|mrp/plf3	prolactin family 2, subfamily c, member 3	protein-coding
Merged-chr5-119905861-1	chr5	119905617	119906106	+	5.62	Diff_Cu_CRIP2top0.01pct.stringent_ann.txt	Intergenic	(TCCA)n|Simple_repeat|Simple_repeat	71198	NM_011537	21388	Mm.103636	NM_011537	ENSMUSG00000018263	Tbx5	-	T-box 5	protein-coding
Merged-chrX-169994643-1	chrX	169994362	169994925	+	5.62	Diff_Cu_CRIP2top0.01pct.stringent_ann.txt	Intergenic	Intergenic	-15726	NR_029457	654820	Mm.34441	NM_001039559	ENSMUSG00000072844	G530011O06Rik	-	RIKEN cDNA G530011O06 gene	ncRNA
Merged-chr5-3678573-1	chr5	3678324	3678822	+	5.62	Diff_Cu_CRIP2top0.01pct.stringent_ann.txt	intron (NM_029154, intron 10 of 10)	intron (NM_029154, intron 10 of 10)	21569	NM_029141	75010	Mm.85064	NM_029141	ENSMUSG00000014529	Tmbim7	4930403J02Rik|4930500J03Rik|4930511M11Rik|Lfg5|Lgf5|Tmbim1b	transmembrane BAX inhibitor motif containing 7	protein-coding
Merged-chr5-15512487-1	chr5	15512274	15512701	+	5.62	Diff_Cu_CRIP2top0.01pct.stringent_ann.txt	Intergenic	RMER17A|LTR|ERVK	16735	NM_001310449	100861755	Mm.382859	NM_001310449	ENSMUSG00000106445	Gm21190	-	predicted gene, 21190	protein-coding
Merged-chr4-156343277-1	chr4	156343033	156343521	+	5.62	Diff_Cu_CRIP2top0.01pct.stringent_ann.txt	Intergenic	Intergenic	12151	NM_009485	22300	Mm.377117	NM_009485		Vmn2r123	V2r1	vomeronasal 2, receptor 123	protein-coding
Merged-chr7-95922311-1	chr7	95922081	95922541	+	5.62	Diff_Cu_CRIP2top0.01pct.stringent_ann.txt	Intergenic	Intergenic	-248933	NM_001310762	23966	Mm.254610	NM_011858	ENSMUSG00000048078	Tenm4	Doc4|ELM2|Odz4|R75022|Ten-m4|l(7)-3Rn|l7Rn3|mKIAA1302	teneurin transmembrane protein 4	protein-coding
Merged-chr11-3101802-1	chr11	3101536	3102069	+	5.62	Diff_Cu_CRIP2top0.01pct.stringent_ann.txt	Intergenic	GSAT_MM|Satellite|Satellite	-22219	NR_003517	236604	Mm.247625	NM_001004146		Pisd-ps1	-	phosphatidylserine decarboxylase, pseudogene 1	pseudo
Merged-chr7-113764528-1	chr7	113764310	113764746	+	5.62	Diff_Cu_CRIP2top0.01pct.stringent_ann.txt	Intergenic	(TGGA)n|Simple_repeat|Simple_repeat	-1470	NM_145584	233744	Mm.334160	NM_145584	ENSMUSG00000038156	Spon1	AI666765|AW455831|BC020531|D330035F22Rik|FSP	spondin 1, (f-spondin) extracellular matrix protein	protein-coding
Merged-chr13-12903009-1	chr13	12902688	12903331	+	5.62	Diff_Cu_CRIP2top0.01pct.stringent_ann.txt	Intergenic	Lx|LINE|L1	102321	NM_031191	18811	Mm.88796	NM_031191	ENSMUSG00000079092	Prl2c2	Ghd2|MRP-1|PLF-1|Plf|Plf1	prolactin family 2, subfamily c, member 2	protein-coding
Merged-chr19-5345815-3	chr19	5345266	5346383	+	5.61667	Diff_Cu_CRIP2top0.01pct.stringent_ann.txt|Prol_Cu_CRIP2top0.01pct.stringent_ann.txt|Prol_no_CRIP2top0.01pct.stringent_ann.txt	3' UTR (NM_028623, exon 3 of 3)	3' UTR (NM_028623, exon 3 of 3)	3750	NM_028623	73720	Mm.36816	NM_028623	ENSMUSG00000024846	Cst6	1110017E11Rik|N28197|ichq	cystatin E/M	protein-coding
Merged-chr9-65312768-1	chr9	65312428	65313108	+	5.61	Diff_Cu_CRIP2top0.01pct.stringent_ann.txt	intron (NM_011802, intron 6 of 13)	MT2B|LTR|ERVL	18508	NM_011802	270166	Mm.30088	NM_011802	ENSMUSG00000015357	Clpx	AU014732|E330029I21	caseinolytic mitochondrial matrix peptidase chaperone subunit	protein-coding
Merged-chr4-3050862-2	chr4	3049998	3052165	+	5.535	Prol_Cu_CRIP2top0.01pct.stringent_ann.txt|Prol_no_CRIP2top0.01pct.stringent_ann.txt	Intergenic	Intergenic	-121002	NM_001167534	100312470	Mm.480297	NM_001167534	ENSMUSG00000115072	Vmn1r2	Gm11776	vomeronasal 1 receptor 2	protein-coding
Merged-chr6-113327062-1	chr6	113326490	113327634	+	5.49	Prol_Cu_CRIP2top0.01pct.stringent_ann.txt	promoter-TSS (NR_149720)	promoter-TSS (NR_149720)	86	NR_149720	18294	Mm.43612	NM_010957	ENSMUSG00000030271	Ogg1	Mmh	8-oxoguanine DNA-glycosylase 1	protein-coding
Merged-chr17-57060750-1	chr17	57060191	57061310	+	5.49	Prol_Cu_CRIP2top0.01pct.stringent_ann.txt	promoter-TSS (NM_025877)	promoter-TSS (NM_025877)	-887	NM_025877	66972	Mm.23720	NM_025877	ENSMUSG00000046329	Slc25a23	2310067G05Rik|SCaMC-3	solute carrier family 25 (mitochondrial carrier; phosphate carrier), member 23	protein-coding
Merged-chr2-101762720-1	chr2	101762156	101763285	+	5.49	Prol_Cu_CRIP2top0.01pct.stringent_ann.txt	intron (NM_001355625, intron 3 of 8)	intron (NM_001355625, intron 3 of 8)	34987	NM_001083810	72446	Mm.24138	NM_175181	ENSMUSG00000032841	Prr5l	2600010E01Rik|4833411O04Rik|Protor-2|Protor2	proline rich 5 like	protein-coding
Merged-chr11-116643752-1	chr11	116643354	116644151	+	5.49	Prol_Cu_CRIP2top0.01pct.stringent_ann.txt	Intergenic	Intergenic	10561	NM_030206	114886	Mm.34598	NM_030206	ENSMUSG00000020810	Cygb	3110001K20Rik|HGb|Staap	cytoglobin	protein-coding
Merged-chr3-88492821-1	chr3	88492388	88493254	+	5.49	Prol_Cu_CRIP2top0.01pct.stringent_ann.txt	intron (NM_001002011, intron 1 of 11)	intron (NM_001002011, intron 1 of 11)	491	NM_019390	16905	Mm.243014	NM_019390	ENSMUSG00000028063	Lmna	Dhe	lamin A	protein-coding
Merged-chr10-86778422-1	chr10	86777723	86779122	+	5.49	Prol_Cu_CRIP2top0.01pct.stringent_ann.txt	promoter-TSS (NM_175331)	promoter-TSS (NM_175331)	-583	NM_175331	103466	Mm.200446	NM_175331	ENSMUSG00000054027	Nt5dc3	AU040402|AW540062|C630002B14Rik|TU12B1-TY	5'-nucleotidase domain containing 3	protein-coding
Merged-chr7-4684955-1	chr7	4684440	4685471	+	5.49	Prol_Cu_CRIP2top0.01pct.stringent_ann.txt	promoter-TSS (NM_001360629)	promoter-TSS (NM_001360629)	26	NM_001360629	66245	Mm.6803	NM_024172	ENSMUSG00000063802	Hspbp1	1500019G21Rik	HSPA (heat shock 70kDa) binding protein, cytoplasmic cochaperone 1	protein-coding
Merged-chr7-3644855-2	chr7	3644227	3645367	+	5.43	Prol_Cu_CRIP2top0.01pct.stringent_ann.txt|Prol_no_CRIP2top0.01pct.stringent_ann.txt	promoter-TSS (NM_146176)	promoter-TSS (NM_146176)	-472	NM_146176	232791	Mm.358731	NM_146176	ENSMUSG00000035632	Cnot3	A930039N10Rik	CCR4-NOT transcription complex, subunit 3	protein-coding
Merged-chr5-142822197-2	chr5	142821433	142823763	+	5.42	Prol_Cu_CRIP2top0.01pct.stringent_ann.txt|Prol_no_CRIP2top0.01pct.stringent_ann.txt	Intergenic	Intergenic	-5211	NM_001122730	231861	Mm.354649	NM_178242	ENSMUSG00000039477	Tnrc18	BC025631|EG381742|Zfp469	trinucleotide repeat containing 18	protein-coding
Merged-chrUn_GL456239-3027-3	chrUn_GL456239	4	4370	+	5.4	Diff_Cu_CRIP2top0.01pct.stringent_ann.txt|Prol_Cu_CRIP2top0.01pct.stringent_ann.txt|Prol_no_CRIP2top0.01pct.stringent_ann.txt	NA	Intergenic	NA	NA
Merged-chr7-110121796-1	chr7	110121401	110122192	+	5.37	Prol_no_CRIP2top0.01pct.stringent_ann.txt	promoter-TSS (NM_001355058)	promoter-TSS (NM_001355058)	-263	NM_001355058	22390	Mm.287173	NM_009516	ENSMUSG00000031016	Wee1	Wee1A	WEE 1 homolog 1 (S. pombe)	protein-coding
Merged-chr12-100725299-1	chr12	100724915	100725683	+	5.37	Prol_no_CRIP2top0.01pct.stringent_ann.txt	promoter-TSS (NM_001330702)	promoter-TSS (NM_001330702)	-179	NM_001330702	73086	Mm.220417	NM_153587	ENSMUSG00000021180	Rps6ka5	3110005L17Rik|6330404E13Rik|AI854034|MSK1|MSPK1|RLPK|RLSK|S6K-alpha-5	ribosomal protein S6 kinase, polypeptide 5	protein-coding
Merged-chr7-125445104-1	chr7	125444626	125445582	+	5.37	Prol_no_CRIP2top0.01pct.stringent_ann.txt	intron (NM_029842, intron 1 of 7)	CpG	484	NM_029842	77035	Mm.307239	NM_029842	ENSMUSG00000030752	Kdm8	3110005O21Rik|Jmjd5	lysine (K)-specific demethylase 8	protein-coding
Merged-chr10-80160018-1	chr10	80159595	80160441	+	5.37	Prol_no_CRIP2top0.01pct.stringent_ann.txt	intron (NR_038088, intron 1 of 4)	CpG	-7821	NM_007705	12696	Mm.17898	NM_007705	ENSMUSG00000045193	Cirbp	Cirp|R74941	cold inducible RNA binding protein	protein-coding
Merged-chr11-98774103-1	chr11	98773717	98774489	+	5.37	Prol_no_CRIP2top0.01pct.stringent_ann.txt	intron (NM_145434, intron 1 of 7)	CpG	1274	NM_145434	217166	Mm.390397	NM_145434	ENSMUSG00000020889	Nr1d1	A530070C09Rik|R75201	nuclear receptor subfamily 1, group D, member 1	protein-coding
Merged-chr5-125268650-1	chr5	125268334	125268967	+	5.37	Prol_no_CRIP2top0.01pct.stringent_ann.txt	Intergenic	Intergenic	72444	NM_016741	20778	Mm.282242	NM_016741	ENSMUSG00000037936	Scarb1	AI120173|CD36|Cd36l1|Chohd1|Cla-1|Cla1|D5Ertd460e|Hdlq1|Hlb398|SR-B1|SR-BI|SRBI|Srb1|mSR-BI	scavenger receptor class B, member 1	protein-coding
Merged-chr15-88810189-1	chr15	88809809	88810570	+	5.37	Prol_no_CRIP2top0.01pct.stringent_ann.txt	intron (NM_145477, intron 5 of 7)	ORR1E|LTR|ERVL-MaLR	9129	NM_001142357	223774	Mm.41512	NM_145477	ENSMUSG00000035845	Alg12	ECM39	asparagine-linked glycosylation 12 (alpha-1,6-mannosyltransferase)	protein-coding
Merged-chr17-56490781-1	chr17	56490357	56491205	+	5.37	Prol_no_CRIP2top0.01pct.stringent_ann.txt	Intergenic	MIR|SINE|MIR	-14301	NM_011218	19280	Mm.258771	NM_011218	ENSMUSG00000013236	Ptprs	AL022616|PTP|PTP-NU3|PTPNU-3|PTPsigma|Ptpt9|R-PTP-S|RPTPsigma	protein tyrosine phosphatase, receptor type, S	protein-coding
Merged-chr10-128922251-1	chr10	128921856	128922647	+	5.37	Prol_no_CRIP2top0.01pct.stringent_ann.txt	intron (NM_015740, intron 2 of 3)	intron (NM_015740, intron 2 of 3)	1273	NM_015740	14533	Mm.30118	NM_015740	ENSMUSG00000090247	Bloc1s1	AI839753|BLOS1|Gcn5l1	biogenesis of lysosomal organelles complex-1, subunit 1	protein-coding
Merged-chr15-103146996-1	chr15	103146590	103147403	+	5.37	Prol_no_CRIP2top0.01pct.stringent_ann.txt	promoter-TSS (NR_045743)	promoter-TSS (NR_045743)	-168	NR_045743	432989	Mm.383979	NR_045743	ENSMUSG00000097003	D930007P13Rik	-	Riken cDNA D930007P13 gene	ncRNA
Merged-chr4-42953831-1	chr4	42953436	42954227	+	5.37	Prol_no_CRIP2top0.01pct.stringent_ann.txt	intron (NM_001355439, intron 3 of 4)	intron (NM_001355439, intron 3 of 4)	3435	NM_001355440	56323	Mm.20437	NM_019874	ENSMUSG00000036052	Dnajb5	1110058L06Rik|AI462558|Hsc40|Hsp40-3	DnaJ heat shock protein family (Hsp40) member B5	protein-coding
Merged-chr8-121665648-1	chr8	121665195	121666101	+	5.37	Prol_no_CRIP2top0.01pct.stringent_ann.txt	Intergenic	Intergenic	-13715	NM_080855	142682	Mm.103202	NM_080855	ENSMUSG00000061410	Zcchc14	AA792890|BDG29	zinc finger, CCHC domain containing 14	protein-coding
Merged-chr5-100622811-1	chr5	100622272	100623350	+	5.37	Prol_no_CRIP2top0.01pct.stringent_ann.txt	Intergenic	Intergenic	-50606	NM_139198	231507	Mm.34609	NM_139198	ENSMUSG00000029322	Plac8	C15|D5Wsu111e	placenta-specific 8	protein-coding
Merged-chr7-67548588-1	chr7	67548210	67548967	+	5.37	Prol_no_CRIP2top0.01pct.stringent_ann.txt	intron (NR_028144, intron 5 of 8)	intron (NR_028144, intron 5 of 8)	96648	NR_028144	67867	Mm.31247	NM_027413	ENSMUSG00000030556	Lrrc28	1300004K21Rik|2210012C09Rik|2310058O11Rik	leucine rich repeat containing 28	protein-coding
Merged-chr12-86826928-1	chr12	86826442	86827415	+	5.37	Prol_no_CRIP2top0.01pct.stringent_ann.txt	Intergenic	Intergenic	57886	NM_145836	238330	Mm.248358	NM_145836	ENSMUSG00000034168	Irf2bpl	6430527G18Rik|Eap1	interferon regulatory factor 2 binding protein-like	protein-coding
Merged-chr19-4121372-1	chr19	4120966	4121778	+	5.37	Prol_no_CRIP2top0.01pct.stringent_ann.txt	exon (NM_001276284, exon 1 of 6)	exon (NM_001276284, exon 1 of 6)	203	NM_001276284	11632	Mm.10433	NM_016666	ENSMUSG00000024847	Aip	AA408703|AW476050|Ara9|D19Bwg1412e|Fkbp16|Xap2	aryl-hydrocarbon receptor-interacting protein	protein-coding
Merged-chr1-92348733-1	chr1	92348259	92349207	+	5.37	Prol_no_CRIP2top0.01pct.stringent_ann.txt	Intergenic	Intergenic	115809	NR_105865	102465542		NR_105865	ENSMUSG00000098288	Mir6900	Gm27708|mmu-mir-6900	microRNA 6900	ncRNA
Merged-chr8-25212068-1	chr8	25211688	25212448	+	5.37	Prol_no_CRIP2top0.01pct.stringent_ann.txt	Intergenic	MamRep564|Unknown|Unknown	-10526	NM_199323	320165	Mm.308452	NM_177089	ENSMUSG00000065954	Tacc1	4833447E04Rik|AA960202|B230378H13Rik	transforming, acidic coiled-coil containing protein 1	protein-coding
Merged-chr11-76469733-1	chr11	76469440	76470026	+	5.37	Prol_no_CRIP2top0.01pct.stringent_ann.txt	intron (NM_001346670, intron 4 of 21)	intron (NM_001346670, intron 4 of 21)	-1268	NM_001291186	109934	Mm.258939	NM_198018	ENSMUSG00000017631	Abr	-	active BCR-related gene	protein-coding
Merged-chr15-98918047-1	chr15	98917648	98918447	+	5.37	Prol_no_CRIP2top0.01pct.stringent_ann.txt	promoter-TSS (NM_029098)	promoter-TSS (NM_029098)	51	NM_029098	74775	Mm.385020	NM_029098	ENSMUSG00000022999	Lmbr1l	1110013E13Rik|AA415653|D15Ertd735e|Limr	limb region 1 like	protein-coding
Merged-chr8-122342809-1	chr8	122342299	122343319	+	5.37	Prol_no_CRIP2top0.01pct.stringent_ann.txt	Intergenic	Intergenic	20019	NM_133202	170732	Mm.154808	NM_133202	ENSMUSG00000039079	Trhr2	TRH-R2	thyrotropin releasing hormone receptor 2	protein-coding
Merged-chr4-152325645-1	chr4	152325244	152326046	+	5.37	Prol_no_CRIP2top0.01pct.stringent_ann.txt	promoter-TSS (NR_102292)	promoter-TSS (NR_102292)	-81	NM_009079	19934	Mm.307846	NM_009079	ENSMUSG00000028936	Rpl22	2700038K18Rik	ribosomal protein L22	protein-coding
Merged-chr11-84821906-1	chr11	84821430	84822383	+	5.37	Prol_no_CRIP2top0.01pct.stringent_ann.txt	intron (NM_177564, intron 4 of 6)	intron (NM_177564, intron 4 of 6)	-2391	NM_145433	217038	Mm.280825	NM_145433	ENSMUSG00000018405	Mrm1	A530065E19Rik	mitochondrial rRNA methyltransferase 1	protein-coding
Merged-chr11-102219141-1	chr11	102218764	102219518	+	5.37	Prol_no_CRIP2top0.01pct.stringent_ann.txt	intron (NM_001284248, intron 4 of 28)	intron (NM_001284248, intron 4 of 28)	11009	NR_106179	102465892		NR_106179	ENSMUSG00000098863	Mir8101	Gm27705|mmu-mir-8101	microRNA 8101	ncRNA
Merged-chr6-48444522-1	chr6	48444009	48445036	+	5.37	Prol_no_CRIP2top0.01pct.stringent_ann.txt	intron (NM_001355746, intron 1 of 4)	C-rich|Low_complexity|Low_complexity	568	NM_001085416	68910	Mm.2464	NM_020589	ENSMUSG00000068551	Zfp467	1190001I08Rik|AB041616|AI426952|AV017623|EZI|MNCb-3350|Znf467	zinc finger protein 467	protein-coding
Merged-chr4-146452929-1	chr4	146452548	146453311	+	5.37	Prol_no_CRIP2top0.01pct.stringent_ann.txt	intron (NM_001085522, intron 1 of 3)	intron (NM_001085522, intron 1 of 3)	3899	NM_001085522	433791	Mm.276881	NM_001085522	ENSMUSG00000070605	Zfp992	Gm13251	zinc finger protein 992	protein-coding
Merged-chr11-70668656-1	chr11	70668208	70669105	+	5.27	Prol_Cu_CRIP2top0.01pct.stringent_ann.txt	TTS (NM_178116)	TTS (NM_178116)	760	NM_172561	216873	Mm.432524	NM_172561	ENSMUSG00000018287	Spag7	5730443G10|ACRP|FSA-1|Fsa1l	sperm associated antigen 7	protein-coding
Merged-chr7-45814948-1	chr7	45814235	45815662	+	5.27	Prol_Cu_CRIP2top0.01pct.stringent_ann.txt	promoter-TSS (NM_001112701)	promoter-TSS (NM_001112701)	-632	NM_011181	19158	Mm.272130	NM_011181	ENSMUSG00000003269	Cyth2	ARNO|CLM2|Pscd2	cytohesin 2	protein-coding
Merged-chr2-152399249-1	chr2	152398628	152399870	+	5.27	Prol_Cu_CRIP2top0.01pct.stringent_ann.txt	Intergenic	Intergenic	-1203	NM_011438	20667	Mm.28424	NM_011438	ENSMUSG00000051817	Sox12	2010205A02Rik	SRY (sex determining region Y)-box 12	protein-coding
Merged-chr3-36571907-1	chr3	36571390	36572424	+	5.27	Prol_Cu_CRIP2top0.01pct.stringent_ann.txt	5' UTR (NM_009828, exon 2 of 9)	5' UTR (NM_009828, exon 2 of 9)	1131	NM_009828	12428	Mm.4189	NM_009828	ENSMUSG00000027715	Ccna2	AA408589|Ccn-1|Ccn1|Ccna|CycA2|Cyca	cyclin A2	protein-coding
Merged-chr13-90089673-1	chr13	90088902	90090445	+	5.27	Prol_Cu_CRIP2top0.01pct.stringent_ann.txt	promoter-TSS (NM_025335)	promoter-TSS (NM_025335)	6	NM_025335	66074	Mm.241387	NM_025335	ENSMUSG00000012422	Tmem167	0610041E09Rik|5730424F14Rik|AU041184|AW537806|Gm10085|Tmem167a	transmembrane protein 167	protein-coding
Merged-chr18-36560258-1	chr18	36559694	36560823	+	5.27	Prol_Cu_CRIP2top0.01pct.stringent_ann.txt	promoter-TSS (NM_175375)	promoter-TSS (NM_175375)	-345	NM_175375	108857	Mm.482287	NM_175375	ENSMUSG00000024483	Ankhd1	1110004O12Rik|4933432B13Rik|9130019P20Rik|A530027J04Rik|A630021B20Rik|AA571404|Mask|mFLJ00246|mKIAA1085	ankyrin repeat and KH domain containing 1	protein-coding
Merged-chr11-55469474-1	chr11	55469120	55469828	+	5.27	Prol_Cu_CRIP2top0.01pct.stringent_ann.txt	promoter-TSS (NM_013716)	promoter-TSS (NM_013716)	-278	NM_013716	27041	Mm.39631	NM_013716	ENSMUSG00000018583	G3bp1	AI849976|B430204O07|C87777|G3bp|mKIAA4115	GTPase activating protein (SH3 domain) binding protein 1	protein-coding
Merged-chr11-69095049-1	chr11	69094664	69095434	+	5.27	Prol_Cu_CRIP2top0.01pct.stringent_ann.txt	Intergenic	Intergenic	-3900	NM_011065	18626	Mm.7373	NM_011065	ENSMUSG00000020893	Per1	Hftm|Per|m-rigui|mPer1	period circadian clock 1	protein-coding
Merged-chr15-85634735-1	chr15	85634076	85635395	+	5.27	Prol_Cu_CRIP2top0.01pct.stringent_ann.txt	Intergenic	CpG	-52914	NM_009528	22422	Mm.306946	NM_009528	ENSMUSG00000022382	Wnt7b	Wnt-7b	wingless-type MMTV integration site family, member 7B	protein-coding
Merged-chr1-88271782-2	chr1	88271329	88272198	+	5.215	Diff_Cu_CRIP2top0.01pct.stringent_ann.txt|Prol_Cu_CRIP2top0.01pct.stringent_ann.txt	intron (NM_198652, intron 4 of 7)	intron (NM_198652, intron 4 of 7)	-2355	NR_040291	78605	Mm.384762	NR_040291		6430706D22Rik	-	RIKEN cDNA 6430706D22 gene	ncRNA
Merged-chr10-80149453-2	chr10	80148759	80150050	+	5.2	Prol_Cu_CRIP2top0.01pct.stringent_ann.txt|Prol_no_CRIP2top0.01pct.stringent_ann.txt	promoter-TSS (NM_001305799)	promoter-TSS (NM_001305799)	-278	NM_001305799	59090	Mm.143813	NM_021565	ENSMUSG00000035621	Midn	3000003C15Rik	midnolin	protein-coding
Merged-chr1-52844701-1	chr1	52844311	52845091	+	5.18	Diffrep1_no_CRIP2top0.01pct.stringent_ann.txt	promoter-TSS (NM_146108)	promoter-TSS (NM_146108)	-337	NM_146108	227095	Mm.222063	NM_146108	ENSMUSG00000041426	Hibch	2610509I15Rik|HIBYL-COA-H	3-hydroxyisobutyryl-Coenzyme A hydrolase	protein-coding
Merged-chr12-46904088-1	chr12	46903811	46904366	+	5.18	Diffrep1_no_CRIP2top0.01pct.stringent_ann.txt	Intergenic	Intergenic	-85313	NM_021361	664883	Mm.247195	NM_021361	ENSMUSG00000021047	Nova1	9430099M15Rik|G630039L02|Nova-1	neuro-oncological ventral antigen 1	protein-coding
Merged-chr17-84634534-1	chr17	84634320	84634748	+	5.18	Diffrep1_no_CRIP2top0.01pct.stringent_ann.txt	intron (NM_172256, intron 4 of 12)	intron (NM_172256, intron 4 of 12)	8035	NM_172256	213575	Mm.246119	NM_172256	ENSMUSG00000024253	Dync2li1	4933404O11Rik|CGI-60|D2lic|LIC3|mD2LIC	dynein cytoplasmic 2 light intermediate chain 1	protein-coding
Merged-chr15-58987240-1	chr15	58987014	58987466	+	5.18	Diffrep1_no_CRIP2top0.01pct.stringent_ann.txt	intron (NM_144800, intron 3 of 14)	intron (NM_144800, intron 3 of 14)	53430	NM_023172	66218	Mm.322294	NM_023172	ENSMUSG00000022354	Ndufb9	1190008J14Rik|CI-B22	NADH:ubiquinone oxidoreductase subunit B9	protein-coding
Merged-chr2-163677817-1	chr2	163677524	163678110	+	5.18	Diffrep1_no_CRIP2top0.01pct.stringent_ann.txt	intron (NM_001039390, intron 2 of 4)	intron (NM_001039390, intron 2 of 4)	-16220	NM_011106	18769	Mm.10091	NM_011106	ENSMUSG00000035268	Pkig	PKIgamma	protein kinase inhibitor, gamma	protein-coding
Merged-chr8-124475901-1	chr8	124475533	124476269	+	5.18	Diffrep1_no_CRIP2top0.01pct.stringent_ann.txt	Intergenic	Intergenic	-41965	NM_171824	209966	Mm.234233	NM_171824	ENSMUSG00000050751	Pgbd5	2900019M05Rik|AI854313	piggyBac transposable element derived 5	protein-coding
Merged-chr1-20984027-1	chr1	20983790	20984265	+	5.18	Diffrep1_no_CRIP2top0.01pct.stringent_ann.txt	intron (NM_027974, intron 9 of 10)	intron (NM_027974, intron 9 of 10)	32401	NM_027974	71877	Mm.29178	NM_027974	ENSMUSG00000041809	Efhc1	1700029F22Rik|mRib72-1|myoclonin1	EF-hand domain (C-terminal) containing 1	protein-coding
Merged-chr1-103283796-1	chr1	103283528	103284065	+	5.18	Diffrep1_no_CRIP2top0.01pct.stringent_ann.txt	Intergenic	Intergenic	-1484724	NM_011800	23836	Mm.103640	NM_011800	ENSMUSG00000050840	Cdh20	Cdh7	cadherin 20	protein-coding
Merged-chr11-114156637-1	chr11	114156355	114156920	+	5.18	Diffrep1_no_CRIP2top0.01pct.stringent_ann.txt	Intergenic	Intergenic	-41621	NR_045930	73536	Mm.54275	NR_045930	ENSMUSG00000078600	1700092K14Rik	-	RIKEN cDNA 1700092K14 gene	ncRNA
Merged-chr14-17776973-1	chr14	17776733	17777214	+	5.18	Diffrep1_no_CRIP2top0.01pct.stringent_ann.txt	intron (NM_001113417, intron 1 of 9)	intron (NM_001113417, intron 1 of 9)	116013	NM_001113417	21834	Mm.32563	NM_009380	ENSMUSG00000021779	Thrb	Nr1a2|T3R[b]|T3Rbeta|Thrb1|Thrb2|c-erbAbeta	thyroid hormone receptor beta	protein-coding
Merged-chr8-105154373-1	chr8	105154097	105154649	+	5.18	Diffrep1_no_CRIP2top0.01pct.stringent_ann.txt	Intergenic	Intergenic	-16301	NM_001161457	12400	Mm.2018	NM_022309	ENSMUSG00000031885	Cbfb	AI893578|PEA2|PEBP2b|Pebp2|Pebpb2	core binding factor beta	protein-coding
Merged-chr10-96328894-1	chr10	96328625	96329164	+	5.18	Diffrep1_no_CRIP2top0.01pct.stringent_ann.txt	Intergenic	Intergenic	102687	NR_110448	74881	Mm.410819	NR_110448	ENSMUSG00000112762	4930459C07Rik	-	RIKEN cDNA 4930459C07 gene	ncRNA
Merged-chr1-73201996-1	chr1	73201741	73202252	+	5.18	Diffrep1_no_CRIP2top0.01pct.stringent_ann.txt	Intergenic	Intergenic	177410	NR_038002	69449	Mm.250447	NR_038001	ENSMUSG00000101968	1700027A15Rik	-	RIKEN cDNA 1700027A15 gene	ncRNA
Merged-chr2-29151751-1	chr2	29151508	29151994	+	5.18	Diffrep1_no_CRIP2top0.01pct.stringent_ann.txt	intron (NM_198033, intron 11 of 25)	B3|SINE|B2	26759	NM_198033	269254	Mm.41867	NM_198033	ENSMUSG00000043535	Setx	A130090N03|A930037J23Rik|AOA2|AW060766|Als4|SCAR1|Sen1|mKIAA0625	senataxin	protein-coding
Merged-chr19-8625473-1	chr19	8625232	8625715	+	5.18	Diffrep1_no_CRIP2top0.01pct.stringent_ann.txt	intron (NM_008766, intron 8 of 9)	ID4|SINE|ID	7477	NM_008766	18399	Mm.30090	NM_008766	ENSMUSG00000024650	Slc22a6	NKT|Oat1|Orctl1|mOat1	solute carrier family 22 (organic anion transporter), member 6	protein-coding
Merged-chr12-112661872-1	chr12	112661603	112662141	+	5.18	Diffrep1_no_CRIP2top0.01pct.stringent_ann.txt	intron (NM_001331107, intron 3 of 13)	intron (NM_001331107, intron 3 of 13)	-2521	NR_105904	102465566		NR_105904	ENSMUSG00000098380	Mir6939	Gm27498|mmu-mir-6939	microRNA 6939	ncRNA
Merged-chr12-112252187-1	chr12	112251923	112252451	+	5.18	Diffrep1_no_CRIP2top0.01pct.stringent_ann.txt	Intergenic	Intergenic	105979	NM_001097621	668303	Mm.313104	NM_001097621	ENSMUSG00000021294	Kif26a	mKIAA1236	kinesin family member 26A	protein-coding
Merged-chr10-122755856-1	chr10	122755598	122756115	+	5.18	Diffrep1_no_CRIP2top0.01pct.stringent_ann.txt	intron (NM_001110218, intron 1 of 9)	MTEb|LTR|ERVL-MaLR	76541	NR_106182	102466884		NR_106182	ENSMUSG00000099225	Mir8104	Gm27380|mmu-mir-8104	microRNA 8104	ncRNA
Merged-chr10-59292405-1	chr10	59292206	59292605	+	5.18	Diffrep1_no_CRIP2top0.01pct.stringent_ann.txt	Intergenic	RLTR26C_MM|LTR|ERVK	-30891	NM_011030	18451	Mm.2212	NM_011030	ENSMUSG00000019916	P4ha1	AL022634|P4ha	procollagen-proline, 2-oxoglutarate 4-dioxygenase (proline 4-hydroxylase), alpha 1 polypeptide	protein-coding
Merged-chr4-147128305-1	chr4	147128105	147128506	+	5.18	Diffrep1_no_CRIP2top0.01pct.stringent_ann.txt	Intergenic	Intergenic	-47561	NM_001039209	195531	Mm.270762	NM_001039209	ENSMUSG00000078496	Zfp982	Gm13152	zinc finger protein 982	protein-coding
Merged-chr7-79040362-1	chr7	79040145	79040580	+	5.18	Diffrep1_no_CRIP2top0.01pct.stringent_ann.txt	intron (NR_132432, intron 1 of 2)	intron (NR_132432, intron 1 of 2)	-12864	NM_001361500	11595	Mm.358571	NM_007424	ENSMUSG00000030607	Acan	Agc|Agc1|CSPCP|Cspg1|b2b183Clo|cmd	aggrecan	protein-coding
Merged-chr18-63849062-1	chr18	63848785	63849339	+	5.18	Diffrep1_no_CRIP2top0.01pct.stringent_ann.txt	intron (NM_001014981, intron 20 of 27)	B4|SINE|B4	140367	NM_001014981	104082	Mm.30850	NM_001014981	ENSMUSG00000040560	Wdr7	AI462727|TRAG|mKIAA0541	WD repeat domain 7	protein-coding
Merged-chr12-111339969-1	chr12	111339692	111340246	+	5.18	Diffrep1_no_CRIP2top0.01pct.stringent_ann.txt	intron (NM_183016, intron 3 of 36)	intron (NM_183016, intron 3 of 36)	37749	NM_183016	217866	Mm.27397	NM_183016	ENSMUSG00000021279	Cdc42bpb	MRCKb	CDC42 binding protein kinase beta	protein-coding
Merged-chr16-20475065-1	chr16	20474807	20475323	+	5.18	Diffrep1_no_CRIP2top0.01pct.stringent_ann.txt	Intergenic	RMER2|LTR|ERV1	-23752	NM_172265	224045	Mm.233855	NM_172265	ENSMUSG00000003235	Eif2b5	C81315	eukaryotic translation initiation factor 2B, subunit 5 epsilon	protein-coding
Merged-chr13-71577190-1	chr13	71576873	71577508	+	5.18	Diffrep1_no_CRIP2top0.01pct.stringent_ann.txt	Intergenic	L1_Mus2|LINE|L1	386533	NM_010573	16371	Mm.316056	NM_010573	ENSMUSG00000060969	Irx1	-	Iroquois homeobox 1	protein-coding
Merged-chr7-4914256-1	chr7	4913955	4914557	+	5.18	Diffrep1_no_CRIP2top0.01pct.stringent_ann.txt	promoter-TSS (NM_170759)	promoter-TSS (NM_170759)	-961	NM_170759	232816	Mm.27442	NM_170759	ENSMUSG00000074406	Zfp628	Zec|Znf628	zinc finger protein 628	protein-coding
Merged-chr3-133780504-1	chr3	133780229	133780779	+	5.18	Diffrep1_no_CRIP2top0.01pct.stringent_ann.txt	Intergenic	IAPEY3_LTR|LTR|ERVK	-236114	NM_001346736	214133	Mm.347816	NM_145989	ENSMUSG00000040943	Tet2	Ayu17-449|E130014J05Rik|mKIAA1546	tet methylcytosine dioxygenase 2	protein-coding
Merged-chr11-84609953-1	chr11	84609758	84610148	+	5.18	Diffrep1_no_CRIP2top0.01pct.stringent_ann.txt	Intergenic	Intergenic	84293	NR_038057	78365	Mm.260345	NR_038057	ENSMUSG00000087211	Lhx1os	1500016L03Rik|Lhx1as	LIM homeobox 1, opposite strand	ncRNA
Merged-chr8-119568050-1	chr8	119567699	119568402	+	5.18	Diffrep1_no_CRIP2top0.01pct.stringent_ann.txt	intron (NM_175185, intron 1 of 4)	intron (NM_175185, intron 1 of 4)	7150	NM_175185	72552	Mm.36756	NM_175185	ENSMUSG00000034189	Hsdl1	2700067E09Rik	hydroxysteroid dehydrogenase like 1	protein-coding
Merged-chr13-69462601-1	chr13	69462349	69462853	+	5.18	Diffrep1_no_CRIP2top0.01pct.stringent_ann.txt	Intergenic	Intergenic	71263	NM_198600	210106	Mm.315959	NM_198600	ENSMUSG00000034575	Tent4a	LAK-1|POLK|Papd7|Pols|TRF4|TRF4-1	terminal nucleotidyltransferase 4A	protein-coding
Merged-chr4-147236144-1	chr4	147235936	147236353	+	5.18	Diffrep1_no_CRIP2top0.01pct.stringent_ann.txt	intron (NM_001039209, intron 1 of 2)	L1_Mus3|LINE|L1	60278	NM_001039209	195531	Mm.270762	NM_001039209	ENSMUSG00000078496	Zfp982	Gm13152	zinc finger protein 982	protein-coding
Merged-chr15-43676195-1	chr15	43675936	43676455	+	5.18	Diffrep1_no_CRIP2top0.01pct.stringent_ann.txt	Intergenic	RMER20A|LTR|ERVK	193834	NM_175502	239408	Mm.41219	NM_175502	ENSMUSG00000054409	Tmem74	AA549547|B230382K22Rik	transmembrane protein 74	protein-coding
Merged-chr8-26991581-1	chr8	26991296	26991866	+	5.18	Diffrep1_no_CRIP2top0.01pct.stringent_ann.txt	Intergenic	Intergenic	14245	NM_001110508	353310	Mm.212469	NM_001101502	ENSMUSG00000085795	Zfp703	1110032O19Rik|AI430822|AL022941|Csmn1|End2|Zeppo1|Znf703|Zpo1	zinc finger protein 703	protein-coding
Merged-chr3-109361018-1	chr3	109360801	109361235	+	5.18	Diffrep1_no_CRIP2top0.01pct.stringent_ann.txt	intron (NM_020505, intron 1 of 26)	intron (NM_020505, intron 1 of 26)	20335	NM_020505	57257	Mm.282257	NM_020505	ENSMUSG00000033721	Vav3	A530094I06Rik|AA986410|Idd18.1	vav 3 oncogene	protein-coding
Merged-chr5-134906765-1	chr5	134906486	134907045	+	5.18	Diffrep1_no_CRIP2top0.01pct.stringent_ann.txt	promoter-TSS (NM_029681)	promoter-TSS (NM_029681)	-32	NM_194065	76629	Mm.159750	NM_029681	ENSMUSG00000040576	Tmem270	1700111I05Rik|Wbscr28	transmembrane protein 270	protein-coding
Merged-chr13-21508159-1	chr13	21507932	21508387	+	5.18	Diffrep1_no_CRIP2top0.01pct.stringent_ann.txt	Intergenic	MTD|LTR|ERVL-MaLR	-1635	NR_026798	100038371	Mm.133328	NR_026798		Zfp389	-	zinc finger protein 389	pseudo
Merged-chr7-116697760-1	chr7	116697552	116697968	+	5.18	Diffrep1_no_CRIP2top0.01pct.stringent_ann.txt	Intergenic	ORR1A4-int|LTR|ERVL-MaLR	193391	NM_001130479	53322	Mm.9901	NM_016773	ENSMUSG00000030659	Nucb2	AI607786|Calnuc|Nefa|Nesfatin-1	nucleobindin 2	protein-coding
Merged-chr1-176985455-1	chr1	176985189	176985722	+	5.18	Diffrep1_no_CRIP2top0.01pct.stringent_ann.txt	intron (NM_001357390, intron 17 of 18)	intron (NM_001357390, intron 17 of 18)	-149322	NR_037996	15365	Mm.441435	NR_037996		Hmga2-ps1	EG666235|Gm7996|Hmgic-ps1|[y]i-c	high mobility group AT-hook 2, pseudogene 1	pseudo
Merged-chr3-108497675-1	chr3	108497428	108497922	+	5.18	Diffrep1_no_CRIP2top0.01pct.stringent_ann.txt	intron (NM_001358064, intron 1 of 21)	intron (NM_001358064, intron 1 of 21)	38866	NM_001358065	229722	Mm.316890	NM_001033304	ENSMUSG00000040412	5330417C22Rik	BB183350	RIKEN cDNA 5330417C22 gene	protein-coding
Merged-chr1-183362868-1	chr1	183362634	183363102	+	5.18	Diffrep1_no_CRIP2top0.01pct.stringent_ann.txt	intron (NM_177389, intron 2 of 26)	intron (NM_177389, intron 2 of 26)	6697	NM_177389	338366	Mm.41152	NM_177389		Mia3	9130229H14Rik|A930039G15Rik|AU022327|B230399H06Rik|C80126|Gm1525|TANGO1|Tango	melanoma inhibitory activity 3	protein-coding
Merged-chr2-118311187-1	chr2	118310874	118311501	+	5.18	Diffrep1_no_CRIP2top0.01pct.stringent_ann.txt	intron (NM_201367, intron 1 of 2)	Lx6|LINE|L1	6273	NR_045919	73358	Mm.437192	NR_045919	ENSMUSG00000085889	1700054M17Rik	-	RIKEN cDNA 1700054M17 gene	ncRNA
Merged-chr1-62779254-1	chr1	62778996	62779512	+	5.18	Diffrep1_no_CRIP2top0.01pct.stringent_ann.txt	intron (NM_001077404, intron 12 of 16)	intron (NM_001077404, intron 12 of 16)	15478	NR_040601	74992	Mm.401979	NR_040601		4930487H11Rik	-	RIKEN cDNA 4930487H11 gene	ncRNA
Merged-chr1-134672365-1	chr1	134672093	134672637	+	5.18	Diffrep1_no_CRIP2top0.01pct.stringent_ann.txt	intron (NM_009307, intron 2 of 9)	intron (NM_009307, intron 2 of 9)	25753	NM_009307	20980	Mm.5102	NM_009307	ENSMUSG00000026452	Syt2	IP4BP|R74640|mKIAA4194|sytII	synaptotagmin II	protein-coding
Merged-chr2-87567393-1	chr2	87567184	87567603	+	5.18	Diffrep1_no_CRIP2top0.01pct.stringent_ann.txt	Intergenic	Lx5|LINE|L1	-7693	NM_001011836	258111	Mm.376122	NM_001011836	ENSMUSG00000062272	Olfr1129	MOR264-23|MOR264-9P	olfactory receptor 1129	protein-coding
Merged-chr9-118539827-1	chr9	118539541	118540114	+	5.18	Diffrep1_no_CRIP2top0.01pct.stringent_ann.txt	intron (NM_018748, intron 11 of 23)	intron (NM_018748, intron 11 of 23)	33509	NM_018748	54214	Mm.10409	NM_018748	ENSMUSG00000038708	Golga4	AI225887|AU019508|Olp-1	golgi autoantigen, golgin subfamily a, 4	protein-coding
Merged-chr14-63692090-1	chr14	63691800	63692381	+	5.18	Diffrep1_no_CRIP2top0.01pct.stringent_ann.txt	intron (NM_173393, intron 1 of 2)	intron (NM_173393, intron 1 of 2)	-35099	NR_030611	100124452		NR_030611	ENSMUSG00000076049	Mir598	Mirn598|mir-598|mmu-mir-598	microRNA 598	ncRNA
Merged-chr1-175896282-1	chr1	175895949	175896615	+	5.18	Diffrep1_no_CRIP2top0.01pct.stringent_ann.txt	exon (NM_012012, exon 10 of 15)	exon (NM_012012, exon 10 of 15)	15504	NM_012012	26909	Mm.283046	NM_012012	ENSMUSG00000039748	Exo1	5730442G03Rik|Msa	exonuclease 1	protein-coding
Merged-chr11-68702506-1	chr11	68702297	68702715	+	5.18	Diffrep1_no_CRIP2top0.01pct.stringent_ann.txt	intron (NM_175260, intron 2 of 40)	intron (NM_175260, intron 2 of 40)	10591	NM_175260	77579	Mm.218233	NM_175260	ENSMUSG00000020900	Myh10	5730504C04Rik|9330167F11Rik|Fltn|Myhn-2|Myhn2|NMHC II-B|NMHC-B|NMHCII-B|NMMHC II-b|NMMHC-B|NMMHC-IIB|SMemb|mKIAA3005	myosin, heavy polypeptide 10, non-muscle	protein-coding
Merged-chr5-35754315-1	chr5	35754060	35754570	+	5.18	Diffrep1_no_CRIP2top0.01pct.stringent_ann.txt	Intergenic	Intergenic	-3565	NM_001177699	231148	Mm.254446	NM_177678	ENSMUSG00000029095	Ablim2	AI606905|C230091L11	actin-binding LIM protein 2	protein-coding
Merged-chr12-26376239-1	chr12	26375977	26376502	+	5.11	Diff_Cu_CRIP2top0.01pct.stringent_ann.txt	intron (NM_080563, intron 2 of 8)	intron (NM_080563, intron 2 of 8)	29529	NR_130981	75243	Mm.444753	NR_130981	ENSMUSG00000114048	4930549C15Rik	-	RIKEN cDNA 4930549C15 gene	ncRNA
Merged-chr5-93119833-1	chr5	93119600	93120066	+	5.11	Diff_Cu_CRIP2top0.01pct.stringent_ann.txt	intron (NM_001009818, intron 1 of 9)	intron (NM_001009818, intron 1 of 9)	26417	NM_001310671	52398	Mm.394184	NM_001009818	ENSMUSG00000058013	Sept11	6230410I01Rik|AW548875|D5Ertd606e	septin 11	protein-coding
Merged-chr16-58852215-1	chr16	58851968	58852462	+	5.11	Diff_Cu_CRIP2top0.01pct.stringent_ann.txt	Intergenic	RLTR20B3|LTR|ERVK	20933	NM_146993	258995	Mm.223385	NM_146993		Olfr176	GA_x54KRFPKG5P-55043245-55042289|MOR184-8	olfactory receptor 176	protein-coding
Merged-chr10-108147564-1	chr10	108147274	108147855	+	5.11	Diff_Cu_CRIP2top0.01pct.stringent_ann.txt	Intergenic	Intergenic	-14836	NM_027892	17931	Mm.422959	NM_027892	ENSMUSG00000019907	Ppp1r12a	1200015F06Rik|5730577I22Rik|AA792106|AV099298|D10Ertd625e|Mypt1	protein phosphatase 1, regulatory subunit 12A	protein-coding
Merged-chr12-103261979-1	chr12	103261740	103262219	+	5.11	Diff_Cu_CRIP2top0.01pct.stringent_ann.txt	Intergenic	Intergenic	-19833	NM_133364	170952	Mm.217019	NM_133364	ENSMUSG00000041669	Prima1	B230212M13Rik|BB120497|PRiMA	proline rich membrane anchor 1	protein-coding
Merged-chr10-11365722-1	chr10	11365461	11365984	+	5.11	Diff_Cu_CRIP2top0.01pct.stringent_ann.txt	intron (NM_010146, intron 1 of 3)	intron (NM_010146, intron 1 of 3)	22277	NM_010146	13853	Mm.89946	NM_010146	ENSMUSG00000055493	Epm2a	TG-B|Tg(TcraK,TcrbK)TG-BFlv	epilepsy, progressive myoclonic epilepsy, type 2 gene alpha	protein-coding
Merged-chr1-63067267-1	chr1	63067029	63067506	+	5.11	Diff_Cu_CRIP2top0.01pct.stringent_ann.txt	intron (NM_001114609, intron 8 of 11)	B1_Mur2|SINE|Alu	47000	NM_001114609	227195	Mm.74718	NM_001081436	ENSMUSG00000040865	Ino80d	7330405I11|A430093A21Rik|BC010584	INO80 complex subunit D	protein-coding
Merged-chr2-30164330-1	chr2	30164045	30164615	+	5.11	Diff_Cu_CRIP2top0.01pct.stringent_ann.txt	Intergenic	MuLV-int|LTR|ERV1	-7194	NM_007931	13804	Mm.474473	NM_007931	ENSMUSG00000015337	Endog	-	endonuclease G	protein-coding
Merged-chr17-56531189-1	chr17	56530837	56531541	+	5.11	Diff_Cu_CRIP2top0.01pct.stringent_ann.txt	Intergenic	(TGAA)n|Simple_repeat|Simple_repeat	-18706	NM_011483	20834	Mm.76862	NM_011483	ENSMUSG00000044526	Znrf4	1700094M01Rik|Ssrzf1|spzn	zinc and ring finger 4	protein-coding
Merged-chr5-88960868-1	chr5	88960611	88961125	+	5.11	Diff_Cu_CRIP2top0.01pct.stringent_ann.txt	intron (NM_001359211, intron 3 of 26)	intron (NM_001359211, intron 3 of 26)	-67098	NM_001359213	54403	Mm.41044	NM_018760	ENSMUSG00000060961	Slc4a4	AI835705|NBC|NBC1	solute carrier family 4 (anion exchanger), member 4	protein-coding
Merged-chr4-146528206-1	chr4	146527843	146528569	+	5.11	Diff_Cu_CRIP2top0.01pct.stringent_ann.txt	intron (NR_045468, intron 2 of 2)	MurSatRep1|Unknown|Unknown	13286	NM_001243139	100041433	Mm.441741	NM_001243138	ENSMUSG00000056300	Zfp981	Gm13247	zinc finger protein 981	protein-coding
Merged-chr4-130229582-1	chr4	130229335	130229830	+	5.11	Diff_Cu_CRIP2top0.01pct.stringent_ann.txt	Intergenic	Intergenic	-7287	NM_001034872	332942	Mm.387701	NM_001034872	ENSMUSG00000023120	Ldc1	Gm853	leucine decarboxylase 1	protein-coding
Merged-chr4-55722480-1	chr4	55722232	55722729	+	5.11	Diff_Cu_CRIP2top0.01pct.stringent_ann.txt	Intergenic	MER20|DNA|hAT-Charlie	-190005	NM_010637	16600	Mm.4325	NM_010637	ENSMUSG00000003032	Klf4	EZF|Gklf|Zie	Kruppel-like factor 4 (gut)	protein-coding
Merged-chr13-12889308-1	chr13	12889026	12889590	+	5.11	Diff_Cu_CRIP2top0.01pct.stringent_ann.txt	Intergenic	MTD|LTR|ERVL-MaLR	-89229	NM_011118	18812	Mm.457984	NM_011118	ENSMUSG00000056457	Prl2c3	Ghd1|MRP-2|MRP-3|Mrpplf3|PLF-2|PLF-3|Plf2|Prl2c4|mrp/plf3	prolactin family 2, subfamily c, member 3	protein-coding
Merged-chr1-186510776-1	chr1	186510508	186511044	+	5.11	Diff_Cu_CRIP2top0.01pct.stringent_ann.txt	Intergenic	Intergenic	47905	NR_131124	320449	Mm.404477	NR_131124	ENSMUSG00000103690	A730004F24Rik	-	RIKEN cDNA A730004F24 gene	ncRNA
Merged-chr17-13220747-1	chr17	13220418	13221076	+	5.11	Diff_Cu_CRIP2top0.01pct.stringent_ann.txt	promoter-TSS (NM_013741)	promoter-TSS (NM_013741)	-441	NM_013741	27263	Mm.371809	NM_013741	ENSMUSG00000073458	Smok2a	Smok2	sperm motility kinase 2A	protein-coding
Merged-chr16-23734022-1	chr16	23733717	23734327	+	5.11	Diff_Cu_CRIP2top0.01pct.stringent_ann.txt	Intergenic	Intergenic	124103	NM_023386	67775	Mm.475107	NM_023386	ENSMUSG00000033355	Rtp4	5830458K16Rik|Ifrg28	receptor transporter protein 4	protein-coding
Merged-chr17-41338358-1	chr17	41338089	41338628	+	5.11	Diff_Cu_CRIP2top0.01pct.stringent_ann.txt	Intergenic	RLTR11A2|LTR|ERVK	403673	NM_008650	17850	Mm.259884	NM_008650	ENSMUSG00000023921	Mmut	D230010K02Rik|Mcm|Mut	methylmalonyl-Coenzyme A mutase	protein-coding
Merged-chr11-81553053-1	chr11	81552728	81553379	+	5.11	Diff_Cu_CRIP2top0.01pct.stringent_ann.txt	intron (NM_001034013, intron 1 of 9)	MLT1H2|LTR|ERVL-MaLR	20486	NM_001033765	237880	Mm.435528	NM_001033765		1700071K01Rik	-	RIKEN cDNA 1700071K01 gene	protein-coding
Merged-chr11-112726716-1	chr11	112726454	112726979	+	5.11	Diff_Cu_CRIP2top0.01pct.stringent_ann.txt	Intergenic	(CA)n|Simple_repeat|Simple_repeat	-15360	NR_024085	217294	Mm.297761	NM_146031	ENSMUSG00000041674	BC006965	-	cDNA sequence BC006965	ncRNA
Merged-chr10-32995748-1	chr10	32995402	32996094	+	5.11	Diff_Cu_CRIP2top0.01pct.stringent_ann.txt	Intergenic	Lx3A|LINE|L1	-87735	NM_029726	76757	Mm.338508	NM_029726	ENSMUSG00000019787	Trdn	2310045H21Rik|EG432451|TDN	triadin	protein-coding
Merged-chr14-14582100-1	chr14	14581845	14582355	+	5.11	Diff_Cu_CRIP2top0.01pct.stringent_ann.txt	Intergenic	RLTR6-int|LTR|ERV1	-120925	NM_001360516	218756	Mm.258893	NM_001033270	ENSMUSG00000021733	Slc4a7	E430014N10Rik|NBC3|NBCn1|NBCn1-G|Tg(Thy1-SNCA)12Mjff	solute carrier family 4, sodium bicarbonate cotransporter, member 7	protein-coding
Merged-chr12-105978570-1	chr12	105978288	105978853	+	5.11	Diff_Cu_CRIP2top0.01pct.stringent_ann.txt	Intergenic	Intergenic	-31693	NM_001029843	22367	Mm.2981	NM_011705	ENSMUSG00000021115	Vrk1	51PK	vaccinia related kinase 1	protein-coding
Merged-chr15-86134763-1	chr15	86134529	86134997	+	5.11	Diff_Cu_CRIP2top0.01pct.stringent_ann.txt	intron (NM_172611, intron 17 of 18)	intron (NM_172611, intron 17 of 18)	-50965	NR_155352	102638208	Mm.415090	NR_155352	ENSMUSG00000086424	Gm15569	-	predicted gene 15569	ncRNA
Merged-chr14-22909162-1	chr14	22908834	22909491	+	5.11	Diff_Cu_CRIP2top0.01pct.stringent_ann.txt	intron (NM_028275, intron 6 of 6)	intron (NM_028275, intron 6 of 6)	185409	NR_033550	791307	Mm.364384	NR_033550	ENSMUSG00000068680	Gm10248	-	predicted gene 10248	ncRNA
Merged-chr5-117501944-1	chr5	117501679	117502209	+	5.11	Diff_Cu_CRIP2top0.01pct.stringent_ann.txt	intron (NM_001312914, intron 2 of 19)	intron (NM_001312914, intron 2 of 19)	87942	NM_001312914	333050	Mm.437947	NM_001034873	ENSMUSG00000061578	Ksr2	-	kinase suppressor of ras 2	protein-coding
Merged-chr5-125257976-1	chr5	125257725	125258228	+	5.11	Diff_Cu_CRIP2top0.01pct.stringent_ann.txt	Intergenic	(TGGA)n|Simple_repeat|Simple_repeat	-78762	NM_001253905	20602	Mm.278646	NM_011424	ENSMUSG00000029478	Ncor2	N-CoR|SMRT|SMRTe	nuclear receptor co-repressor 2	protein-coding
Merged-chr1-134387985-1	chr1	134387693	134388278	+	5.11	Diff_Cu_CRIP2top0.01pct.stringent_ann.txt	exon (NM_173771, exon 2 of 4)	exon (NM_173771, exon 2 of 4)	2045	NM_173771	240755	Mm.67133	NM_173771	ENSMUSG00000050526	4933406M09Rik	-	RIKEN cDNA 4933406M09 gene	protein-coding
Merged-chr13-85274926-1	chr13	85274682	85275171	+	5.11	Diff_Cu_CRIP2top0.01pct.stringent_ann.txt	intron (NM_145452, intron 1 of 24)	Lx9|LINE|L1	14560	NM_145452	218397	Mm.259653	NM_145452	ENSMUSG00000021549	Rasa1	Gap|RasGAP|Rasa	RAS p21 protein activator 1	protein-coding
Merged-chr15-73666983-1	chr15	73666694	73667273	+	5.11	Diff_Cu_CRIP2top0.01pct.stringent_ann.txt	Intergenic	Intergenic	40522	NM_173365	239530	Mm.122997	NM_173365	ENSMUSG00000045281	Gpr20	A430106B11Rik	G protein-coupled receptor 20	protein-coding
Merged-chr17-78672161-1	chr17	78671938	78672385	+	5.11	Diff_Cu_CRIP2top0.01pct.stringent_ann.txt	intron (NM_011500, intron 8 of 17)	intron (NM_011500, intron 8 of 17)	64399	NM_011500	268980	Mm.311915	NM_011500	ENSMUSG00000024077	Strn	AU022939|D130055P19	striatin, calmodulin binding protein	protein-coding
Merged-chr9-124274626-1	chr9	124274369	124274883	+	5.1	Diff_Cu_CRIP2top0.01pct.stringent_ann.txt	Intergenic	Lx6|LINE|L1	38068	NM_001243117	630836	Mm.458553	NM_001243117	ENSMUSG00000074829	2010315B03Rik	BC029716	RIKEN cDNA 2010315B03 gene	protein-coding
Merged-chr4-3085642-2	chr4	3084948	3086493	+	5.095	Prol_Cu_CRIP2top0.01pct.stringent_ann.txt|Prol_no_CRIP2top0.01pct.stringent_ann.txt	Intergenic	Intergenic	-86363	NM_001167534	100312470	Mm.480297	NM_001167534	ENSMUSG00000115072	Vmn1r2	Gm11776	vomeronasal 1 receptor 2	protein-coding
Merged-chr15-67177054-2	chr15	67176429	67177889	+	5.08	Prol_Cu_CRIP2top0.01pct.stringent_ann.txt|Prol_no_CRIP2top0.01pct.stringent_ann.txt	promoter-TSS (NM_009177)	promoter-TSS (NM_009177)	-277	NM_009177	20442	Mm.248334	NM_009177	ENSMUSG00000013846	St3gal1	5330418N22Rik|AI467004|ST3GalI|Siat4|Siat4a|St3gal-1	ST3 beta-galactoside alpha-2,3-sialyltransferase 1	protein-coding
Merged-chr13-12939576-2	chr13	12939162	12939900	+	5.06	Diff_Cu_CRIP2top0.01pct.stringent_ann.txt|Diffrep1_no_CRIP2top0.01pct.stringent_ann.txt	Intergenic	ORR1A1|LTR|ERVL-MaLR	65799	NM_031191	18811	Mm.88796	NM_031191	ENSMUSG00000079092	Prl2c2	Ghd2|MRP-1|PLF-1|Plf|Plf1	prolactin family 2, subfamily c, member 2	protein-coding
Merged-chr9-14275709-1	chr9	14274929	14276490	+	5.04	Prol_Cu_CRIP2top0.01pct.stringent_ann.txt	promoter-TSS (NM_030261)	promoter-TSS (NM_030261)	-592	NM_030261	75747	Mm.325126	NM_030261	ENSMUSG00000032009	Sesn3	5630400E15Rik|BC003348|SEST3	sestrin 3	protein-coding
Merged-chr4-3080602-1	chr4	3080036	3081168	+	5.04	Prol_Cu_CRIP2top0.01pct.stringent_ann.txt	Intergenic	Intergenic	-91481	NM_001167534	100312470	Mm.480297	NM_001167534	ENSMUSG00000115072	Vmn1r2	Gm11776	vomeronasal 1 receptor 2	protein-coding
Merged-chr1-155135165-1	chr1	155134900	155135430	+	5.02	Diffrep1_Ins_CRIP2top0.01pct.stringent_ann.txt	intron (NM_008209, intron 3 of 5)	intron (NM_008209, intron 3 of 5)	11649	NM_008209	15064	Mm.7580	NM_008209	ENSMUSG00000026471	Mr1	H2ls	major histocompatibility complex, class I-related	protein-coding
Merged-chr12-7314276-1	chr12	7314040	7314512	+	5.02	Diffrep1_Ins_CRIP2top0.01pct.stringent_ann.txt	Intergenic	RLTR44-int|LTR|ERVK	66054	NR_045045	73575	Mm.179463	NR_045045	ENSMUSG00000102096	1700101O22Rik	-	RIKEN cDNA 1700101O22 gene	ncRNA
Merged-chr2-180806184-1	chr2	180805915	180806454	+	5.02	Diffrep1_Ins_CRIP2top0.01pct.stringent_ann.txt	Intergenic	Intergenic	-29284	NM_080641	140489	Mm.134062	NM_080641	ENSMUSG00000045493	Bhlhe23	A930001L02Rik|BETA4|Beta3b|Bhlhb4	basic helix-loop-helix family, member e23	protein-coding
Merged-chr9-120355896-1	chr9	120355648	120356144	+	5.02	Diffrep1_Ins_CRIP2top0.01pct.stringent_ann.txt	intron (NM_144557, intron 2 of 16)	RLTR17B_Mm|LTR|ERVK	51823	NM_144557	245049	Mm.100936	NM_144557	ENSMUSG00000041794	Myrip	A230081N12Rik|Slac2-c|Slac2c	myosin VIIA and Rab interacting protein	protein-coding
Merged-chr13-11872854-1	chr13	11872630	11873079	+	5.02	Diffrep1_Ins_CRIP2top0.01pct.stringent_ann.txt	intron (NM_023868, intron 8 of 104)	intron (NM_023868, intron 8 of 104)	234091	NM_023868	20191	Mm.239871	NM_023868	ENSMUSG00000021313	Ryr2	9330127I20Rik|RYR-2	ryanodine receptor 2, cardiac	protein-coding
Merged-chr13-12835132-1	chr13	12834931	12835333	+	5.02	Diffrep1_Ins_CRIP2top0.01pct.stringent_ann.txt	Intergenic	L1_Mus1|LINE|L1	-35053	NM_011118	18812	Mm.457984	NM_011118	ENSMUSG00000056457	Prl2c3	Ghd1|MRP-2|MRP-3|Mrpplf3|PLF-2|PLF-3|Plf2|Prl2c4|mrp/plf3	prolactin family 2, subfamily c, member 3	protein-coding
Merged-chr8-71819567-1	chr8	71819251	71819883	+	5.02	Diffrep1_Ins_CRIP2top0.01pct.stringent_ann.txt	Intergenic	ERVB4_2-I_MM-int|LTR|ERVK	-62501	NM_145624	236193	Mm.290790	NM_145624	ENSMUSG00000056019	Zfp709	BC021921|GIOT-4|HIT-40	zinc finger protein 709	protein-coding
Merged-chr13-5733194-1	chr13	5732971	5733418	+	5.02	Diffrep1_Ins_CRIP2top0.01pct.stringent_ann.txt	Intergenic	L2a|LINE|L2	124898	NR_045891	71867	Mm.179181	NR_045891	ENSMUSG00000100625	1700016G22Rik	-	RIKEN cDNA 1700016G22 gene	ncRNA
Merged-chr10-84892725-1	chr10	84892499	84892952	+	5.02	Diffrep1_Ins_CRIP2top0.01pct.stringent_ann.txt	intron (NM_001024918, intron 15 of 17)	intron (NM_001024918, intron 15 of 17)	-24888	NM_001013441	237422	Mm.18936	NM_183172	ENSMUSG00000035620	Ric8b	BC051080|Ric-8|Ric-8b	RIC8 guanine nucleotide exchange factor B	protein-coding
Merged-chr10-43032803-1	chr10	43032601	43033005	+	5.02	Diffrep1_Ins_CRIP2top0.01pct.stringent_ann.txt	intron (NM_175407, intron 5 of 6)	intron (NM_175407, intron 5 of 6)	-41641	NR_153349	327749	Mm.428887	NR_153349		Gm5079	C230040G06	predicted gene 5079	ncRNA
Merged-chrY-90811898-1	chrY	90811699	90812098	+	5.02	Diffrep1_Ins_CRIP2top0.01pct.stringent_ann.txt	intron (NR_137282, intron 2 of 2)	IMPB_01|Satellite|Satellite	26456	NM_133362	170942	Mm.76062	NM_133362	ENSMUSG00000096768	Erdr1	edr	erythroid differentiation regulator 1	protein-coding
Merged-chr9-120811848-1	chr9	120811619	120812078	+	5.02	Diffrep1_Ins_CRIP2top0.01pct.stringent_ann.txt	Intergenic	Intergenic	103402	NR_040742	76402	Mm.436588	NR_040742	ENSMUSG00000100146	1700020M21Rik	-	RIKEN cDNA 1700020M21 gene	ncRNA
Merged-chr16-89214488-1	chr16	89214263	89214714	+	5.02	Diffrep1_Ins_CRIP2top0.01pct.stringent_ann.txt	Intergenic	MTC|LTR|ERVL-MaLR	8627	NM_001163615	622935	Mm.459837	NM_001163615	ENSMUSG00000091039	Krtap20-2	1190004K03Rik|EG622935|Gm6371	keratin associated protein 20-2	protein-coding
Merged-chr3-141938744-1	chr3	141938535	141938954	+	5.02	Diffrep1_Ins_CRIP2top0.01pct.stringent_ann.txt	intron (NM_001277216, intron 2 of 11)	intron (NM_001277216, intron 2 of 11)	-7156	NM_001277220	12167	Mm.39089	NM_007560	ENSMUSG00000052430	Bmpr1b	AI385617|ALK-6|AV355320|Acvrlk6|Alk6|BMPR-1B|BMPR-IB|CFK-43a|SKR6	bone morphogenetic protein receptor, type 1B	protein-coding
Merged-chr16-3281173-1	chr16	3280970	3281376	+	5.02	Diffrep1_Ins_CRIP2top0.01pct.stringent_ann.txt	Intergenic	Lx5|LINE|L1	-311225	NM_146860	258859	Mm.377723	NM_146860	ENSMUSG00000051003	Olfr161	MOR131-1|OR912-47M6	olfactory receptor 161	protein-coding
Merged-chr15-64600699-1	chr15	64600451	64600948	+	5.02	Diffrep1_Ins_CRIP2top0.01pct.stringent_ann.txt	Intergenic	B1_Mus1|SINE|Alu	-217780	NM_001276461	13196	Mm.277236	NM_010026	ENSMUSG00000022377	Asap1	AV239055|DEF-1|Ddef1|PAP|mKIAA1249|s19	ArfGAP with SH3 domain, ankyrin repeat and PH domain1	protein-coding
Merged-chr10-80053461-1	chr10	80053248	80053675	+	5.02	Diffrep1_Ins_CRIP2top0.01pct.stringent_ann.txt	promoter-TSS (NM_008162)	promoter-TSS (NM_008162)	-27	NM_008162	625249	Mm.332810	NM_008162	ENSMUSG00000075706	Gpx4	GPx-4|GSHPx-4|PHGPx|mtPHGPx|snGPx	glutathione peroxidase 4	protein-coding
Merged-chr3-143594628-1	chr3	143594335	143594921	+	5.02	Diffrep1_Ins_CRIP2top0.01pct.stringent_ann.txt	Intergenic	Intergenic	117515	NR_040405	621809	Mm.360134	NR_040405	ENSMUSG00000105279	Gm6260	EG621809	predicted gene 6260	ncRNA
Merged-chr3-106208905-1	chr3	106208634	106209177	+	5.02	Diffrep1_Ins_CRIP2top0.01pct.stringent_ann.txt	intron (NM_145126, intron 5 of 10)	L1_Mus3|LINE|L1	10574	NM_145126	104183	Mm.425140	NM_145126	ENSMUSG00000063779	Chil4	Chi3l4|Ym2	chitinase-like 4	protein-coding
Merged-chr10-53180835-1	chr10	53180581	53181089	+	5.02	Diffrep1_Ins_CRIP2top0.01pct.stringent_ann.txt	Intergenic	Intergenic	-54352	NR_152766	102639992	Mm.375738	NR_152766	ENSMUSG00000112835	Gm36173	-	predicted gene, 36173	ncRNA
Merged-chr16-91607086-1	chr16	91606874	91607299	+	5.02	Diffrep1_Ins_CRIP2top0.01pct.stringent_ann.txt	Intergenic	Intergenic	-9406	NM_030018	77975	Mm.290341	NM_030018	ENSMUSG00000022964	Tmem50b	AU015466|AU019872|B230114J08Rik	transmembrane protein 50B	protein-coding
Merged-chr4-65242829-1	chr4	65242613	65243046	+	5.02	Diffrep1_Ins_CRIP2top0.01pct.stringent_ann.txt	intron (NM_021362, intron 9 of 21)	intron (NM_021362, intron 9 of 21)	118655	NM_021362	18491	Mm.317854	NM_021362	ENSMUSG00000028370	Pappa	8430414N03Rik|IGFBP-4ase|PAG1|PAPP-A	pregnancy-associated plasma protein A	protein-coding
Merged-chr5-147906207-1	chr5	147905937	147906478	+	5.02	Diffrep1_Ins_CRIP2top0.01pct.stringent_ann.txt	Intergenic	(TG)n|Simple_repeat|Simple_repeat	-11392	NM_027872	71706	Mm.153218	NM_027872	ENSMUSG00000029650	Slc46a3	1200006F02Rik	solute carrier family 46, member 3	protein-coding
Merged-chr6-15465151-1	chr6	15464813	15465489	+	5.02	Diffrep1_Ins_CRIP2top0.01pct.stringent_ann.txt	Intergenic	Intergenic	-255510	NM_175088	16543	Mm.1314	NM_175088	ENSMUSG00000041390	Mdfic	Kdt1|Mdfid	MyoD family inhibitor domain containing	protein-coding
Merged-chr7-64139349-1	chr7	64139131	64139568	+	5.02	Diffrep1_Ins_CRIP2top0.01pct.stringent_ann.txt	Intergenic	Intergenic	-14486	NM_001039104	17364	Mm.38875	NM_018752	ENSMUSG00000030523	Trpm1	4732499L03Rik|AI606771|Ltrpc1|Mlsn1	transient receptor potential cation channel, subfamily M, member 1	protein-coding
Merged-chr2-52931582-1	chr2	52931348	52931816	+	5.02	Diffrep1_Ins_CRIP2top0.01pct.stringent_ann.txt	intron (NM_172409, intron 1 of 26)	ORR1B2|LTR|ERVL-MaLR	73714	NM_172409	71409	Mm.394427	NM_172409	ENSMUSG00000036053	Fmnl2	5430425K04Rik|Man	formin-like 2	protein-coding
Merged-chr17-13219768-1	chr17	13219540	13219997	+	5.02	Diffrep1_Ins_CRIP2top0.01pct.stringent_ann.txt	Intergenic	Intergenic	-1420	NM_013741	27263	Mm.371809	NM_013741	ENSMUSG00000073458	Smok2a	Smok2	sperm motility kinase 2A	protein-coding
Merged-chr16-21624307-1	chr16	21624029	21624585	+	5.02	Diffrep1_Ins_CRIP2top0.01pct.stringent_ann.txt	intron (NM_001081366, intron 45 of 46)	ORR1B1|LTR|ERVL-MaLR	70358	NM_001001881	72190	Mm.131606	NM_001001881	ENSMUSG00000043391	2510009E07Rik	AI194952	RIKEN cDNA 2510009E07 gene	protein-coding
Merged-chr2-44288838-1	chr2	44288557	44289119	+	5.02	Diffrep1_Ins_CRIP2top0.01pct.stringent_ann.txt	intron (NM_001301831, intron 12 of 14)	intron (NM_001301831, intron 12 of 14)	-223514	NR_040622	320872	Mm.445023	NR_040622	ENSMUSG00000085089	Arhgap15os	A430092G05Rik	Rho GTPase activating protein 15, opposite strand	ncRNA
Merged-chr7-138069785-1	chr7	138069542	138070028	+	5.02	Diffrep1_Ins_CRIP2top0.01pct.stringent_ann.txt	Intergenic	Intergenic	327945	NM_183289	70571	Mm.334297	NM_183289	ENSMUSG00000091002	Tcerg1l	5730476P14Rik	transcription elongation regulator 1-like	protein-coding
Merged-chr16-3542607-1	chr16	3542393	3542822	+	5.02	Diffrep1_Ins_CRIP2top0.01pct.stringent_ann.txt	Intergenic	L1_Mus2|LINE|L1	-49791	NM_146860	258859	Mm.377723	NM_146860	ENSMUSG00000051003	Olfr161	MOR131-1|OR912-47M6	olfactory receptor 161	protein-coding
Merged-chr11-73110000-1	chr11	73109752	73110249	+	5.02	Diffrep1_Ins_CRIP2top0.01pct.stringent_ann.txt	intron (NM_001361245, intron 2 of 30)	intron (NM_001361245, intron 2 of 30)	19405	NM_172944	16407	Mm.96	NM_008399	ENSMUSG00000005947	Itgae	A530055J10|CD103|aM290|alpha-E1|alpha-M290	integrin alpha E, epithelial-associated	protein-coding
Merged-chr17-32003489-1	chr17	32003201	32003777	+	5.02	Diffrep1_Ins_CRIP2top0.01pct.stringent_ann.txt	intron (NM_028902, intron 6 of 7)	RMER15|LTR|ERVL	31019	NM_028902	74377	Mm.75856	NM_028902	ENSMUSG00000002076	Hsf2bp	4932437G14Rik|Meilb2	heat shock transcription factor 2 binding protein	protein-coding
Merged-chr13-5284930-1	chr13	5284628	5285233	+	5.02	Diffrep1_Ins_CRIP2top0.01pct.stringent_ann.txt	Intergenic	Intergenic	573162	NR_045891	71867	Mm.179181	NR_045891	ENSMUSG00000100625	1700016G22Rik	-	RIKEN cDNA 1700016G22 gene	ncRNA
Merged-chr13-12926750-2	chr13	12925650	12927478	+	4.985	Diff_Cu_CRIP2top0.01pct.stringent_ann.txt|Prol_Cu_CRIP2top0.01pct.stringent_ann.txt	Intergenic	IAPEY4_I-int|LTR|ERVK	78766	NM_031191	18811	Mm.88796	NM_031191	ENSMUSG00000079092	Prl2c2	Ghd2|MRP-1|PLF-1|Plf|Plf1	prolactin family 2, subfamily c, member 2	protein-coding
Merged-chr4-148945624-1	chr4	148945112	148946136	+	4.93	Prol_no_CRIP2top0.01pct.stringent_ann.txt	TTS (NM_027195)	TTS (NM_027195)	6698	NR_154553	108168987	Mm.393596	NR_154553		Gm13205	AA408865	predicted gene 13205	ncRNA
Merged-chr1-175602353-1	chr1	175601903	175602804	+	4.93	Prol_no_CRIP2top0.01pct.stringent_ann.txt	intron (NM_010209, intron 9 of 9)	intron (NM_010209, intron 9 of 9)	23282	NM_010209	14194	Mm.41502	NM_010209	ENSMUSG00000026526	Fh1	Fh|Fh-1	fumarate hydratase 1	protein-coding
Merged-chr4-136143710-1	chr4	136143148	136144272	+	4.93	Prol_no_CRIP2top0.01pct.stringent_ann.txt	promoter-TSS (NM_008321)	promoter-TSS (NM_008321)	-112	NM_008321	15903	Mm.110	NM_008321	ENSMUSG00000007872	Id3	Hlh462|Idb3|bHLHb25	inhibitor of DNA binding 3	protein-coding
Merged-chr1-170175308-1	chr1	170174928	170175689	+	4.93	Prol_no_CRIP2top0.01pct.stringent_ann.txt	promoter-TSS (NM_001305045)	promoter-TSS (NM_001305045)	-344	NM_133806	107652	Mm.27969	NM_133806	ENSMUSG00000026670	Uap1	AA420407|AA437972|AGX-1|AGX-2|AGX1|AgX|ESTM38|SPAG2	UDP-N-acetylglucosamine pyrophosphorylase 1	protein-coding
Merged-chr2-35898820-1	chr2	35898453	35899187	+	4.93	Prol_no_CRIP2top0.01pct.stringent_ann.txt	intron (NM_029774, intron 4 of 9)	intron (NM_029774, intron 4 of 9)	79630	NR_040618	77665	Mm.400558	NR_040618	ENSMUSG00000086449	9030204H09Rik	-	RIKEN cDNA 9030204H09 gene	ncRNA
Merged-chr7-145222047-1	chr7	145221653	145222442	+	4.93	Prol_no_CRIP2top0.01pct.stringent_ann.txt	intron (NR_132644, intron 24 of 24)	intron (NR_132644, intron 24 of 24)	-13928	NR_033626	100040049	Mm.102235	NM_001369202	ENSMUSG00000109305	Smim38	1810010D01Rik|Gm2572	small integral membrane protein 38	protein-coding
Merged-chr19-58017479-1	chr19	58017045	58017913	+	4.93	Prol_no_CRIP2top0.01pct.stringent_ann.txt	intron (NM_181415, intron 27 of 28)	intron (NM_181415, intron 27 of 28)	-33688	NR_049196	100885835		NR_049196	ENSMUSG00000093757	Mir5623	Gm26068|mir-5623|mmu-mir-5623	microRNA 5623	ncRNA
Merged-chr17-26508600-1	chr17	26508099	26509101	+	4.93	Prol_no_CRIP2top0.01pct.stringent_ann.txt	promoter-TSS (NM_013642)	promoter-TSS (NM_013642)	-128	NM_013642	19252	Mm.239041	NM_013642	ENSMUSG00000024190	Dusp1	3CH134|MKP1|Ptpn16|U19515|erp|mkp-1	dual specificity phosphatase 1	protein-coding
Merged-chr1-88475580-1	chr1	88475163	88475997	+	4.93	Prol_no_CRIP2top0.01pct.stringent_ann.txt	Intergenic	Intergenic	34486	NM_008132	14659	Mm.5187	NM_008132	ENSMUSG00000062310	Glrp1	GRP-1	glutamine repeat protein 1	protein-coding
Merged-chr10-127662375-1	chr10	127662014	127662737	+	4.93	Prol_no_CRIP2top0.01pct.stringent_ann.txt	intron (NM_001122895, intron 5 of 5)	intron (NM_001122895, intron 5 of 5)	4328	NM_008668	17937	Mm.336898	NM_008668	ENSMUSG00000025402	Nab2	AI451907	Ngfi-A binding protein 2	protein-coding
Merged-chr4-152268044-1	chr4	152267433	152268655	+	4.93	Prol_no_CRIP2top0.01pct.stringent_ann.txt	intron (NM_133348, intron 8 of 8)	intron (NM_133348, intron 8 of 8)	-6318	NM_178406	100129	Mm.23235	NM_178406	ENSMUSG00000042804	Gpr153	1110065N12Rik|AI449320|PGR1	G protein-coupled receptor 153	protein-coding
Merged-chr4-86684350-1	chr4	86683820	86684881	+	4.93	Prol_no_CRIP2top0.01pct.stringent_ann.txt	Intergenic	RMER1B|Other|Other	-14291	NM_007408	11520	Mm.381	NM_007408	ENSMUSG00000028494	Plin2	AA407157|ADPH|Adfp|Adrp	perilipin 2	protein-coding
Merged-chr12-109417844-1	chr12	109417430	109418258	+	4.93	Prol_no_CRIP2top0.01pct.stringent_ann.txt	Intergenic	Intergenic	-34979	NR_033813	13386	Mm.157069	NM_010052	ENSMUSG00000040856	Dlk1	AW742678|DLK-1|DlkI|FA1|Ly107|Peg9|SCP1|ZOG|pG2|pref-1	delta like non-canonical Notch ligand 1	protein-coding
Merged-chr2-28525923-1	chr2	28525510	28526337	+	4.93	Prol_no_CRIP2top0.01pct.stringent_ann.txt	intron (NM_009058, intron 1 of 17)	intron (NM_009058, intron 1 of 17)	-7541	NM_001145835	19730	Mm.5236	NM_009058	ENSMUSG00000026821	Ralgds	Gnds|Rgds|mKIAA1308	ral guanine nucleotide dissociation stimulator	protein-coding
Merged-chr19-38238293-1	chr19	38237920	38238667	+	4.93	Prol_no_CRIP2top0.01pct.stringent_ann.txt	Intergenic	Intergenic	-14161	NM_001081075	70567	Mm.30607	NM_027466	ENSMUSG00000054237	Fra10ac1	5730455O13Rik|AI448293	FRA10AC1 homolog (human)	protein-coding
Merged-chr7-27591969-1	chr7	27591486	27592452	+	4.92	Prol_no_CRIP2top0.01pct.stringent_ann.txt	intron (NM_001110208, intron 1 of 13)	CpG	417	NM_001110208	11652	Mm.177194	NM_007434	ENSMUSG00000004056	Akt2	2410016A19Rik|AW554154|PKB|PKBbeta	thymoma viral proto-oncogene 2	protein-coding
Merged-chr16-21643524-1	chr16	21642963	21644086	+	4.92	Prol_no_CRIP2top0.01pct.stringent_ann.txt	intron (NM_001081366, intron 46 of 46)	intron (NM_001081366, intron 46 of 46)	51141	NM_001001881	72190	Mm.131606	NM_001001881	ENSMUSG00000043391	2510009E07Rik	AI194952	RIKEN cDNA 2510009E07 gene	protein-coding
Merged-chr11-5202518-1	chr11	5202107	5202929	+	4.92	Prol_no_CRIP2top0.01pct.stringent_ann.txt	intron (NM_032396, intron 5 of 8)	intron (NM_032396, intron 5 of 8)	-50258	NR_152138	140703	Mm.840	NM_080595	ENSMUSG00000034164	Emid1	AW122071|CO-5|Emu1	EMI domain containing 1	protein-coding
Merged-chr9-67566483-2	chr9	67565799	67567470	+	4.85	Prol_Cu_CRIP2top0.01pct.stringent_ann.txt|Prol_no_CRIP2top0.01pct.stringent_ann.txt	Intergenic	Intergenic	-6931	NM_001081242	70549	Mm.33645	NM_027458	ENSMUSG00000052698	Tln2	5730421P04Rik|AI507121|AI787438|AL118320|mKIAA0320	talin 2	protein-coding
Merged-chr3-107829735-1	chr3	107829202	107830268	+	4.81	Prol_Cu_CRIP2top0.01pct.stringent_ann.txt	Intergenic	Intergenic	-47495	NM_133867	99662	Mm.108491	NM_133867	ENSMUSG00000040600	Eps8l3	AI504489|Eps8r3	EPS8-like 3	protein-coding
Merged-chr5-137502619-1	chr5	137502085	137503154	+	4.81	Prol_Cu_CRIP2top0.01pct.stringent_ann.txt	promoter-TSS (NM_028753)	promoter-TSS (NM_028753)	-190	NM_028753	74097	Mm.290242	NM_028753	ENSMUSG00000029715	Pop7	0610037N12Rik|AI852017|Rpp20	processing of precursor 7, ribonuclease P family, (S. cerevisiae)	protein-coding
Merged-chr2-164432847-1	chr2	164432159	164433536	+	4.81	Prol_Cu_CRIP2top0.01pct.stringent_ann.txt	intron (NM_011521, intron 1 of 4)	intron (NM_011521, intron 1 of 4)	10341	NM_011521	20971	Mm.3815	NM_011521	ENSMUSG00000017009	Sdc4	AA959608|AW108331|S4|Synd4|ryudocan|syndecan-4	syndecan 4	protein-coding
Merged-chr10-77252393-1	chr10	77251584	77253203	+	4.81	Prol_Cu_CRIP2top0.01pct.stringent_ann.txt	Intergenic	Intergenic	6830	NR_026944	100169878	Mm.420901	NR_026944	ENSMUSG00000078444	Gm10941	-	predicted gene 10941	ncRNA
Merged-chr5-140607683-1	chr5	140606958	140608409	+	4.81	Prol_Cu_CRIP2top0.01pct.stringent_ann.txt	exon (NM_008494, exon 1 of 8)	exon (NM_008494, exon 1 of 8)	342	NM_008494	16848	Mm.12834	NM_008494	ENSMUSG00000029570	Lfng	AW061165	LFNG O-fucosylpeptide 3-beta-N-acetylglucosaminyltransferase	protein-coding
Merged-chr18-42511408-1	chr18	42510928	42511889	+	4.81	Prol_Cu_CRIP2top0.01pct.stringent_ann.txt	promoter-TSS (NR_110344)	promoter-TSS (NR_110344)	-79	NR_110344	56070	Mm.270511	NM_001039474	ENSMUSG00000024498	Tcerg1	2410022J09Rik|2900090C16Rik|AI428505|CA150b|FBP23|FBP28|Taf2s|ca150|p144	transcription elongation regulator 1 (CA150)	protein-coding
Merged-chr1-88294740-1	chr1	88294278	88295203	+	4.81	Prol_Cu_CRIP2top0.01pct.stringent_ann.txt	Intergenic	Intergenic	-11972	NM_134252	171382	Mm.218753	NM_134252	ENSMUSG00000036251	Trpm8	CMR1|LTRPC6|LTrpC-6|TRPP8|Trp-p8	transient receptor potential cation channel, subfamily M, member 8	protein-coding
Merged-chr11-101628057-1	chr11	101627488	101628627	+	4.81	Prol_Cu_CRIP2top0.01pct.stringent_ann.txt	exon (NM_025654, exon 1 of 7)	exon (NM_025654, exon 1 of 7)	108	NM_025654	66599	Mm.41449	NM_025654	ENSMUSG00000010362	Rdm1	2410008M22Rik|AW212028|Rad52b	RAD52 motif 1	protein-coding
Merged-chr11-95310210-1	chr11	95309650	95310770	+	4.81	Prol_Cu_CRIP2top0.01pct.stringent_ann.txt	promoter-TSS (NM_001195004)	promoter-TSS (NM_001195004)	36	NM_001195003	217127	Mm.90213	NM_177619	ENSMUSG00000038909	Kat7	Hbo1|Hboa|Myst2	K(lysine) acetyltransferase 7	protein-coding
Merged-chr1-88297615-2	chr1	88297307	88297848	+	4.805	Diff_Cu_CRIP2top0.01pct.stringent_ann.txt|Diffrep1_no_CRIP2top0.01pct.stringent_ann.txt	Intergenic	Intergenic	-9135	NM_134252	171382	Mm.218753	NM_134252	ENSMUSG00000036251	Trpm8	CMR1|LTRPC6|LTrpC-6|TRPP8|Trp-p8	transient receptor potential cation channel, subfamily M, member 8	protein-coding
Merged-chr4-122010714-2	chr4	122010123	122011551	+	4.725	Diffrep1_Ins_CRIP2top0.01pct.stringent_ann.txt|Prol_Cu_CRIP2top0.01pct.stringent_ann.txt	Intergenic	L1_Mus2|LINE|L1	-388712	NM_001099309	666927	Mm.465133	NM_001099309	ENSMUSG00000078575	Gm12887	-	predicted gene 12887	protein-coding
Merged-chr7-127478535-2	chr7	127477662	127479163	+	4.63	Prol_Cu_CRIP2top0.01pct.stringent_ann.txt|Prol_no_CRIP2top0.01pct.stringent_ann.txt	Intergenic	CpG	6798	NM_145589	233895	Mm.44183	NM_145589	ENSMUSG00000030822	Prr14	BC006909	proline rich 14	protein-coding
Merged-chr11-78382836-2	chr11	78382106	78383733	+	4.625	Prol_Cu_CRIP2top0.01pct.stringent_ann.txt|Prol_no_CRIP2top0.01pct.stringent_ann.txt	intron (NM_008238, intron 1 of 8)	intron (NM_008238, intron 1 of 8)	3689	NM_001277290	15218	Mm.4496	NM_008238	ENSMUSG00000002057	Foxn1	D11Bhm185e|Fkh19|HFH-11|Hfh11|Whn|nu|nude	forkhead box N1	protein-coding
Merged-chr12-111155675-1	chr12	111155310	111156040	+	4.59	Diff_Cu_CRIP2top0.01pct.stringent_ann.txt	Intergenic	(TG)n|Simple_repeat|Simple_repeat	-10695	NM_011632	22031	Mm.27431	NM_011632	ENSMUSG00000021277	Traf3	AI528849|CAP-1|CD40bp|CRAF1|LAP1|T-BAM|TRAFAMN|amn	TNF receptor-associated factor 3	protein-coding
Merged-chr14-43324901-1	chr14	43324650	43325153	+	4.59	Diff_Cu_CRIP2top0.01pct.stringent_ann.txt	Intergenic	(TAGTG)n|Simple_repeat|Simple_repeat	22910	NM_027940	71826	Mm.335855	NM_027940	ENSMUSG00000095384	1700001F09Rik	Gm10377	RIKEN cDNA 1700001F09 gene	protein-coding
Merged-chr3-135649153-1	chr3	135648834	135649472	+	4.59	Diff_Cu_CRIP2top0.01pct.stringent_ann.txt	intron (NM_008689, intron 6 of 24)	intron (NM_008689, intron 6 of 24)	42394	NM_008689	18033	Mm.256765	NM_008689	ENSMUSG00000028163	Nfkb1	NF-KB1|NF-kappaB|NF-kappaB1|p105|p50|p50/p105	nuclear factor of kappa light polypeptide gene enhancer in B cells 1, p105	protein-coding
Merged-chr14-43274573-1	chr14	43274323	43274823	+	4.59	Diff_Cu_CRIP2top0.01pct.stringent_ann.txt	Intergenic	(CA)n|Simple_repeat|Simple_repeat	73238	NM_027940	71826	Mm.335855	NM_027940	ENSMUSG00000095384	1700001F09Rik	Gm10377	RIKEN cDNA 1700001F09 gene	protein-coding
Merged-chr13-96379662-1	chr13	96379296	96380029	+	4.59	Diff_Cu_CRIP2top0.01pct.stringent_ann.txt	Intergenic	Intergenic	-8632	NM_026173	67463	Mm.86472	NM_026173	ENSMUSG00000021671	Poc5	1200014M14Rik|AV144706	POC5 centriolar protein	protein-coding
Merged-chr13-12829360-1	chr13	12829080	12829640	+	4.59	Diff_Cu_CRIP2top0.01pct.stringent_ann.txt	Intergenic	IAPLTR3-int|LTR|ERVK	-29281	NM_011118	18812	Mm.457984	NM_011118	ENSMUSG00000056457	Prl2c3	Ghd1|MRP-2|MRP-3|Mrpplf3|PLF-2|PLF-3|Plf2|Prl2c4|mrp/plf3	prolactin family 2, subfamily c, member 3	protein-coding
Merged-chr16-7478869-1	chr16	7478521	7479218	+	4.59	Diff_Cu_CRIP2top0.01pct.stringent_ann.txt	Intergenic	B3A|SINE|B2	409034	NM_183188	268859	Mm.370334	NM_021477	ENSMUSG00000008658	Rbfox1	A2bp|A2bp1|Hrnbp1|fox-1	RNA binding protein, fox-1 homolog (C. elegans) 1	protein-coding
Merged-chr14-70562509-1	chr14	70562231	70562788	+	4.59	Diff_Cu_CRIP2top0.01pct.stringent_ann.txt	intron (NM_021877, intron 7 of 19)	intron (NM_021877, intron 7 of 19)	8453	NM_021877	15460	Mm.7598	NM_021877	ENSMUSG00000022096	Hr	ALUNC|AU|N|ba|bldy|hr|rh|rh-bmh|rhino	lysine demethylase and nuclear receptor corepressor	protein-coding
Merged-chr16-4528533-1	chr16	4528193	4528874	+	4.59	Diff_Cu_CRIP2top0.01pct.stringent_ann.txt	Intergenic	Intergenic	-5458	NM_001347162	106393	Mm.35811	NM_175347	ENSMUSG00000022519	Srl	9830004M20Rik|AW108387|sar	sarcalumenin	protein-coding
Merged-chr17-34121715-1	chr17	34120949	34122481	+	4.58	Prol_Cu_CRIP2top0.01pct.stringent_ann.txt	promoter-TSS (NM_010238)	promoter-TSS (NM_010238)	32	NM_010238	14312	Mm.3444	NM_010238	ENSMUSG00000024335	Brd2	AW228947|D17H6S113E|Frg-1|Fsrg-1|Fsrg1|Nat|Ring3|Rnf3|mKIAA4005	bromodomain containing 2	protein-coding
Merged-chr7-99381511-1	chr7	99380895	99382127	+	4.58	Prol_Cu_CRIP2top0.01pct.stringent_ann.txt	promoter-TSS (NM_001362166)	promoter-TSS (NM_001362166)	-7	NM_201352	233552	Mm.286317	NM_201352	ENSMUSG00000035314	Gdpd5	BC024955|Gde2	glycerophosphodiester phosphodiesterase domain containing 5	protein-coding
Merged-chr17-35813245-1	chr17	35812690	35813800	+	4.58	Prol_Cu_CRIP2top0.01pct.stringent_ann.txt	Intergenic	Intergenic	-8468	NM_133662	15937	Mm.25613	NM_133662	ENSMUSG00000003541	Ier3	AI663993|IEX-1|cI-3|gly96	immediate early response 3	protein-coding
Merged-chr9-59656494-1	chr9	59655802	59657186	+	4.58	Prol_Cu_CRIP2top0.01pct.stringent_ann.txt	5' UTR (NM_011099, exon 1 of 11)	5' UTR (NM_011099, exon 1 of 11)	126	NM_001253883	18746	Mm.326167	NM_011099	ENSMUSG00000032294	Pkm	AA414905|AL024370|AL024424|Pk-2|Pk-3|Pk3|Pkm2	pyruvate kinase, muscle	protein-coding
Merged-chr14-22552252-1	chr14	22551494	22553010	+	4.58	Prol_Cu_CRIP2top0.01pct.stringent_ann.txt	intron (NM_028275, intron 2 of 6)	ORR1D2|LTR|ERVL-MaLR	-9454	NR_046307	74896	Mm.444661	NR_046307	ENSMUSG00000114412	4930405A10Rik	4930456G20Rik	RIKEN cDNA 4930405A10 gene	ncRNA
Merged-chr11-5193161-1	chr11	5192277	5194046	+	4.58	Prol_Cu_CRIP2top0.01pct.stringent_ann.txt	3' UTR (NM_032396, exon 9 of 9)	3' UTR (NM_032396, exon 9 of 9)	-40901	NR_152138	140703	Mm.840	NM_080595	ENSMUSG00000034164	Emid1	AW122071|CO-5|Emu1	EMI domain containing 1	protein-coding
Merged-chr11-68691966-1	chr11	68691382	68692550	+	4.58	Prol_Cu_CRIP2top0.01pct.stringent_ann.txt	promoter-TSS (NM_175260)	promoter-TSS (NM_175260)	51	NM_175260	77579	Mm.218233	NM_175260	ENSMUSG00000020900	Myh10	5730504C04Rik|9330167F11Rik|Fltn|Myhn-2|Myhn2|NMHC II-B|NMHC-B|NMHCII-B|NMMHC II-b|NMMHC-B|NMMHC-IIB|SMemb|mKIAA3005	myosin, heavy polypeptide 10, non-muscle	protein-coding
Merged-chr7-143069646-1	chr7	143068729	143070563	+	4.58	Prol_Cu_CRIP2top0.01pct.stringent_ann.txt	intron (NM_138631, intron 1 of 3)	intron (NM_138631, intron 1 of 3)	278	NM_138631	56844	Mm.139675	NM_020285	ENSMUSG00000045752	Tssc4	AA241958|ESTM671070	tumor-suppressing subchromosomal transferable fragment 4	protein-coding
Merged-chr19-46397223-1	chr19	46396644	46397803	+	4.58	Prol_Cu_CRIP2top0.01pct.stringent_ann.txt	exon (NM_015752, exon 1 of 12)	exon (NM_015752, exon 1 of 12)	327	NM_001025391	24069	Mm.41210	NM_015752	ENSMUSG00000025231	Sufu	Su(fu)	SUFU negative regulator of hedgehog signaling	protein-coding
Merged-chr10-59297941-1	chr10	59297087	59298795	+	4.58	Prol_Cu_CRIP2top0.01pct.stringent_ann.txt	Intergenic	Intergenic	-25355	NM_011030	18451	Mm.2212	NM_011030	ENSMUSG00000019916	P4ha1	AL022634|P4ha	procollagen-proline, 2-oxoglutarate 4-dioxygenase (proline 4-hydroxylase), alpha 1 polypeptide	protein-coding
Merged-chr9-63659462-1	chr9	63658267	63660658	+	4.58	Prol_Cu_CRIP2top0.01pct.stringent_ann.txt	intron (NM_016769, intron 5 of 8)	intron (NM_016769, intron 5 of 8)	56816	NM_025857	66939	Mm.34338	NM_025857	ENSMUSG00000037257	Aagab	2310007F21Rik|p34	alpha- and gamma-adaptin binding protein	protein-coding
Merged-chr4-147526536-2	chr4	147525746	147527167	+	4.525	Diff_Cu_CRIP2top0.01pct.stringent_ann.txt|Prol_Cu_CRIP2top0.01pct.stringent_ann.txt	Intergenic	Intergenic	-26821	NM_001014397	433804	Mm.332047	NM_001014397	ENSMUSG00000065999	Zfp985	Gm13154	zinc finger protein 985	protein-coding
Merged-chr19-8802536-1	chr19	8801876	8803196	+	4.48	Prol_no_CRIP2top0.01pct.stringent_ann.txt	promoter-TSS (NM_001098237)	promoter-TSS (NM_001098237)	6	NM_001098237	75291	Mm.23423	NM_133759	ENSMUSG00000071661	Zbtb3	4930563M09Rik	zinc finger and BTB domain containing 3	protein-coding
Merged-chr4-88641499-1	chr4	88641061	88641937	+	4.48	Prol_no_CRIP2top0.01pct.stringent_ann.txt	Intergenic	Intergenic	2960	NM_177347	230396	Mm.246592	NM_177347	ENSMUSG00000063376	Ifna13	-	interferon alpha 13	protein-coding
Merged-chr13-12461702-1	chr13	12461212	12462193	+	4.48	Prol_no_CRIP2top0.01pct.stringent_ann.txt	promoter-TSS (NM_018886)	promoter-TSS (NM_018886)	36	NM_001291057	56048	Mm.474138	NM_018886	ENSMUSG00000057554	Lgals8	1200015E08Rik|AI326142|D13Ertd524e|Lgals-8	lectin, galactose binding, soluble 8	protein-coding
Merged-chr10-95644147-1	chr10	95643761	95644534	+	4.48	Prol_no_CRIP2top0.01pct.stringent_ann.txt	Intergenic	Intergenic	-80001	NM_027722	71207	Mm.24397	NM_027722	ENSMUSG00000020029	Nudt4	4933436C10Rik|DIPP-2|DIPP2|DIPP2alpha|DIPP2beta|HDCMB47P	nudix (nucleoside diphosphate linked moiety X)-type motif 4	protein-coding
Merged-chr15-78079114-1	chr15	78078640	78079588	+	4.48	Prol_no_CRIP2top0.01pct.stringent_ann.txt	intron (NM_007583, intron 1 of 3)	intron (NM_007583, intron 1 of 3)	40166	NM_007583	12300	Mm.277338	NM_007583	ENSMUSG00000019146	Cacng2	AW060990|B230105C07Rik|B930041E13Rik|stargazer|stargazin|stg|wag|waggler	calcium channel, voltage-dependent, gamma subunit 2	protein-coding
Merged-chr6-114888983-1	chr6	114888571	114889396	+	4.48	Prol_no_CRIP2top0.01pct.stringent_ann.txt	intron (NM_001356371, intron 3 of 5)	intron (NM_001356371, intron 3 of 5)	32838	NM_177683	232334	Mm.268357	NM_177683	ENSMUSG00000030315	Vgll4	BC048841|VGL-4	vestigial like family member 4	protein-coding
Merged-chr15-76659874-1	chr15	76659434	76660314	+	4.48	Prol_no_CRIP2top0.01pct.stringent_ann.txt	promoter-TSS (NM_001358912)	promoter-TSS (NM_001358912)	16	NM_001358909	16581	Mm.378950	NM_010630	ENSMUSG00000004187	Kifc2	-	kinesin family member C2	protein-coding
Merged-chr11-78363545-1	chr11	78363092	78363999	+	4.48	Prol_no_CRIP2top0.01pct.stringent_ann.txt	intron (NM_008238, intron 6 of 8)	intron (NM_008238, intron 6 of 8)	16835	NM_001313986	22248	Mm.284811	NM_011676	ENSMUSG00000002058	Unc119	D11Bhm52|HRG4|MRG4|Rg4|Rtg4|Unc119h	unc-119 lipid binding chaperone	protein-coding
Merged-chr19-8990003-1	chr19	8989455	8990552	+	4.48	Prol_no_CRIP2top0.01pct.stringent_ann.txt	intron (NM_001039959, intron 1 of 5)	intron (NM_001039959, intron 1 of 5)	719	NM_001039959	66395	Mm.203866	NM_009643	ENSMUSG00000069833	Ahnak	DY6	AHNAK nucleoprotein (desmoyokin)	protein-coding
Merged-chr2-29917089-1	chr2	29916532	29917646	+	4.48	Prol_no_CRIP2top0.01pct.stringent_ann.txt	intron (NM_001355137, intron 13 of 16)	intron (NM_001355137, intron 13 of 16)	-18320	NM_028923	74412	Mm.275121	NM_028923	ENSMUSG00000019715	Gle1	4933405K21Rik|AA553313|Gle1l	GLE1 RNA export mediator (yeast)	protein-coding
Merged-chr15-76448891-1	chr15	76448293	76449489	+	4.48	Prol_no_CRIP2top0.01pct.stringent_ann.txt	intron (NM_175457, intron 35 of 43)	intron (NM_175457, intron 35 of 43)	-8547	NM_198885	20289	Mm.322821	NM_198885	ENSMUSG00000034161	Scx	BB114693|Bhlha41|Scl	scleraxis	protein-coding
Merged-chr7-101095475-1	chr7	101094890	101096061	+	4.48	Prol_no_CRIP2top0.01pct.stringent_ann.txt	Intergenic	Intergenic	-13300	NM_001146010	207278	Mm.263041	NM_199012	ENSMUSG00000030691	Fchsd2	BC034086|NWK1|R74866|Sh3md3|mKIAA0769	FCH and double SH3 domains 2	protein-coding
Merged-chr5-137787577-1	chr5	137787271	137787883	+	4.48	Prol_no_CRIP2top0.01pct.stringent_ann.txt	promoter-TSS (NM_144913)	promoter-TSS (NM_144913)	-225	NM_001005426	381678	Mm.332765	NM_001005426	ENSMUSG00000037108	Zcwpw1	Gm1053	zinc finger, CW type with PWWP domain 1	protein-coding
Merged-chr15-102920900-1	chr15	102920554	102921247	+	4.48	Prol_no_CRIP2top0.01pct.stringent_ann.txt	promoter-TSS (NM_010464)	promoter-TSS (NM_010464)	-231	NM_010464	15422	Mm.207062	NM_010464	ENSMUSG00000001655	Hoxc13	-	homeobox C13	protein-coding
Merged-chr15-101211150-1	chr15	101210593	101211707	+	4.48	Prol_no_CRIP2top0.01pct.stringent_ann.txt	3' UTR (NM_007395, exon 9 of 9)	3' UTR (NM_007395, exon 9 of 9)	-10097	NR_045996	105968	Mm.120798	NR_045996	ENSMUSG00000115944	AU021063	-	expressed sequence AU021063	ncRNA
Merged-chr12-20228100-4	chr12	20227430	20229336	+	4.46	Diff_Cu_CRIP2top0.01pct.stringent_ann.txt|Diffrep1_Ins_CRIP2top0.01pct.stringent_ann.txt|Prol_Cu_CRIP2top0.01pct.stringent_ann.txt|Prol_no_CRIP2top0.01pct.stringent_ann.txt	Intergenic	MMERGLN-int|LTR|ERV1	587396	NR_015521	69513	Mm.273972	NR_015521	ENSMUSG00000099759	1700030C10Rik	-	RIKEN cDNA 1700030C10 gene	ncRNA
Merged-chrUn_GL456387-15117-1	chrUn_GL456387	14592	15642	+	4.35	Prol_Cu_CRIP2top0.01pct.stringent_ann.txt	NA	Intergenic	NA	NA
Merged-chr7-16200532-1	chr7	16199801	16201263	+	4.35	Prol_Cu_CRIP2top0.01pct.stringent_ann.txt	intron (NM_027883, intron 13 of 16)	intron (NM_027883, intron 13 of 16)	21461	NM_001285932	71723	Mm.75259	NM_027883	ENSMUSG00000006019	Dhx34	1200013B07Rik|1810012L18Rik|Ddx34|mKIAA0134	DEAH (Asp-Glu-Ala-His) box polypeptide 34	protein-coding
Merged-chr13-49341773-1	chr13	49340943	49342603	+	4.35	Prol_Cu_CRIP2top0.01pct.stringent_ann.txt	exon (NM_029791, exon 1 of 8)	exon (NM_029791, exon 1 of 8)	224	NM_001039179	76895	Mm.197387	NM_029791	ENSMUSG00000037933	Bicd2	-	BICD cargo adaptor 2	protein-coding
Merged-chr2-30759757-1	chr2	30758924	30760590	+	4.35	Prol_Cu_CRIP2top0.01pct.stringent_ann.txt	Intergenic	Intergenic	38547	NR_037272	100526499		NR_037272	ENSMUSG00000093091	Mir3089	mir-3089|mmu-mir-3089	microRNA 3089	ncRNA
Merged-chr6-124919848-1	chr6	124919362	124920335	+	4.35	Prol_Cu_CRIP2top0.01pct.stringent_ann.txt	intron (NR_152158, intron 1 of 1)	intron (NR_152158, intron 1 of 1)	-1902	NM_026988	69202	Mm.142187	NM_026988	ENSMUSG00000030122	Ptms	2610009E16Rik	parathymosin	protein-coding
[truncated: 476 more rows]

## Sheet: PROL NO CU ONLY
PeakID (cmd=annotatePeaks.pl Prol_no_CRIP2top0.01pct.stringent.bed mm10r -go Prol_no_CRIP2top0.01pct.stringent_GO -genomeOntology Prol_no_CRIP2top0.01pct.stringent_GenomeOntology -annStats Prol_no_CRIP2top0.01pct.stringent_annStats.txt)	Chr	Start	End	Strand	Peak Score	Focus Ratio/Region Size	Annotation	Detailed Annotation	Distance to TSS	Nearest PromoterID	Entrez ID	Nearest Unigene	Nearest Refseq	Nearest Ensembl	Gene Name	Gene Alias	Gene Description	Gene Type
[truncated: 684 more rows]

[truncated: 4 more sheets: PROL CU ONLY, DIFF NO CU, NO INS ONLY, DIFF INS ONLY, DIF CU ONLY]
