# Supplementary material for: Cysteine Rich Intestinal Protein 2 is a copper-responsive regulator of skeletal muscle differentiation and metal homeostasis
Source: PLoS Genet. 2024 Dec 5;20(12):e1011495. doi: 10.1371/journal.pgen.1011495 (PMC11671023; doi:10.1371/journal.pgen.1011495)
Supplement: S5 Table — (Figs 6, S10 and S11) (XLSX) [file pgen.1011495.s017.xlsx]

## Sheet: Prol_CRIP2_vs_Prol_scr
	baseMean	log2FoldChange	lfcSE	stat	pvalue	padj
Gm25360	1698.55	-4.94296	0.260809	-18.9524	4.2168e-80	5.14407e-76
Gm22513	537.996	-6.9239	0.385463	-17.9625	3.82831e-72	2.33508e-68
Mir6236	1219.6	-11.4977	0.660466	-17.4085	7.11664e-68	2.1704e-64
Gm22068	2344.29	-12.4935	0.717244	-17.4187	5.94867e-68	2.1704e-64
Rnu3a	609.472	-6.73257	0.387081	-17.3932	9.29193e-68	2.26704e-64
Rps23	1466.18	-4.31072	0.25218	-17.0938	1.65051e-65	3.35576e-62
H2bc15	867.727	-4.97634	0.301272	-16.5178	2.73333e-61	4.76342e-58
Gm24265	800.222	-4.60549	0.30452	-15.1238	1.12912e-51	1.72176e-48
H4c3	843.54	-4.40036	0.304409	-14.4554	2.3162e-47	3.13948e-44
Rps27a	711.813	-4.36881	0.303974	-14.3723	7.72018e-47	9.41785e-44
Gm10123	366.563	-7.11474	0.499488	-14.2441	4.8797e-46	5.41159e-43
Gm22973	545.678	-4.887	0.345856	-14.1302	2.47542e-45	2.51647e-42
Rps29	837.917	-4.07005	0.290897	-13.9914	1.75941e-44	1.651e-41
Gm10800	358.833	-6.78397	0.493426	-13.7487	5.186e-43	4.51886e-40
Hnrnpa1	2879.81	-3.177	0.237092	-13.3999	6.05518e-41	4.92448e-38
Gm24407	365.181	-5.46051	0.415413	-13.1448	1.82382e-39	1.39055e-36
Gm25099	283.837	-5.86719	0.488127	-12.0198	2.79587e-33	2.00628e-30
CT010467.2	1194.19	-3.08283	0.25711	-11.9903	3.99375e-33	2.70666e-30
Rpl31	1451.42	-2.91085	0.24595	-11.8351	2.56905e-32	1.64947e-29
Rpl27a	2304.05	-2.73022	0.233761	-11.6795	1.6218e-31	9.89214e-29
Ppia	979.435	-3.21672	0.276548	-11.6317	2.84312e-31	1.65158e-28
Gm22009	404.034	-4.25317	0.371039	-11.4629	2.02682e-30	1.12387e-27
Rpl5	1929.98	-2.59875	0.234746	-11.0705	1.74493e-28	9.00141e-26
Rpl23	994.061	-2.9682	0.268151	-11.0691	1.77091e-28	9.00141e-26
Rpl37	1012.1	-2.94731	0.267792	-11.0059	3.57792e-28	1.74588e-25
Rpl12	3206.87	-2.48496	0.229954	-10.8063	3.2134e-27	1.5077e-24
Rpl19	1939.32	-2.92185	0.271757	-10.7517	5.8183e-27	2.62879e-24
Rpl27	897.247	-3.20353	0.298586	-10.729	7.43963e-27	3.24129e-24
mt-Cytb	4231.38	-2.20495	0.210672	-10.4663	1.23396e-25	5.19073e-23
Rps6	1266.88	-2.76504	0.266331	-10.3819	2.99607e-25	1.2183e-22
Tuba1b	2531.98	-2.30423	0.222684	-10.3475	4.29498e-25	1.69014e-22
Gm25835	278.862	-4.75268	0.460794	-10.3141	6.08417e-25	2.3194e-22
H4c2	1128.25	-3.09005	0.302885	-10.202	1.94142e-24	7.17677e-22
Rpl41	5175.83	-2.15063	0.214979	-10.0039	1.46502e-23	5.2564e-21
Gm9794	647.455	-3.04229	0.30489	-9.97831	1.89668e-23	6.61073e-21
Rps13	1040.85	-2.80919	0.283484	-9.90952	3.78445e-23	1.2824e-20
Rpl37a	873.216	-2.80967	0.286163	-9.81842	9.37977e-23	3.09254e-20
H2bc4	627.41	-3.27974	0.341045	-9.61674	6.79478e-22	2.1813e-19
Rpl10	1261.25	-2.547	0.265722	-9.58522	9.22619e-22	2.8859e-19
Myh3	1264.63	-2.59993	0.272368	-9.54565	1.35254e-21	4.12491e-19
Rpl26	1066.61	-2.50422	0.263102	-9.51805	1.76465e-21	5.25048e-19
Ncl	4025.39	-1.9624	0.20948	-9.36794	7.39604e-21	2.1482e-18
Rps28	1632.66	-2.29381	0.245574	-9.34063	9.5763e-21	2.71677e-18
Rpl13	2228.52	-2.16964	0.233179	-9.30459	1.34504e-20	3.72913e-18
Hnrnpm	1489.81	-2.48417	0.267166	-9.29823	1.42808e-20	3.87135e-18
Rpl11	2297.78	-2.34597	0.252411	-9.29426	1.48236e-20	3.93115e-18
H3c7	942.193	-2.59431	0.282449	-9.18505	4.11344e-20	1.06766e-17
H2ac13	359.585	-3.73302	0.412141	-9.05763	1.33311e-19	3.38805e-17
H2az1	1137.95	-2.55774	0.284081	-9.00358	2.18476e-19	5.43917e-17
H2bc12	315.076	-3.65749	0.406533	-8.9968	2.32401e-19	5.67013e-17
Rpl38	717.329	-2.68437	0.300697	-8.92717	4.37032e-19	1.04536e-16
Snord15a	207.532	-4.50988	0.510229	-8.83893	9.6637e-19	2.26707e-16
Rpl36a	877.745	-2.41787	0.27632	-8.75024	2.12904e-18	4.90041e-16
mt-Nd4	1447.97	-2.11888	0.244465	-8.66743	4.41986e-18	9.98479e-16
H2ac7	159.393	-4.78383	0.555238	-8.61582	6.94419e-18	1.54022e-15
Rpl30	995.299	-2.30895	0.268635	-8.59512	8.31779e-18	1.81194e-15
Rps12	1039.65	-2.38369	0.277832	-8.57959	9.52085e-18	2.03763e-15
Rpl9	2370.45	-2.29455	0.268192	-8.55563	1.17225e-17	2.46556e-15
Rps2-ps10	119.737	-7.21246	0.844978	-8.53568	1.3933e-17	2.88083e-15
Hnrnpa2b1	3283.85	-2.18678	0.256355	-8.53026	1.46019e-17	2.9688e-15
Rps3a1	2646.13	-1.90789	0.225751	-8.45131	2.88043e-17	5.76038e-15
H2bc6	782.027	-2.74129	0.329531	-8.31877	8.88774e-17	1.74873e-14
Rps15a	1376.03	-2.054	0.247586	-8.2961	1.07582e-16	2.08316e-14
mt-Co1	11183.8	-1.62132	0.195752	-8.28256	1.20557e-16	2.29793e-14
Gm26316	129.853	-5.17023	0.629313	-8.21568	2.10965e-16	3.95932e-14
Snord13	93.2217	-7.1588	0.875207	-8.17955	2.84908e-16	5.26605e-14
H2ac20	762.213	-2.61372	0.319624	-8.17749	2.89822e-16	5.27692e-14
Rps17	1133.5	-2.11004	0.259268	-8.13846	4.00326e-16	7.18174e-14
Rpl3	5285.21	-1.66186	0.204803	-8.11445	4.88009e-16	8.62786e-14
Gm26448	232.559	-3.5987	0.444613	-8.09401	5.77336e-16	1.00613e-13
Rps26	2049.67	-2.05149	0.254276	-8.06797	7.14742e-16	1.22805e-13
Rps8	2936.57	-1.79177	0.222541	-8.05144	8.18287e-16	1.38643e-13
mt-Nd1	5303.02	-1.72706	0.214912	-8.03612	9.27276e-16	1.54957e-13
Gm11478	662.553	2.63363	0.328374	8.02023	1.05548e-15	1.73998e-13
Rps18	2992.31	-1.85254	0.231169	-8.01382	1.11196e-15	1.80864e-13
H2bc14	880.621	-2.5375	0.319191	-7.94979	1.86835e-15	2.99895e-13
Hsp90aa1	1250.94	-1.9989	0.252565	-7.91439	2.48475e-15	3.93655e-13
Gm4366	1941.28	1.89801	0.241051	7.87389	3.43768e-15	5.37644e-13
Gm8730	400.546	3.23218	0.411127	7.86175	3.78813e-15	5.84954e-13
Vaultrc5	137.575	-4.79918	0.612888	-7.83044	4.86178e-15	7.41361e-13
Npm1	1898.99	-1.87764	0.240563	-7.80517	5.94197e-15	8.9489e-13
Rpl35	1706.75	-1.88386	0.241926	-7.78694	6.86524e-15	1.02133e-12
Ftl1-ps1	345.875	3.80977	0.489585	7.78163	7.15956e-15	1.05228e-12
Eif3a	1711.66	-1.85915	0.239046	-7.7774	7.40306e-15	1.07512e-12
Rny1	2327.3	-5.31378	0.683558	-7.7737	7.62265e-15	1.09398e-12
Gm6204	435.284	3.20979	0.414436	7.74497	9.56054e-15	1.35615e-12
Tmsb10	4639.53	-1.66839	0.215861	-7.72899	1.08401e-14	1.51998e-12
Hspd1	2165.18	-1.74413	0.226988	-7.68382	1.54414e-14	2.14057e-12
Nap1l1	1503.19	-1.84986	0.241801	-7.65036	2.00415e-14	2.74704e-12
H2ac8	843.49	-2.48759	0.325648	-7.63891	2.19071e-14	2.96938e-12
H4f16	613.235	-2.464	0.323947	-7.60617	2.82333e-14	3.78481e-12
Gm24616	85.6565	-6.39296	0.840721	-7.60415	2.86793e-14	3.80281e-12
Snord118	106.451	-5.27369	0.693769	-7.6015	2.92725e-14	3.83973e-12
Gm6560	2030.96	1.81664	0.240759	7.54545	4.50732e-14	5.84944e-12
Gm5869	287.442	4.19495	0.557434	7.52548	5.25289e-14	6.74527e-12
H3c4	376.921	-3.09789	0.412706	-7.50629	6.08283e-14	7.71501e-12
Snora57	128.976	-4.36938	0.582182	-7.50518	6.13457e-14	7.71501e-12
Hnrnph1	926.142	-2.03856	0.274171	-7.43537	1.04277e-13	1.29803e-11
Hnrnpu	5777.17	-1.63992	0.226252	-7.24819	4.2238e-13	5.20466e-11
Rrbp1	2121.05	-1.65715	0.229342	-7.22567	4.98626e-13	6.08273e-11
Oaz1-ps	239.332	5.51773	0.765033	7.21241	5.49697e-13	6.63936e-11
mt-Nd5	4605.07	-1.52974	0.212445	-7.20066	5.99226e-13	7.16663e-11
Erh	345.765	-2.74237	0.381508	-7.18824	6.56322e-13	7.77327e-11
Gm15459	1216.23	1.93448	0.270193	7.15963	8.08965e-13	9.489e-11
Rny3	1649.02	-5.21624	0.729199	-7.15338	8.46656e-13	9.83653e-11
Rpl36	953.417	-1.93479	0.271307	-7.13139	9.93594e-13	1.14348e-10
Gm23143	64.0448	-6.75877	0.955481	-7.07368	1.50873e-12	1.72009e-10
Rps25	1588.36	-1.92904	0.273798	-7.04549	1.84812e-12	2.08752e-10
Gm12191	88.8699	-5.1683	0.735108	-7.03067	2.0554e-12	2.30035e-10
Hnrnpd	1956.84	-1.68326	0.239889	-7.01683	2.26966e-12	2.51706e-10
Ptma	5010.88	-1.55989	0.223438	-6.98131	2.92436e-12	3.2139e-10
Serbp1	2160.79	-1.62537	0.233586	-6.95834	3.44299e-12	3.75009e-10
Cycs	173.807	-3.47393	0.500537	-6.94039	3.91015e-12	4.22123e-10
Rps27	1195.05	-1.8403	0.266258	-6.91172	4.788e-12	5.12358e-10
Gm6180	384.819	2.85853	0.41408	6.90332	5.08023e-12	5.38902e-10
mt-Nd2	4208.08	-1.52169	0.220502	-6.90103	5.16268e-12	5.42927e-10
Smc1a	645.808	-2.07955	0.302669	-6.87069	6.38928e-12	6.66178e-10
Actg1	6205.27	-1.49428	0.217763	-6.86198	6.79146e-12	7.0211e-10
Rpl23a	322.688	-2.8934	0.423382	-6.83402	8.25652e-12	8.46397e-10
Gm6552	265.389	3.47212	0.508997	6.82149	9.01022e-12	9.15964e-10
Rps27rt	208.47	4.3069	0.63168	6.81817	9.22089e-12	9.29634e-10
Gm9625	200.858	5.01153	0.73665	6.80313	1.0237e-11	1.02362e-09
Gpi-ps	290.862	6.24939	0.919203	6.79871	1.05561e-11	1.04694e-09
Cd63	3787.83	-1.58019	0.233696	-6.76173	1.36357e-11	1.34147e-09
Rpl15	964.28	-1.87056	0.277087	-6.75083	1.47005e-11	1.43465e-09
Rpl18-ps2	240.413	3.93118	0.583488	6.73739	1.61261e-11	1.56128e-09
H2bc8	1076.06	-1.97616	0.296518	-6.66457	2.65442e-11	2.5497e-09
H4c6	2768.62	-3.68375	0.554882	-6.6388	3.16253e-11	3.01404e-09
Gm15501	218.865	3.5846	0.543972	6.58968	4.40787e-11	4.16834e-09
Rpl28	3426.36	-1.43117	0.217402	-6.58303	4.60949e-11	4.32548e-09
Snora73b	1543.52	-5.2545	0.804547	-6.53101	6.53298e-11	6.08365e-09
Gm16580	245.128	3.55219	0.54506	6.51707	7.16941e-11	6.62573e-09
Tardbp	1802.21	-1.53477	0.236073	-6.50126	7.96477e-11	7.30543e-09
Gm23971	730.122	2.03751	0.314461	6.47935	9.21158e-11	8.38598e-09
Rpsa	7242.07	-1.45578	0.225631	-6.45204	1.10355e-10	9.97199e-09
Gm23287	59.8124	-7.45985	1.15822	-6.44076	1.18875e-10	1.06629e-08
Rpl24	196.7	-3.02734	0.470493	-6.43438	1.23975e-10	1.10392e-08
Rpl18a-ps1	222.095	4.03202	0.629762	6.40245	1.52903e-10	1.35164e-08
Rbm3	1184.09	-1.72431	0.270879	-6.36559	1.94536e-10	1.7073e-08
H2ac6	427.078	-2.3942	0.377586	-6.34081	2.28556e-10	1.99154e-08
Prrc2c	5351.27	-1.44801	0.228454	-6.33828	2.32345e-10	2.01019e-08
Taf15	410.965	-2.33247	0.368755	-6.32525	2.5282e-10	2.17193e-08
Gm14165	225.469	6.99211	1.1072	6.31515	2.69906e-10	2.3025e-08
Eef1a1-ps1	281.873	3.01185	0.477897	6.3023	2.9326e-10	2.48436e-08
Gm12009	204.929	3.97622	0.631814	6.29334	3.10699e-10	2.61395e-08
Gm5835	173.045	4.74032	0.753933	6.28746	3.22706e-10	2.67802e-08
Gm22265	52.2749	-6.98816	1.1114	-6.2877	3.22198e-10	2.67802e-08
H2bc13	439.906	-2.16984	0.345292	-6.28406	3.29837e-10	2.69866e-08
H2bc9	924.785	-2.01086	0.320041	-6.28313	3.31829e-10	2.69866e-08
Gm4786	78.4532	-5.2295	0.832278	-6.28335	3.31343e-10	2.69866e-08
Rpl10a-ps1	610.637	2.06787	0.329225	6.28102	3.36359e-10	2.71738e-08
mt-Nd6	1448.16	-1.55358	0.247746	-6.27084	3.59108e-10	2.88208e-08
Ubb	1672.12	-1.49584	0.238757	-6.26512	3.7254e-10	2.97034e-08
Gm4202	407.601	2.68031	0.43309	6.18882	6.06177e-10	4.80179e-08
Atp5g2	532.461	-1.99328	0.32341	-6.16331	7.12404e-10	5.60685e-08
Rpl21	396.482	-2.18244	0.354167	-6.16219	7.17461e-10	5.61045e-08
H4c8	2174.82	-1.55169	0.251892	-6.16016	7.26708e-10	5.64656e-08
Gm24497	55.2811	-8.01284	1.30767	-6.12756	8.92346e-10	6.85851e-08
Hmgn1	2044.02	-1.41967	0.231696	-6.12728	8.93928e-10	6.85851e-08
Set	3594.38	-1.298	0.21276	-6.10074	1.05579e-09	8.04977e-08
Gm7809	227.04	5.08306	0.834852	6.08858	1.13919e-09	8.63166e-08
Atp5g3	1397.35	-1.56678	0.257541	-6.08362	1.17496e-09	8.84773e-08
Eif5b	498.974	-1.98322	0.326625	-6.07185	1.26444e-09	9.4631e-08
Rnu12	71.9787	-4.90242	0.80839	-6.06442	1.3243e-09	9.85068e-08
Rps16	2406.12	-1.39728	0.232007	-6.02258	1.71661e-09	1.26914e-07
Srsf3	1458.37	-1.49956	0.251391	-5.96505	2.44555e-09	1.79719e-07
Rps12-ps3	70.1865	-6.10478	1.02661	-5.94655	2.73861e-09	2.0005e-07
Eif4a1	3939.12	-1.25242	0.21201	-5.90735	3.47653e-09	2.52442e-07
H2ac15	929.55	-1.76425	0.298812	-5.90422	3.54321e-09	2.55761e-07
Kpna2	672.994	-1.81368	0.309475	-5.8605	4.61477e-09	3.31151e-07
Rps21	668.072	-1.76979	0.303514	-5.83101	5.5094e-09	3.93036e-07
Gm23442	67.7876	-4.49593	0.774703	-5.80342	6.49769e-09	4.60845e-07
Aldoart1	246.445	6.35115	1.09784	5.78516	7.24448e-09	5.10841e-07
Gm25541	52.6223	-8.92247	1.54444	-5.77714	7.59821e-09	5.31911e-07
Phc2	5065.44	1.19345	0.206608	5.77642	7.63049e-09	5.31911e-07
Ybx1	3083.97	-1.25205	0.21855	-5.72891	1.01081e-08	6.9767e-07
Snrpg	222.206	-2.55305	0.445663	-5.72866	1.01228e-08	6.9767e-07
Zc3h13	489.079	-1.9064	0.333512	-5.71613	1.08977e-08	7.46856e-07
Pnn	197.301	-2.64996	0.466308	-5.68286	1.32463e-08	9.02748e-07
Rpl7	4316.25	-1.19867	0.211264	-5.67382	1.39652e-08	9.46451e-07
Gm4735	472.787	2.00249	0.353797	5.66001	1.51362e-08	1.02014e-06
Mif-ps	171.667	3.43604	0.607436	5.65664	1.54367e-08	1.03468e-06
Gm12715	282.917	2.65173	0.469498	5.648	1.62322e-08	1.08206e-06
2900097C17Rik	780.281	-1.59504	0.28352	-5.62583	1.84616e-08	1.22398e-06
Hmgb2	364.2	-2.0784	0.370264	-5.61329	1.98517e-08	1.30903e-06
Hmgb3	475.859	-1.84514	0.329737	-5.5958	2.19602e-08	1.44028e-06
Myh1	178.319	-2.77432	0.496302	-5.58998	2.27099e-08	1.48148e-06
Hdac5	1800.45	1.33483	0.240624	5.54738	2.89987e-08	1.88168e-06
Syncrip	1137.8	-1.43621	0.258946	-5.54638	2.91642e-08	1.8824e-06
Armcx4	821.969	-1.54694	0.279032	-5.54394	2.95734e-08	1.89877e-06
Pcna	965.052	-1.48664	0.268499	-5.53686	3.07935e-08	1.96676e-06
Rpph1	1390.57	13.1281	2.37302	5.53224	3.16169e-08	2.00882e-06
Hspe1	797.103	-1.59519	0.289228	-5.51533	3.48118e-08	2.20036e-06
Gm15564	565.282	-7.2758	1.32041	-5.51025	3.5833e-08	2.25323e-06
Snrpe	214.936	-2.51625	0.457832	-5.49603	3.88443e-08	2.43006e-06
Gm6548	753.145	1.77392	0.322824	5.49501	3.90683e-08	2.4316e-06
n-R5s194	36.4295	-11.2822	2.05682	-5.48526	4.12859e-08	2.55658e-06
Ddx5	2961.15	-1.19774	0.218747	-5.47544	4.36421e-08	2.68884e-06
Snora23	99.9193	-3.84457	0.702809	-5.47029	4.49292e-08	2.75422e-06
Hnrnph2	405.257	-1.91608	0.350583	-5.46542	4.61814e-08	2.81684e-06
Ddx3x	1581.89	-1.36375	0.25036	-5.44713	5.11891e-08	3.10674e-06
Tnnc2	88.6085	-3.65839	0.675358	-5.41695	6.06229e-08	3.66108e-06
Gm4617	380.25	2.113	0.390322	5.41349	6.18093e-08	3.71434e-06
Gm17087	126.576	4.89005	0.905614	5.39971	6.67491e-08	3.99153e-06
Gm10801	38.0908	-6.97046	1.29291	-5.3913	6.9948e-08	4.15774e-06
Smarca5	340.162	-2.11649	0.392624	-5.39063	7.02103e-08	4.15774e-06
Calm2	1207.21	-1.35689	0.253853	-5.3452	9.03173e-08	5.32261e-06
Vcp	2991.37	-1.1887	0.222429	-5.34419	9.0821e-08	5.32656e-06
H4c12	2148.52	-3.0987	0.580365	-5.33922	9.33451e-08	5.44841e-06
Rps24	2301.54	-1.28538	0.241095	-5.33141	9.74519e-08	5.66103e-06
Sec61g	115.379	-3.20502	0.601657	-5.32699	9.98515e-08	5.77293e-06
Samd1	1357.51	1.35108	0.254033	5.31852	1.04614e-07	6.01972e-06
Gm9843	249.365	2.45418	0.462103	5.3109	1.09087e-07	6.24768e-06
Gm25117	80.4294	-3.84134	0.724911	-5.29906	1.16403e-07	6.63553e-06
Mir703	67.5555	-4.38793	0.828535	-5.29601	1.18359e-07	6.71561e-06
Gm22154	53.2866	-4.60515	0.871145	-5.28632	1.24802e-07	7.04844e-06
Srsf5	701.262	-1.5548	0.294684	-5.27616	1.31919e-07	7.41605e-06
Rpl38-ps2	172.973	-2.6269	0.498686	-5.26765	1.38179e-07	7.73232e-06
Atp5pb	779.214	-1.50239	0.286498	-5.24398	1.57146e-07	8.75355e-06
Gm6170	956.98	1.49054	0.28465	5.2364	1.63743e-07	9.07956e-06
Anp32e	1854.3	-1.21645	0.232609	-5.22956	1.69911e-07	9.37891e-06
Dhx9	2134.78	-1.19198	0.228005	-5.22786	1.71479e-07	9.42287e-06
Dnaja1	538.237	-1.65921	0.317925	-5.21887	1.80023e-07	9.84798e-06
H3c3	1408.31	-3.20109	0.613549	-5.21734	1.81515e-07	9.88526e-06
Myl6	1514.91	-1.29645	0.248918	-5.20834	1.90535e-07	1.03304e-05
Scarna6	92.0327	-3.56952	0.685464	-5.20745	1.91449e-07	1.0334e-05
Gm25939	980.716	-4.26754	0.820175	-5.2032	1.95881e-07	1.05266e-05
Rnu11	50.5625	-4.89783	0.943614	-5.1905	2.09734e-07	1.12217e-05
Atp13a2	402.449	1.93308	0.372657	5.18729	2.13373e-07	1.13665e-05
Myh10	2936.5	-1.14503	0.22079	-5.18603	2.14818e-07	1.13938e-05
Uqcrh	724.96	-1.5364	0.296833	-5.17597	2.26725e-07	1.19732e-05
Atp5j2	696.794	-1.55477	0.301511	-5.15661	2.51457e-07	1.32221e-05
Txn1	1378.14	-1.28619	0.250431	-5.13589	2.80814e-07	1.47024e-05
Gnb2	3040.61	1.14258	0.222906	5.12586	2.96185e-07	1.54409e-05
Rps7	2484.21	-1.19439	0.23343	-5.1167	3.10925e-07	1.61403e-05
Rnu1a1	48.8784	-4.69335	0.920043	-5.10123	3.37456e-07	1.73844e-05
Pgk1	2492.03	-1.16122	0.227643	-5.10107	3.37742e-07	1.73844e-05
Ran	2399.76	-1.14671	0.22523	-5.09131	3.55595e-07	1.82265e-05
Rps23-ps1	83.5409	-3.4718	0.683566	-5.07895	3.79535e-07	1.93722e-05
Tra2b	434.891	-1.75989	0.347234	-5.0683	4.01377e-07	2.04016e-05
Cbx3	324.616	-1.92447	0.380217	-5.06151	4.15941e-07	2.10542e-05
Map1b	4065.72	-1.16906	0.231458	-5.05085	4.3984e-07	2.21719e-05
Hnrnpul2	1191.26	-1.34373	0.266318	-5.04559	4.52135e-07	2.26979e-05
Rad21	2074.16	-1.15094	0.228953	-5.02699	4.98237e-07	2.49098e-05
Mki67	1848.86	-1.17376	0.234402	-5.00747	5.51515e-07	2.73493e-05
Cdv3	1247.03	-1.29189	0.257954	-5.00822	5.49351e-07	2.73493e-05
Skp1a	691.222	-1.47673	0.296016	-4.98866	6.07988e-07	3.00277e-05
Gm10243	116.593	3.87433	0.779795	4.9684	6.75072e-07	3.32065e-05
Gm11400	156.458	2.9638	0.597647	4.95912	7.08134e-07	3.46929e-05
Cox7b	176.792	-2.42779	0.490146	-4.9532	7.30033e-07	3.56227e-05
Hnrnpab	3529.26	-1.11128	0.224823	-4.94292	7.69609e-07	3.74042e-05
Gm26165	37.8771	-5.77691	1.17357	-4.92249	8.54489e-07	4.13647e-05
Gcn1	4691.56	1.02442	0.208699	4.90859	9.17341e-07	4.42314e-05
Esd	1403.52	-1.22055	0.248696	-4.90782	9.20958e-07	4.42314e-05
Gm6793	36.2693	-5.46993	1.11561	-4.90309	9.43427e-07	4.51328e-05
Atp5k	279.543	-2.07446	0.42497	-4.88143	1.05317e-06	5.0186e-05
Gm11223	108.39	4.89922	1.01073	4.84723	1.25197e-06	5.89682e-05
Fasn	7160.71	0.986753	0.20353	4.84819	1.24593e-06	5.89682e-05
H2bc3	1267.17	-2.6173	0.539914	-4.84762	1.24949e-06	5.89682e-05
Map1s	1258.46	1.24124	0.25665	4.83633	1.32258e-06	6.20542e-05
Atp5h	543.333	-1.61284	0.333538	-4.83555	1.32777e-06	6.20593e-05
Rpl14	2546.47	-1.08506	0.225407	-4.81376	1.48116e-06	6.89645e-05
Rpl22l1	214.898	-2.16405	0.451766	-4.79021	1.66606e-06	7.70443e-05
Vars	4862.99	0.993309	0.207369	4.79006	1.66733e-06	7.70443e-05
H3f3a	730.618	-1.3915	0.290832	-4.78455	1.71373e-06	7.88898e-05
Dynll1	599.828	-1.47033	0.30739	-4.78328	1.72455e-06	7.90893e-05
Trim28	8181.06	0.964427	0.201741	4.78053	1.74832e-06	7.98793e-05
Ndufa4	461.082	-1.64559	0.344322	-4.77922	1.75978e-06	8.01026e-05
Naca	1604.03	-1.16077	0.242931	-4.77818	1.76889e-06	8.0218e-05
Gm22767	51.3742	-4.41427	0.9254	-4.77012	1.84116e-06	8.31862e-05
Top1	589.712	-1.49802	0.314327	-4.76581	1.88094e-06	8.467e-05
Tgfb1	1431.58	1.19663	0.251202	4.76361	1.90158e-06	8.52845e-05
Gas5	428.411	-1.65366	0.347427	-4.75972	1.93864e-06	8.66282e-05
Fbl	1081.86	-1.25633	0.264307	-4.75328	2.00143e-06	8.91073e-05
Ik	560.066	-1.55719	0.327744	-4.75123	2.02184e-06	8.96887e-05
Rpl7l1	2484.04	1.07547	0.226514	4.74795	2.05493e-06	9.08265e-05
Hmgn2	566.237	-1.50643	0.317869	-4.73916	2.14609e-06	9.45132e-05
Psma5	533.641	-1.52477	0.322004	-4.73525	2.1878e-06	9.60035e-05
H4c1	861.162	-3.41291	0.721032	-4.73337	2.20823e-06	9.65528e-05
Cox7c	159.739	-2.50712	0.530267	-4.72803	2.26709e-06	9.87723e-05
Ltbp2	568.806	1.53671	0.325518	4.72082	2.34899e-06	0.000101976
Rpl39-ps	255.574	2.17087	0.460608	4.71306	2.4403e-06	0.000105565
Calm3	4813.85	0.990881	0.210542	4.70633	2.52221e-06	0.000108722
Ktn1	230.98	-2.03511	0.432592	-4.70446	2.54544e-06	0.000109337
Scaf1	2733.82	1.04197	0.221758	4.69869	2.61834e-06	0.000112074
Rpl18	3530.91	-1.01517	0.21609	-4.6979	2.62844e-06	0.000112113
Maged1	5997.48	0.972334	0.207288	4.69073	2.72232e-06	0.000115713
Ephb4	1659.82	1.13128	0.241837	4.67784	2.89916e-06	0.000122801
Cct8	2612.28	-1.05835	0.226532	-4.67197	2.98325e-06	0.000125926
Safb	1276.63	-1.24882	0.267679	-4.66535	3.08097e-06	0.000129602
Gm5905	97.6404	5.5389	1.18847	4.66054	3.1538e-06	0.000131781
Rps4x	6861.81	-0.94489	0.202744	-4.6605	3.15435e-06	0.000131781
Sf3b1	1685.56	-1.10733	0.238213	-4.6485	3.34355e-06	0.000139208
Gm5518	82.6401	-3.18213	0.685572	-4.64158	3.4576e-06	0.000143467
Arid5a	794.715	1.35728	0.292473	4.64069	3.47251e-06	0.000143597
Lmna	24373.9	0.888936	0.19179	4.63494	3.57039e-06	0.000147146
Myog	1268.8	1.32386	0.285872	4.63094	3.64004e-06	0.000148511
Bcar1	3295.86	1.0009	0.216119	4.63127	3.63437e-06	0.000148511
Rbm25	437.067	-1.61159	0.347983	-4.63122	3.63524e-06	0.000148511
Capns1	3399	1.0149	0.219505	4.62358	3.77171e-06	0.00015337
Purb	1397.42	-1.18918	0.25735	-4.62088	3.82108e-06	0.000154862
Gm21738	36.8587	-8.70626	1.8861	-4.61602	3.91169e-06	0.000158009
Psma3	466.513	-1.5606	0.338813	-4.60608	4.10333e-06	0.000165203
Ints1	2826.38	1.01608	0.220707	4.60375	4.14955e-06	0.000166514
Gm13461	255.702	2.17467	0.472617	4.60134	4.1979e-06	0.000167902
Junb	689.421	1.3996	0.304284	4.59966	4.23185e-06	0.000168707
Gm4900	170.149	2.52509	0.549403	4.59606	4.30549e-06	0.000171084
Dvl1	517.964	1.53558	0.334715	4.58772	4.48121e-06	0.000177488
Cdk16	2168.96	1.05977	0.231073	4.58631	4.51139e-06	0.000178105
Snord17	151.373	-2.39831	0.523799	-4.57868	4.6791e-06	0.00018413
Smg5	1554.81	1.12277	0.246032	4.56352	5.03028e-06	0.000197313
Sltm	207.058	-2.05947	0.4514	-4.56241	5.05709e-06	0.000197729
Gm2000	259.169	2.05402	0.45109	4.55346	5.27696e-06	0.000205666
Tcf3	3079.7	0.995383	0.21893	4.54658	5.45253e-06	0.000211833
Hsp25-ps1	97.3023	5.37116	1.18415	4.5359	5.73594e-06	0.000222136
Mllt1	1366.7	1.14111	0.252058	4.52717	5.97785e-06	0.000230771
Tppp3	794.366	1.34243	0.29671	4.52437	6.05758e-06	0.000232609
Arhgef40	3141.73	0.983825	0.21746	4.52416	6.06358e-06	0.000232609
Ppp4r2	214.466	-2.03903	0.451938	-4.51176	6.42923e-06	0.000245475
Myod1	5099.5	0.969105	0.214814	4.51137	6.44099e-06	0.000245475
Actn2	256.997	-1.89817	0.420809	-4.51077	6.45935e-06	0.000245475
Eef1b2	3854	-0.954948	0.212108	-4.50218	6.72597e-06	0.000254814
Etv4	1194.66	1.16795	0.259809	4.49542	6.94315e-06	0.000262227
Sumo2	91.5437	-2.94036	0.654534	-4.49229	7.0462e-06	0.000265298
Mif	1659.86	-1.09929	0.244755	-4.49139	7.07603e-06	0.000265601
Snhg5	292.173	-1.83629	0.408929	-4.4905	7.1056e-06	0.000265893
1700017B05Rik	1202.25	1.16437	0.259893	4.48019	7.45774e-06	0.000278217
Gm9512	220.709	-1.99184	0.444941	-4.47664	7.58264e-06	0.000282014
Gm10709	31.3282	-8.09348	1.80825	-4.47585	7.61068e-06	0.000282197
Ahnak	24304.9	-0.896608	0.200434	-4.47333	7.70094e-06	0.000284678
Samd4b	1588.15	1.09228	0.244356	4.47005	7.82003e-06	0.000288207
Psmd3	2507.39	1.0057	0.225055	4.46867	7.87082e-06	0.000289205
Ddx42	630.897	-1.34991	0.302335	-4.46496	8.00842e-06	0.000293378
Larp7	220.607	-1.98074	0.44388	-4.46233	8.10714e-06	0.000296105
Snora78	38.4502	-4.61784	1.03561	-4.45907	8.23176e-06	0.000299759
Malat1	5399.74	-0.977163	0.219205	-4.45776	8.28196e-06	0.000300689
H4c9	204.643	-2.04808	0.459729	-4.45498	8.3901e-06	0.000302813
Gm23639	30.1843	-5.21081	1.16962	-4.45512	8.38468e-06	0.000302813
Ndufa2	276.686	-1.80083	0.404928	-4.4473	8.69559e-06	0.000312913
Gm5648	86.4688	4.27809	0.962299	4.4457	8.76059e-06	0.000314325
Cspg4	875.969	1.30047	0.292999	4.43847	9.06023e-06	0.000324122
Fkbp8	2089.95	1.03787	0.233962	4.43608	9.16116e-06	0.000326775
Sbf1	2938.46	0.971996	0.219168	4.43493	9.2102e-06	0.000327566
AC159819.1	94.7414	3.50224	0.792845	4.41731	9.99372e-06	0.000354399
Anp32b	1597.1	-1.06374	0.240853	-4.41654	1.00295e-05	0.000354639
Scarna9	27.7369	-7.16995	1.62908	-4.40123	1.07639e-05	0.000379507
Rps13-ps2	219.096	-2.07329	0.47123	-4.39973	1.08386e-05	0.000381036
Smoc2	3541.08	0.942255	0.214203	4.39889	1.08806e-05	0.000381415
Sart1	1118.51	-1.18098	0.268709	-4.395	1.10771e-05	0.000387192
Rps19	2227.26	-0.995057	0.226585	-4.39155	1.12546e-05	0.000392269
Myl1	197.118	-2.12454	0.483874	-4.3907	1.12987e-05	0.000392687
Gpc1	2695.8	0.974297	0.22228	4.38319	1.16953e-05	0.000404653
Gm10073	649.835	1.36271	0.310913	4.38293	1.17094e-05	0.000404653
Nucks1	2541.58	-1.10553	0.253014	-4.36944	1.24566e-05	0.000429261
Btf3	1624.32	-1.04567	0.239439	-4.36718	1.25864e-05	0.00043251
Slf2	702.937	-1.33552	0.305906	-4.36578	1.26671e-05	0.000434062
Fam129b	3566.06	0.933517	0.213951	4.36323	1.28155e-05	0.000437916
Golgb1	595.033	-1.33732	0.306793	-4.35902	1.30646e-05	0.000445182
Ndufa5	121.809	-2.47455	0.568194	-4.35512	1.32995e-05	0.000451924
Akt1	4872.24	0.897091	0.207119	4.33128	1.48244e-05	0.000502341
Gm17709	106.569	3.3337	0.770281	4.3279	1.50536e-05	0.000508695
Mrip-ps	123.107	2.84094	0.6568	4.32542	1.52238e-05	0.000513026
Phldb1	3065.41	0.938975	0.217918	4.30885	1.64103e-05	0.000551487
Snrpf	268.568	-1.79407	0.416513	-4.30737	1.6521e-05	0.00055368
Dchs1	3555.12	0.944869	0.2194	4.3066	1.6578e-05	0.000554068
Rps20	2952.13	-0.936441	0.217556	-4.30436	1.67467e-05	0.000558177
Ap2a1	1971.81	1.00447	0.233415	4.30336	1.6823e-05	0.000559192
Cald1	3481.66	-0.916095	0.213198	-4.29692	1.73191e-05	0.000574119
Hdac1	917.237	-1.18723	0.276806	-4.28905	1.79437e-05	0.000591607
Piezo1	5614.29	0.888986	0.207249	4.28947	1.79101e-05	0.000591607
Cox5b	527.194	-1.37229	0.320103	-4.28702	1.81083e-05	0.000595426
Nt5dc2	3001.9	0.952048	0.222225	4.28416	1.83427e-05	0.000601512
Gm9755	83.6671	4.13287	0.966629	4.27555	1.90668e-05	0.000623581
Hspg2	10975	0.935541	0.218977	4.27232	1.93448e-05	0.000630983
Egr1	721.251	1.43042	0.335054	4.26923	1.96148e-05	0.000638082
Itga5	1433.9	1.05979	0.248389	4.26665	1.98433e-05	0.000643799
Rps6ka4	1165.98	1.11344	0.26127	4.26164	2.02933e-05	0.000656652
Rpl31-ps8	385.759	-1.58577	0.372708	-4.25472	2.09315e-05	0.000675511
Angptl2	3132.38	0.924881	0.21822	4.2383	2.25222e-05	0.000723815
Arf5	958.881	1.19919	0.282958	4.23805	2.25469e-05	0.000723815
Ehmt2	2520.43	0.9516	0.224649	4.23595	2.27588e-05	0.0007287
Ppp1cb	663.645	-1.3586	0.320921	-4.23346	2.30127e-05	0.0007349
Prpf40a	472.305	-1.44357	0.341812	-4.22327	2.40778e-05	0.00076491
Gm10269	95.4755	3.44761	0.816288	4.22352	2.40518e-05	0.00076491
Xpo1	1322.48	-1.07046	0.253812	-4.21751	2.47012e-05	0.000782674
Scap	1245.97	1.08156	0.256671	4.21379	2.51119e-05	0.000793626
Uchl5	103.352	-2.6791	0.636799	-4.20714	2.58625e-05	0.000813643
Ccnd1	8392.59	0.840906	0.199883	4.207	2.58786e-05	0.000813643
Snora21	41.9829	-4.29812	1.02242	-4.20388	2.62373e-05	0.000822798
Ssr3	1165.59	-1.09345	0.260202	-4.20231	2.64211e-05	0.000824324
Sms	423.721	-1.47869	0.351847	-4.20266	2.63793e-05	0.000824324
Unc5b	9283.13	0.83552	0.19894	4.19985	2.67089e-05	0.000831179
Gm25395	130.17	-2.40912	0.573984	-4.19718	2.70261e-05	0.00083891
Septin7	376.139	-1.51867	0.362107	-4.19398	2.74106e-05	0.000848686
Timm23	183.738	-2.00201	0.477612	-4.1917	2.76869e-05	0.000855071
Snrpd3	310.465	-1.73269	0.413932	-4.18593	2.83999e-05	0.000874876
Nolc1	1343.63	-1.04177	0.248947	-4.1847	2.85544e-05	0.000877419
Sh3gl1	740.513	1.24812	0.298308	4.184	2.86425e-05	0.000877913
Gm9774	99.968	8.8809	2.12587	4.17754	2.9468e-05	0.000900953
Fbxw8	1675.77	1.00458	0.240761	4.17252	3.01244e-05	0.000911717
Akt1s1	1102.77	1.1121	0.266508	4.17284	3.00828e-05	0.000911717
Llgl1	1732.45	0.997911	0.239175	4.17231	3.01527e-05	0.000911717
Gm4149	280.158	-1.72666	0.413675	-4.17396	2.99349e-05	0.000911717
Smc3	269.663	-1.72531	0.413545	-4.172	3.01938e-05	0.000911717
Rpl17-ps3	32.1846	-5.03526	1.20718	-4.17108	3.03161e-05	0.000913151
Pcbp4	2379.1	0.956838	0.229568	4.16799	3.07295e-05	0.000923324
Ipo13	493.986	1.41269	0.339359	4.16281	3.14359e-05	0.000942227
Ptms	5621.61	0.862196	0.207924	4.14668	3.3733e-05	0.0010086
Cdk2ap1	318.058	-1.58608	0.382646	-4.14503	3.39767e-05	0.0010134
Magoh	132.924	-2.26708	0.548083	-4.13637	3.52836e-05	0.00104982
Rmrp	23752.3	-1.94162	0.469787	-4.13299	3.5808e-05	0.00106283
Ptov1	1845.67	0.98521	0.238595	4.12921	3.64013e-05	0.0010752
Rpl18a	3792.16	-0.94541	0.228941	-4.12949	3.63561e-05	0.0010752
Pum3	476.997	-1.3676	0.331318	-4.12776	3.66319e-05	0.0010794
Ccdc107	232.769	-1.78642	0.433071	-4.125	3.70739e-05	0.0010898
Gm12669	82.4037	4.01614	0.974036	4.1232	3.73653e-05	0.00109572
Metap2	925.873	-1.12105	0.272112	-4.11981	3.7919e-05	0.00110929
Gm12918	34.6401	-4.65497	1.13066	-4.11705	3.83745e-05	0.00111993
Vps18	594.636	1.31455	0.319569	4.1135	3.89703e-05	0.0011346
Nasp	1206.17	-1.04404	0.253856	-4.11272	3.9102e-05	0.00113573
Myef2	373.552	-1.50429	0.365981	-4.11028	3.95183e-05	0.00114509
Abl1	3341.44	0.886464	0.2157	4.10971	3.96155e-05	0.00114519
Ptges3	1048.64	-1.14685	0.279596	-4.1018	4.09945e-05	0.00118225
Psip1	383.835	-1.45577	0.355623	-4.09358	4.24759e-05	0.00122208
Ube3b	1494.93	1.01119	0.247068	4.09277	4.26247e-05	0.00122348
Gng5	148.68	-2.17789	0.532307	-4.09141	4.28753e-05	0.00122778
Pcnx3	1547.26	1.00049	0.24468	4.08896	4.33312e-05	0.00123793
Rbmxl1	347.664	-1.54483	0.377951	-4.08738	4.36272e-05	0.00124143
Gm6023	87.7494	4.90623	1.20038	4.08722	4.36572e-05	0.00124143
Polr2b	1100.58	-1.06257	0.26046	-4.0796	4.51141e-05	0.00127751
Rpl29	674.318	-1.21253	0.297256	-4.0791	4.52113e-05	0.00127751
Rars	792.233	-1.17737	0.288644	-4.07895	4.524e-05	0.00127751
Tubb5	31472.9	0.779958	0.191296	4.07724	4.5574e-05	0.00128397
Scarna2	1243.91	-2.80233	0.687643	-4.07527	4.59612e-05	0.00129189
Cbx5	3949.86	-0.894251	0.219644	-4.07136	4.67399e-05	0.00131076
Gm10110	256.118	1.85119	0.454894	4.06949	4.71152e-05	0.00131825
Hnrnpa3	162.982	-2.09856	0.516948	-4.05952	4.91729e-05	0.00137268
Eif3j1	148.583	-2.12725	0.524161	-4.0584	4.941e-05	0.00137615
Prpf19	2348.33	0.924426	0.227947	4.05545	5.00374e-05	0.00139045
Csrp1	1399.6	1.03057	0.254191	4.05431	5.02827e-05	0.00139409
Eef2-ps2	733.708	1.21979	0.301133	4.05068	5.10692e-05	0.00141268
Lrig1	1128.6	1.06291	0.262645	4.04695	5.18883e-05	0.00142886
Aldh18a1	1912.1	0.954348	0.23579	4.04745	5.17797e-05	0.00142886
Gm24119	39.9234	-4.16885	1.0306	-4.04508	5.23043e-05	0.00143707
Smtn	1231	1.03869	0.257077	4.04038	5.33651e-05	0.00146292
Ywhaq	887.862	-1.10492	0.273826	-4.03511	5.4576e-05	0.00149276
Coro1c	4651.62	0.846914	0.21009	4.0312	5.54934e-05	0.001514
Gm5487	73.2759	4.95465	1.22938	4.03022	5.57249e-05	0.001514
Dusp5	357.66	1.56872	0.389203	4.03059	5.5637e-05	0.001514
Cnot1	2220.81	-0.942368	0.23409	-4.02566	5.68163e-05	0.00154023
Zyx	3851.22	0.860267	0.213953	4.02082	5.7997e-05	0.00156528
Gm11539	77.9219	3.72537	0.92644	4.02117	5.79096e-05	0.00156528
Rbck1	628.415	1.25363	0.31186	4.01985	5.82346e-05	0.00156706
Ncln	1459.13	0.997894	0.248263	4.01951	5.832e-05	0.00156706
Notch1	2263.32	0.916521	0.228132	4.0175	5.88185e-05	0.00157698
Edc4	1283.7	1.02867	0.25609	4.01681	5.89919e-05	0.00157816
Sec63	458.687	-1.34258	0.33436	-4.01537	5.93536e-05	0.00158436
Pold1	1423.05	1.00868	0.251286	4.01407	5.96796e-05	0.00158959
Rps2	7549.54	-0.831481	0.207382	-4.00942	6.08685e-05	0.00161772
Atp5md	279.67	-1.61086	0.40232	-4.00393	6.22985e-05	0.00165213
Gm10120	89.0913	6.28981	1.5751	3.99327	6.51694e-05	0.00172452
Ptp4a1	117.915	-2.43294	0.610661	-3.98411	6.77334e-05	0.00178589
Foxp4	1361.71	0.997566	0.250397	3.98394	6.77814e-05	0.00178589
Limd2	1264.6	1.01905	0.256161	3.97817	6.94469e-05	0.00182582
C77080	553.94	1.30864	0.329969	3.96594	7.31076e-05	0.00191794
Btbd2	763.63	1.16725	0.294625	3.96182	7.43797e-05	0.00194712
Gm3531	436.428	1.45886	0.368344	3.96059	7.47656e-05	0.00195303
Wnt7b	246.615	1.77091	0.447812	3.95458	7.66689e-05	0.00199847
S100a6	1131.45	-1.03769	0.262465	-3.95361	7.69801e-05	0.0020023
Peg3	6752.31	-0.811076	0.205212	-3.95238	7.73773e-05	0.00200835
Col2a1	54.9211	4.20138	1.0636	3.95016	7.81001e-05	0.00202281
Furin	2745.24	0.875721	0.221753	3.94908	7.84527e-05	0.00202764
Ppp1cc	490.227	-1.29416	0.328276	-3.94229	8.07062e-05	0.00208147
Bptf	1264.86	-0.997789	0.25316	-3.94133	8.10301e-05	0.00208541
Irf2bp1	850.763	1.12681	0.286271	3.93618	8.27904e-05	0.00212623
Hist1h2al	43.2001	-3.93388	1.00009	-3.93351	8.37134e-05	0.00214542
S100a11	1865.69	-1.13113	0.287742	-3.93105	8.45752e-05	0.00216296
Zc3h15	307.336	-1.52264	0.387482	-3.92957	8.50974e-05	0.00217176
Gm5913	119.081	2.63406	0.671108	3.92495	8.67491e-05	0.00220486
Hsp90b1	3329.16	-0.849022	0.216315	-3.92493	8.67555e-05	0.00220486
Tcerg1	1182.67	-0.997947	0.254762	-3.91718	8.95913e-05	0.00227219
Srebf1	733.324	1.16658	0.297922	3.91572	9.01338e-05	0.00228121
Usp1	448.786	-1.37061	0.350236	-3.9134	9.10044e-05	0.002289
Gm5513	107.632	3.40083	0.86893	3.91381	9.08504e-05	0.002289
Rpl3-ps1	1080.81	1.18494	0.302774	3.91361	9.09268e-05	0.002289
Strn4	1214.69	1.01465	0.259369	3.91198	9.15417e-05	0.00229305
Tjap1	1178.05	1.01717	0.259996	3.91226	9.14371e-05	0.00229305
Zfp768	314.866	1.57788	0.40354	3.9101	9.2257e-05	0.00230152
Bag6	5248.91	0.805408	0.205977	3.91019	9.22219e-05	0.00230152
Cnn2	2488.63	0.879327	0.224976	3.90853	9.28588e-05	0.0023118
Gm4204	483.486	-1.28841	0.329722	-3.90757	9.32295e-05	0.00231631
Tagln2	5155.52	0.806027	0.20644	3.90442	9.44518e-05	0.00233716
Flna	51931.4	0.739252	0.189327	3.90464	9.43671e-05	0.00233716
Rpl10a	3156.35	-0.84787	0.217464	-3.89889	9.66328e-05	0.00238628
Acaca	864.934	-1.07449	0.275699	-3.89734	9.72568e-05	0.00239684
Uaca	388.604	-1.40301	0.360133	-3.89582	9.78678e-05	0.00240486
Trim8	1039.21	1.04655	0.268653	3.89555	9.79765e-05	0.00240486
Myo1c	2596.92	0.874291	0.224524	3.89398	9.86122e-05	0.0024156
Gm5881	123.017	2.72166	0.699214	3.89246	9.92328e-05	0.00242208
Gm26461	34.477	-4.42164	1.1361	-3.89194	9.94472e-05	0.00242208
Pip5k1c	1622.2	0.944529	0.242692	3.89188	9.94724e-05	0.00242208
Gm9247	89.7201	3.05772	0.78656	3.88746	0.000101299	0.00245828
Atp5j	331.347	-1.46679	0.377328	-3.88731	0.000101362	0.00245828
Nes	2541.34	-0.893192	0.230551	-3.87416	0.000106991	0.00258965
Tbc1d10b	961.587	1.05816	0.273319	3.87151	0.000108162	0.00260765
Lrp10	759.736	1.13507	0.293152	3.87195	0.000107967	0.00260765
Usp47	1089.14	-1.00565	0.259839	-3.87027	0.000108714	0.00261577
Hnrnpr	804.955	-1.11963	0.289345	-3.86951	0.000109053	0.00261878
Gna11	1278.19	0.987553	0.255267	3.8687	0.000109417	0.00262072
Naa50	919.411	-1.09556	0.28321	-3.86837	0.000109564	0.00262072
Dynll2	797.132	-1.1324	0.29286	-3.86668	0.000110326	0.00263379
Erf	1374.61	0.971594	0.251351	3.86548	0.00011087	0.00264161
Tfrc	817.508	-1.25926	0.325869	-3.8643	0.000111407	0.00264924
Aspscr1	543.593	1.27599	0.330809	3.85718	0.000114701	0.00272224
Supt16	1767.51	-0.909711	0.235979	-3.85506	0.000115702	0.00274069
Psma2	441.13	-1.32821	0.345069	-3.84912	0.000118542	0.00279715
5031439G07Rik	913.326	1.06961	0.277885	3.84912	0.000118545	0.00279715
Tubb3	905.525	1.12403	0.292101	3.84809	0.000119044	0.00280352
Sqstm1	3840.07	0.829524	0.215746	3.84491	0.000120596	0.00283458
Scrib	1880.97	0.904328	0.235239	3.84429	0.000120902	0.00283631
Gm8276	83.0613	6.05919	1.58029	3.83424	0.000125955	0.0029492
Ccdc97	699.565	1.1562	0.301634	3.83314	0.000126518	0.00295669
Gm7901	165.923	2.07968	0.544741	3.81775	0.000134674	0.00314129
Arhgap11a	626.548	-1.17378	0.307573	-3.81626	0.000135492	0.00315434
Tmem201	819.493	1.09387	0.286818	3.8138	0.000136844	0.00317973
Ccar2	1301.33	0.971323	0.254843	3.81145	0.000138153	0.00319798
Cacnb3	1137.71	1.00191	0.262842	3.81183	0.000137939	0.00319798
Adgrg1	833.624	1.0873	0.285385	3.80996	0.000138991	0.00321127
Ddx54	1947.1	0.90014	0.236583	3.80475	0.000141946	0.00327333
Epha2	1450.54	0.940383	0.247228	3.80371	0.000142547	0.003281
Psmc6	197.431	-1.76205	0.463529	-3.80138	0.000143894	0.00330576
Gm6278	73.5784	6.08215	1.6004	3.80039	0.000144471	0.00331279
Micos10	226.915	-1.66358	0.437881	-3.79916	0.000145185	0.00332291
Hdac2	565.074	-1.25983	0.33174	-3.79763	0.000146084	0.00333722
Sympk	3186.21	0.825957	0.217653	3.79484	0.000147741	0.00336878
Tpt1	4512.22	-0.896889	0.236533	-3.79182	0.000149547	0.00340359
Trmt1	769.14	1.10834	0.292353	3.79109	0.000149988	0.00340727
Fmnl3	2000.43	0.893505	0.235858	3.78832	0.000151672	0.00343912
Maz	1270.39	0.96555	0.255018	3.7862	0.000152966	0.00346203
Nin	687.754	-1.11567	0.294819	-3.78424	0.000154179	0.00348302
Nsa2	344.088	-1.41411	0.374401	-3.77699	0.000158736	0.00357934
Midn	3235.83	0.816846	0.216423	3.77431	0.000160451	0.00361134
Top2a	3495.87	-0.80396	0.213084	-3.77297	0.000161317	0.00362414
H3f3b	3011.38	-0.817993	0.216834	-3.77243	0.000161663	0.00362523
Mylpf	713.328	-1.19777	0.317566	-3.77173	0.000162118	0.00362876
Tmem132a	2155.78	0.863863	0.229904	3.75749	0.000171627	0.00383457
Morf4l1	866.823	-1.04283	0.277572	-3.75699	0.000171969	0.0038352
Ak1	1368.77	0.980468	0.261248	3.75302	0.000174719	0.00388232
Hnrnpa0	3230.24	-0.846254	0.225484	-3.75306	0.000174688	0.00388232
Thop1	1593.52	0.910418	0.242675	3.75159	0.000175715	0.00389735
Maged2	863.408	1.10467	0.294635	3.74927	0.000177348	0.00392645
Flnc	7334.89	0.757649	0.202312	3.74495	0.000180431	0.00398685
Pitpnm1	589.35	1.19326	0.318667	3.74453	0.00018073	0.00398685
Cfdp1	277.456	-1.54932	0.413841	-3.74376	0.000181286	0.00399189
Wdr81	1120.34	0.984387	0.263145	3.74085	0.000183399	0.00403114
Gm13456	2350.68	0.920492	0.246342	3.73664	0.000186497	0.00409187
Flot2	830.966	1.09265	0.292462	3.73604	0.000186938	0.00409417
Atp2b1	979.14	-1.03128	0.27625	-3.73313	0.000189117	0.00413428
Lrfn4	596.572	1.18077	0.316333	3.73269	0.000189447	0.00413428
Arhgef1	1103.94	0.986078	0.264458	3.72868	0.000192489	0.00419316
Cep250	1265.68	-0.959051	0.257373	-3.7263	0.000194308	0.00421773
Rpl22	1387.83	-0.98616	0.264633	-3.72651	0.000194146	0.00421773
Sh3bp5	379.149	-1.33449	0.358352	-3.72398	0.000196107	0.00424169
Csnk1a1	2117.41	-0.856519	0.229985	-3.72424	0.000195901	0.00424169
Atp13a1	858.297	1.05773	0.284233	3.72135	0.000198159	0.00427849
Eif3f	2776.82	0.831395	0.223477	3.72026	0.000199015	0.00428399
Usp19	2215.87	0.851478	0.228884	3.72013	0.000199117	0.00428399
H4c11	1162.33	-2.21297	0.595255	-3.71768	0.00020106	0.00431061
Gm14586	392.128	-1.35183	0.363604	-3.71786	0.000200914	0.00431061
Repin1	334.204	1.46455	0.394156	3.71565	0.000202678	0.00433035
Ehd1	1444.12	0.945586	0.254488	3.71564	0.000202691	0.00433035
Ier5l	549.277	1.20434	0.324677	3.70934	0.000207803	0.0044318
Gm5910	54.8548	8.11431	2.18841	3.70786	0.00020902	0.00444998
Ppp1r37	709.551	1.11381	0.300616	3.70507	0.000211328	0.00448347
CT010467.1	103329	-2.21845	0.598707	-3.70539	0.000211062	0.00448347
Snora17	140.037	-1.97722	0.533907	-3.70331	0.000212807	0.00450701
Rnh1	1308.37	0.9517	0.257734	3.69257	0.000222	0.00469355
Rpl7a	1377.07	-0.912875	0.247353	-3.69057	0.000223753	0.00472243
Nrd1	937.045	-0.998234	0.270636	-3.68848	0.0002256	0.00475319
Gm7488	60.9537	4.65433	1.26234	3.68708	0.000226843	0.00476292
Btf3l4	110.837	-2.20178	0.597142	-3.68719	0.000226743	0.00476292
Gm7935	45.8392	8.16299	2.21494	3.68543	0.000228317	0.00477743
Zfp598	471.725	1.26901	0.344293	3.68584	0.000227948	0.00477743
Gm8806	149.158	2.13155	0.578557	3.68426	0.00022937	0.00479125
Srsf10	305.436	-1.52889	0.415356	-3.68091	0.000232403	0.00484629
Med25	1024.29	0.999673	0.271755	3.67857	0.000234541	0.00488254
Arhgap22	2895.94	0.807552	0.219561	3.67803	0.000235045	0.0048847
mt-Tw	31.3018	-4.53171	1.23307	-3.67516	0.000237701	0.00493149
Aldoa	12054.4	0.726297	0.197675	3.6742	0.0002386	0.00494173
Gm26397	56.1837	-3.02606	0.824145	-3.67176	0.000240888	0.00498067
Noc2l	2519.77	0.825074	0.224805	3.67018	0.00024238	0.00499457
Ddx46	775.615	-1.06038	0.288893	-3.6705	0.000242073	0.00499457
Cd151	1857.25	0.87071	0.237622	3.66426	0.000248052	0.00510285
Hectd1	1399.85	-0.918381	0.250724	-3.66291	0.000249366	0.00511263
Lztr1	873.582	1.054	0.287729	3.66315	0.000249128	0.00511263
Gm8203	353.413	-1.34868	0.368268	-3.66221	0.000250045	0.00511795
Ctsd	1182.46	0.951913	0.260365	3.65607	0.000256116	0.00520786
Wars	1209.03	0.953759	0.260853	3.6563	0.000255879	0.00520786
Prpf4b	278.492	-1.47227	0.402695	-3.65604	0.000256145	0.00520786
Vcan	2050.24	-0.863622	0.236152	-3.65706	0.00025512	0.00520786
Amd1	155.497	-1.88944	0.516987	-3.65472	0.00025746	0.00522589
Eif5al3-ps	78.7199	3.1406	0.859615	3.6535	0.000258689	0.00523516
Unc45a	958.003	1.0022	0.274318	3.65342	0.000258775	0.00523516
Gm28661	59.0095	4.63379	1.26923	3.65087	0.000261353	0.00526983
Rsf1	237.807	-1.60781	0.440362	-3.65112	0.000261104	0.00526983
Gm6992	58.5773	4.10573	1.12584	3.64681	0.000265512	0.00534486
Poldip3	1901.18	0.869563	0.238587	3.64464	0.000267767	0.00538136
Utp3	269.997	-1.49524	0.410331	-3.64398	0.000268456	0.00538634
Ipo7	826.168	-1.1232	0.308353	-3.64257	0.000269929	0.00540701
Sin3a	1096.8	-0.9535	0.261974	-3.63967	0.000272984	0.00545923
Snrnp70	2543.82	-0.820212	0.225529	-3.63683	0.000276012	0.00550174
mt-Tt	34.1394	-4.20504	1.15622	-3.63689	0.000275951	0.00550174
Rab1b	1469.35	0.911848	0.25116	3.63054	0.000282828	0.00562842
Sfr1	1103.24	-0.947312	0.260997	-3.62959	0.000283875	0.00564005
Vat1	1702.47	0.879321	0.242346	3.62836	0.000285223	0.00565761
Gm20628	60.7837	-2.84843	0.78527	-3.62732	0.000286373	0.0056712
Epn1	1832.89	0.85645	0.236332	3.62393	0.000290165	0.00573699
Rasa4	487.125	1.231	0.339747	3.62327	0.000290896	0.00574214
Hgs	1210.38	0.941786	0.260135	3.62038	0.000294176	0.0057975
Slc25a5	1908.67	-0.865757	0.239237	-3.61882	0.000295945	0.00582296
Serinc1	648.736	-1.12074	0.309796	-3.61767	0.000297264	0.00583948
Ccar1	333.365	-1.37326	0.379926	-3.61456	0.000300863	0.00590069
Tgfb1i1	755.618	1.06768	0.295798	3.60949	0.000306802	0.00600751
Pdlim7	1439.9	0.901965	0.249933	3.60883	0.00030758	0.0060131
Mex3d	964.118	0.985468	0.273294	3.60589	0.000311084	0.00607186
Rbm8a	463.823	-1.2123	0.336529	-3.60236	0.000315343	0.00614516
Cdk11b	521.733	-1.18878	0.330559	-3.59626	0.000322819	0.00628082
Gm5525	124.02	2.29288	0.638	3.59385	0.000325822	0.00632915
Gm5846	168.692	1.90518	0.530386	3.59206	0.000328078	0.00635171
Tjp1	862.008	-0.993933	0.276777	-3.5911	0.000329284	0.00635171
Hpf1	230.502	-1.56458	0.435638	-3.59147	0.000328817	0.00635171
Cdh15	1915.13	0.842329	0.234515	3.59179	0.000328416	0.00635171
Cep170b	868.706	1.01492	0.282673	3.59045	0.000330108	0.00635171
Kdm4b	380.742	1.3411	0.373479	3.59082	0.000329635	0.00635171
Otub1	1605.63	0.882059	0.245746	3.58931	0.000331555	0.00636952
Eif1	1655.4	-0.859702	0.239627	-3.58767	0.00033365	0.00639092
Prmt5	2097.07	0.83653	0.233172	3.58761	0.000333717	0.00639092
Gtse1	804.569	1.03727	0.289193	3.5868	0.000334766	0.00639094
Atf6b	654.958	1.10361	0.307662	3.58708	0.000334397	0.00639094
Canx	3727.1	-0.759242	0.211822	-3.58434	0.000337926	0.0064412
Chtf18	632.749	1.12423	0.313701	3.58375	0.000338695	0.00644577
Arhgdia	7861.09	0.716587	0.200058	3.58189	0.000341114	0.0064817
Mrpl18	241.689	-1.55948	0.43592	-3.57745	0.000346968	0.00658268
Rac1	1305.6	-0.897189	0.251101	-3.57302	0.000352888	0.00668198
Cic	2805.17	0.798901	0.223637	3.57231	0.000353846	0.00668198
Med16	697.475	1.07194	0.300063	3.57237	0.000353759	0.00668198
Clptm1	1545.17	0.870474	0.243804	3.57038	0.000356464	0.00672102
Cad	5773.16	0.728032	0.204667	3.55716	0.000374885	0.00705745
Upf1	1847.87	0.838869	0.235898	3.55606	0.000376457	0.00706159
Ankrd13b	655.157	1.09157	0.306939	3.55631	0.000376103	0.00706159
Ccnb1	809.64	-1.00419	0.282409	-3.55579	0.000376842	0.00706159
Zswim4	664.759	1.08479	0.305132	3.55513	0.000377791	0.00706851
Ncs1	1927.79	0.831359	0.233939	3.55374	0.000379801	0.00707597
Msto1	750.908	1.05004	0.295482	3.55365	0.00037992	0.00707597
Ube2d3	1038.64	-0.936539	0.263546	-3.5536	0.000379992	0.00707597
Fzr1	1389.57	0.897441	0.25257	3.55325	0.000380509	0.00707597
Tfe3	692.728	1.07416	0.302464	3.55135	0.00038326	0.00711627
Ezh2	760.599	-1.01653	0.286281	-3.55082	0.000384028	0.00711969
Mroh1	826.226	1.00888	0.284445	3.54685	0.000389863	0.00721689
Srebf2	3273.15	0.76672	0.21645	3.54224	0.000396739	0.00733306
Cox8a	737.92	-1.07795	0.304636	-3.5385	0.000402402	0.00742647
Sem1	203.796	-1.62294	0.459109	-3.53498	0.000407811	0.00751494
Atp6v1d	220.922	-1.57749	0.4464	-3.5338	0.000409623	0.00753695
Adamts14	744.982	1.04682	0.296279	3.53324	0.0004105	0.00754171
Frmd8	965.965	0.983819	0.278575	3.53162	0.000413028	0.00757674
Gm5216	60.5615	5.74099	1.62602	3.5307	0.000414458	0.00759154
Snord104	66.5243	-2.71474	0.770051	-3.52541	0.000422831	0.0077333
Copb1	519.381	-1.18013	0.334918	-3.52363	0.000425676	0.00775427
Abce1	627.486	-1.25412	0.355931	-3.5235	0.000425884	0.00775427
Luc7l3	163.022	-1.9949	0.566124	-3.52378	0.000425429	0.00775427
Foxc2	648.368	1.07734	0.305819	3.52281	0.000427004	0.00776307
Eprs	2014.88	-0.831427	0.236126	-3.52111	0.000429741	0.0078012
Stt3a	1626.69	-0.858241	0.243778	-3.52059	0.000430588	0.00780497
Gm10736	354.933	-1.37761	0.391788	-3.5162	0.000437763	0.00792325
Sumo1	161.677	-1.88585	0.536504	-3.51508	0.000439623	0.00793337
Trim47	422.444	1.26563	0.360036	3.51529	0.000439279	0.00793337
Gm7666	162.889	1.92407	0.547467	3.5145	0.000440578	0.00793887
Timm50	881.858	0.989468	0.281675	3.5128	0.000443412	0.00797815
Snrpb2	133.322	-1.93292	0.550541	-3.51094	0.000446522	0.00802227
Chrng	690.165	1.07287	0.305656	3.51005	0.000448026	0.00803746
Snhg8	164.941	-1.78136	0.507832	-3.50777	0.000451887	0.00809482
Mapk3	1142.6	0.943683	0.269064	3.50729	0.000452701	0.00809751
Gm13578	42.9838	7.80035	2.22596	3.50426	0.00045787	0.00817798
Ampd2	1119.21	0.922792	0.263642	3.50017	0.000464959	0.00829244
Cul7	2153.59	0.803209	0.229511	3.49965	0.000465866	0.00829649
Fam98b	378.025	-1.27955	0.365739	-3.49854	0.000467814	0.00831904
Atp5l	154.621	-1.79494	0.513328	-3.49668	0.000471089	0.00836509
Tead2	3027.72	0.766189	0.219349	3.49301	0.000477603	0.00846843
Gm22486	17.9383	-5.82262	1.67159	-3.48329	0.000495298	0.00876943
Tpt1-ps3	1240.29	0.905724	0.26005	3.48288	0.000496046	0.00876996
Eif2s2	247.135	-1.50681	0.432767	-3.4818	0.000498059	0.00879279
Rps7-ps3	354.239	1.35186	0.388384	3.48073	0.000500049	0.00881517
Csk	1169.61	0.904985	0.260189	3.47819	0.000504814	0.00888633
Rusc2	381.714	1.32426	0.380952	3.47619	0.000508584	0.00892862
Papola	1040.27	-0.956114	0.27505	-3.47614	0.00050868	0.00892862
Gm6789	128.349	-1.93309	0.556836	-3.47156	0.00051744	0.00905632
Gm5822	47.2038	7.68052	2.21233	3.47169	0.000517193	0.00905632
Tmem64	303.464	-1.36154	0.392561	-3.46836	0.000523639	0.00915168
Leo1	237.828	-1.51796	0.438022	-3.46548	0.000529281	0.00923705
Jrk	379.437	1.29975	0.375176	3.46436	0.000531485	0.00926227
Sidt2	719.482	1.02686	0.296716	3.46075	0.000538669	0.00937407
Col5a2	2630.01	-0.768422	0.222076	-3.46018	0.000539818	0.00938068
Cks2	138.877	-2.0351	0.588588	-3.45759	0.00054503	0.00945778
Mars1	2023.5	0.80606	0.233241	3.45592	0.000548424	0.00950315
Micu1	897.808	0.966663	0.279856	3.45414	0.000552041	0.00955227
Gm11808	138.026	-1.88048	0.544656	-3.4526	0.000555216	0.0095936
Scarna13	120.438	-2.1906	0.634881	-3.45041	0.000559743	0.0096309
Snora31	40.9006	-3.29315	0.954382	-3.45056	0.000559423	0.0096309
Prrc2a	12676.4	0.687351	0.199181	3.45089	0.000558749	0.0096309
Sdhd	647.107	-1.12271	0.325497	-3.44921	0.000562219	0.00964847
Gm23935	5712.55	-6.39396	1.85378	-3.44915	0.000562346	0.00964847
4930526A20Rik	38.7148	7.73801	2.24451	3.44753	0.000565737	0.00969301
Rab1a	655.549	-1.03147	0.299387	-3.44527	0.000570498	0.00976088
Fxr1	512.058	-1.13209	0.328964	-3.44138	0.000578753	0.00988824
Adam9	1152.86	-0.893053	0.259562	-3.44061	0.0005804	0.00990251
Tln1	10361.8	0.678487	0.1975	3.43538	0.000591717	0.0100534
Tpi-rs11	92.241	2.53262	0.737135	3.43576	0.000590893	0.0100534
Cox7a2	513.667	-1.11346	0.324044	-3.43613	0.00059009	0.0100534
Fnbp1l	556.379	-1.22014	0.355286	-3.43424	0.000594214	0.0100706
Csnk1g2	1898.75	0.805234	0.234479	3.43414	0.00059444	0.0100706
Fbl-ps2	144.053	1.99351	0.580557	3.43379	0.000595206	0.0100706
H4c4	3618.4	-2.83899	0.826885	-3.43336	0.000596151	0.0100726
Lrrc59	4259.92	0.724899	0.21124	3.43164	0.000599933	0.0101225
Agap3	1183.49	0.89001	0.259471	3.43009	0.000603387	0.0101667
Dgkz	1110.57	0.902102	0.263033	3.42961	0.000604441	0.0101675
Pdap1	793.82	-0.978075	0.28521	-3.42932	0.000605099	0.0101675
Eif5	1069.47	-0.940063	0.274243	-3.42785	0.000608381	0.0102086
Cuedc2	670.93	1.04837	0.305893	3.42725	0.000609719	0.010217
Inf2	3699.35	0.728886	0.212707	3.42672	0.000610925	0.0102231
Capza1	221.468	-1.54344	0.450638	-3.42501	0.000614776	0.0102735
Des	3100.39	0.763568	0.222986	3.42429	0.000616405	0.0102866
Anp32a	1099.61	-0.948061	0.276896	-3.42389	0.000617318	0.0102878
Atp5mpl	151.929	-1.77708	0.519489	-3.42083	0.000624304	0.01039
Mob3a	429.261	1.22064	0.356894	3.42019	0.000625774	0.0104003
Sh3glb1	1409.77	-0.84445	0.247113	-3.41726	0.000632555	0.0104947
Gm6767	80.129	2.79542	0.818093	3.41699	0.000633177	0.0104947
Hnrnpk	4788.44	-0.71468	0.209211	-3.41607	0.00063532	0.010516
Galnt10	832.308	0.97599	0.285997	3.41259	0.000643489	0.0106368
Plaur	707.265	1.01961	0.298928	3.41087	0.000647553	0.0106894
Stmn1	1530.47	-0.836546	0.245321	-3.41	0.00064962	0.0107091
Nup62	2334.32	0.773452	0.226872	3.40919	0.000651553	0.0107265
Rlim	692.629	-1.16754	0.342729	-3.4066	0.000657763	0.0108141
Gm6533	32.853	7.74617	2.27889	3.3991	0.000676076	0.0111002
Hirip3	566.83	-1.19187	0.351218	-3.39354	0.000689963	0.011313
Gm47692	55.1987	4.37868	1.29139	3.39068	0.000697182	0.011416
Thap4	433.975	1.20817	0.356684	3.38723	0.000706031	0.0115454
Asph	1125.85	-0.876859	0.259185	-3.38314	0.000716626	0.011703
Rpl28-ps1	266.548	-1.4119	0.417599	-3.38099	0.000722258	0.0117792
Nisch	6258.48	0.687511	0.203596	3.37684	0.000733249	0.0119265
Ly6a	174.264	-1.77952	0.526969	-3.3769	0.000733076	0.0119265
Tmcc2	610.915	1.06393	0.315255	3.37483	0.000738607	0.0119977
Ahdc1	1507.97	0.833024	0.246983	3.37279	0.000744099	0.0120708
Stat6	642.304	1.04306	0.309508	3.37007	0.000751491	0.0121746
Rad50	309.733	-1.32152	0.392195	-3.36953	0.000752952	0.012182
Rin1	485.405	1.1364	0.337387	3.36824	0.000756492	0.0122231
Bap1	1242.39	0.878227	0.260837	3.36696	0.000760019	0.0122639
Lpin3	961.521	0.919215	0.273116	3.36565	0.000763631	0.0122892
Lrwd1	761.603	0.988904	0.293853	3.3653	0.000764613	0.0122892
Sucla2	220.873	-1.51054	0.448796	-3.36577	0.000763315	0.0122892
Akap11	666.171	-1.08165	0.321559	-3.36376	0.000768886	0.0123416
Tmed7	361.121	-1.25964	0.374695	-3.36178	0.000774406	0.0124139
Srxn1	1110	0.885444	0.263488	3.36047	0.000778093	0.0124566
Actb	93745.1	0.63829	0.189976	3.35984	0.000779874	0.0124688
Cpsf1	1471.46	0.828878	0.246793	3.35859	0.000783404	0.0125088
Nomo1	2585.61	0.753465	0.224433	3.3572	0.00078737	0.0125557
Bms1	871.661	-0.982229	0.292685	-3.35592	0.000791006	0.0125972
Cfl2	404.334	-1.1791	0.351497	-3.35451	0.000795046	0.0126451
Sdc3	4181.81	0.719609	0.214575	3.35365	0.00079753	0.0126681
Cse1l	717.388	-1.02056	0.304502	-3.35156	0.000803578	0.0127475
Rapgef1	1721.91	0.799863	0.238917	3.34786	0.000814374	0.0128713
Pds5a	511.272	-1.18235	0.35321	-3.34745	0.0008156	0.0128713
Rbm15b	1920.93	0.784269	0.23428	3.34757	0.000815222	0.0128713
Hprt	188.824	-1.58047	0.472007	-3.3484	0.000812785	0.0128713
Dxo	164.627	1.82672	0.545894	3.3463	0.00081898	0.0129079
Podxl2	403.169	1.20552	0.360505	3.34396	0.000825913	0.0130004
Usp7	1234.99	-0.843973	0.252474	-3.34282	0.000829329	0.0130296
Itm2a	102.648	-2.0844	0.623582	-3.34262	0.000829907	0.0130296
Usp5	2517.87	0.751019	0.22475	3.34158	0.000833027	0.0130429
Dmwd	1160.89	0.869556	0.260275	3.34091	0.00083503	0.0130429
Ndufab1	227.933	-1.53007	0.457899	-3.3415	0.000833265	0.0130429
Gipc1	862.008	0.95205	0.284953	3.34108	0.000834545	0.0130429
Sh2b1	827.566	0.951141	0.284904	3.33846	0.000842452	0.0131252
Mllt6	1918.7	0.787108	0.235761	3.33859	0.000842062	0.0131252
Rap1b	764.141	-0.962752	0.28847	-3.33744	0.000845528	0.0131564
Arhgef17	2925.89	0.730595	0.21898	3.33636	0.000848822	0.013174
Clcn5	1354.69	-0.845141	0.253289	-3.33667	0.0008479	0.013174
Hist1h2ao	135.966	2.00766	0.601934	3.33534	0.000851938	0.0132056
Rbx1-ps	35.0391	7.52715	2.26053	3.32982	0.000869027	0.0134534
Gm42743	30.234	7.68085	2.30968	3.32551	0.000882578	0.0136458
Ppid	299.078	-1.31638	0.395896	-3.32506	0.000883982	0.0136503
Plekhg2	1318.64	0.842058	0.253342	3.32379	0.000888022	0.0136953
Eif4a2	565.615	-1.05904	0.318704	-3.32297	0.000890656	0.0137186
Luc7l2	572.585	-1.07518	0.323797	-3.32054	0.000898447	0.013769
Dock6	928.326	0.919533	0.276887	3.32097	0.000897046	0.013769
Sppl2b	350.152	1.2701	0.382377	3.32159	0.000895075	0.013769
Agpat1	846.603	0.939521	0.282942	3.32054	0.000898439	0.013769
Psmb1	912.55	-0.914559	0.275539	-3.31916	0.000902876	0.0138022
Scyl1	788.735	0.955831	0.287969	3.31921	0.000902721	0.0138022
Ube2o	1122.98	0.870988	0.263087	3.31064	0.000930829	0.0142117
Cdc25b	1220.65	0.86885	0.262471	3.31028	0.000932041	0.0142125
Slc16a1	615.456	-1.00469	0.303633	-3.30888	0.000936695	0.0142301
Pik3r2	1526.47	0.818114	0.247207	3.30943	0.000934857	0.0142301
Nr2f6	461.948	1.13412	0.342726	3.30912	0.000935902	0.0142301
Arhgef19	698.999	0.993465	0.300349	3.30771	0.000940634	0.0142721
Gm15590	42.9576	4.46212	1.34953	3.30644	0.000944906	0.0143191
Tbrg4	1019.51	0.893764	0.270414	3.30516	0.000949207	0.0143665
Eef2	52074.4	0.641219	0.194167	3.30241	0.000958582	0.0144904
Cnot6	802.261	-0.967165	0.293136	-3.29938	0.000968996	0.0146297
Gm17823	35.0009	7.47477	2.26596	3.29873	0.000971241	0.0146454
Rexo1	805.639	0.953627	0.289343	3.29584	0.000981273	0.0147784
Stag1	429.455	-1.16656	0.354387	-3.29177	0.000995585	0.0149755
Rbm17	378.544	-1.17414	0.356828	-3.2905	0.00100009	0.0150247
Vasp	1963.6	0.767286	0.233483	3.28626	0.00101528	0.0152342
Ubr4	6626.19	0.673995	0.20515	3.28537	0.00101849	0.0152637
Cd24a	1887.76	-0.764057	0.232631	-3.28441	0.00102195	0.0152967
Dcakd	1147.95	0.899254	0.273931	3.28278	0.00102788	0.0153206
Cdc42ep4	545.272	1.07502	0.327465	3.28286	0.0010276	0.0153206
Ccnf	1514.7	0.806931	0.245821	3.28259	0.00102857	0.0153206
Ptprs	3454.08	0.703274	0.214202	3.28323	0.00102624	0.0153206
Armc6	179.456	1.69348	0.516107	3.28126	0.00103344	0.0153743
Eif4e	542.19	-1.07497	0.327713	-3.28022	0.00103728	0.0154126
Gm4800	36.3667	7.41928	2.26406	3.27698	0.00104924	0.0155714
Gm45315	23.7648	-4.29697	1.31182	-3.27557	0.0010545	0.0156304
Dhx15	1150.86	-0.857619	0.261923	-3.27431	0.00105919	0.0156459
Dnaja2	876.047	-0.8985	0.274442	-3.27392	0.00106068	0.0156459
Ptk7	2744.01	0.726374	0.221814	3.27469	0.00105776	0.0156459
Fkbp2	118.551	-2.07301	0.633148	-3.27413	0.00105987	0.0156459
Prdx1	2049.73	-0.783486	0.239447	-3.27207	0.00106765	0.0157297
Mia3	492.898	-1.07089	0.327319	-3.27171	0.001069	0.0157306
Tmem214	700.106	0.975742	0.298959	3.2638	0.00109929	0.0161569
Ythdc1	311.277	-1.25872	0.385806	-3.26257	0.00110406	0.0162075
Ptpn1	675.499	1.00085	0.306884	3.26133	0.00110891	0.0162445
Akap12	356.334	-1.22147	0.37454	-3.26124	0.00110924	0.0162445
H2bc7	602.597	-1.04498	0.320499	-3.26047	0.00111228	0.0162695
Ttll12	1270.7	0.833161	0.255561	3.26013	0.00111363	0.0162696
Tmed2	445.845	-1.11916	0.343409	-3.25897	0.00111816	0.0163162
Ddx49	603.31	1.03384	0.317404	3.25719	0.00112521	0.0163996
Snord83b	26.9576	-3.73459	1.14742	-3.25478	0.00113482	0.0165198
Gm6166	62.3688	3.62733	1.11459	3.25441	0.0011363	0.0165217
Src	544.237	1.05765	0.325063	3.25368	0.00113922	0.0165445
Megf8	1977.77	0.75783	0.232956	3.2531	0.00114152	0.0165582
Gm26493	16.8223	-5.81261	1.78719	-3.25237	0.00114445	0.016581
Smchd1	528.516	-1.06551	0.327773	-3.25075	0.001151	0.0166561
Aldh16a1	832.112	0.923755	0.28439	3.2482	0.00116137	0.0167861
Taok2	1290.04	0.829319	0.255642	3.24406	0.00117838	0.017012
Pls3	1377.85	-0.819159	0.252791	-3.24046	0.00119336	0.0172077
Flii	2445.13	0.731945	0.226074	3.23763	0.00120527	0.017359
Vdac3	619.283	-0.985061	0.304293	-3.23722	0.00120702	0.017363
Ndufa13	274.242	-1.35536	0.418722	-3.23689	0.00120839	0.017363
Gm5837	63.4012	3.32449	1.02737	3.23593	0.00121247	0.017401
Map2k2	1107.77	0.855061	0.264636	3.23109	0.0012332	0.0176778
Raly	2756.83	0.72756	0.225347	3.22862	0.00124387	0.0178045
Dtx2	293.03	1.33837	0.414606	3.22804	0.00124641	0.0178045
Gsk3b	1231.72	-0.849644	0.263207	-3.22804	0.00124642	0.0178045
Osbpl5	852.143	0.914762	0.28349	3.22679	0.00125188	0.0178407
Sptbn1	4627.51	-0.673382	0.208669	-3.22703	0.0012508	0.0178407
Ubxn6	448.254	1.12567	0.349173	3.22383	0.00126489	0.0180051
Ric8a	590.724	1.03321	0.32056	3.22316	0.00126786	0.0180264
Nr1h2	418.116	1.1538	0.358052	3.22245	0.00127101	0.0180502
Gigyf2	740.179	-0.938633	0.29156	-3.21934	0.00128484	0.0182041
Zdhhc8	731.277	0.960491	0.29832	3.21966	0.00128342	0.0182041
Evc	363.147	1.2186	0.378681	3.21802	0.00129078	0.0182459
Tcirg1	618.562	1.00097	0.311033	3.21823	0.00128986	0.0182459
Hyal2	671.988	0.974521	0.30287	3.21762	0.00129257	0.0182501
Apba3	327.884	1.279	0.397678	3.21616	0.00129917	0.0183221
Trappc10	863.19	0.910796	0.283299	3.21497	0.0013046	0.0183774
Ddb1	13980.2	0.628517	0.195588	3.21348	0.00131139	0.0184304
Tceal8	140.18	-1.77363	0.551901	-3.21368	0.00131047	0.0184304
Col3a1	4696.91	-0.666617	0.207541	-3.21197	0.00131827	0.018458
Pgd	3436.56	0.689086	0.214553	3.21173	0.0013194	0.018458
Ltbr	407.769	1.15651	0.359992	3.21259	0.00131544	0.018458
Xab2	823.461	0.921112	0.286741	3.21235	0.00131652	0.018458
Nbl1	480.009	1.08868	0.339197	3.20957	0.00132932	0.0185754
Rpl23a-ps3	132.329	-1.78009	0.554992	-3.20741	0.00133937	0.0186944
Sub1	221.573	-1.41094	0.439947	-3.20708	0.00134092	0.0186947
Trpc4ap	1144.42	0.863171	0.269224	3.20614	0.00134527	0.018734
Gm14270	46.9965	3.78302	1.18065	3.20417	0.00135453	0.0188024
Rpl21-ps11	23.5459	-4.68913	1.46377	-3.20345	0.00135789	0.0188024
Irf2bp2	1137.25	0.837951	0.261503	3.20436	0.00135363	0.0188024
Supt6	1901.53	-0.744297	0.232297	-3.20407	0.001355	0.0188024
Iws1	428.276	-1.10185	0.343934	-3.20368	0.00135685	0.0188024
Gm15429	32.2625	7.29113	2.2765	3.20279	0.00136105	0.0188247
Rpl36-ps12	75.2347	2.54156	0.79375	3.20197	0.00136492	0.0188569
Eri3	578.994	1.0206	0.318907	3.2003	0.00137283	0.0189448
Dnajc2	206.334	-1.44642	0.452022	-3.19989	0.0013748	0.0189505
Baz1b	2692.92	-0.7064	0.22086	-3.19841	0.00138187	0.0190049
Mrpl12	1124.44	0.841364	0.263045	3.19855	0.00138121	0.0190049
Septin2	1286.66	-0.830588	0.259746	-3.19769	0.00138534	0.0190312
Ppig	143.915	-1.70555	0.534021	-3.19378	0.00140421	0.0192688
Ptprn	2396.02	0.726351	0.227521	3.19246	0.00141068	0.0192712
Golga4	436.734	-1.09125	0.341774	-3.1929	0.00140853	0.0192712
Erbb2	794.486	0.92165	0.288686	3.19257	0.00141013	0.0192712
Ifngr2	276.643	1.35438	0.424245	3.19245	0.0014107	0.0192712
Srf	677.583	0.958443	0.300256	3.19209	0.00141247	0.0192738
Marchf6	768.635	-0.924076	0.289589	-3.19099	0.00141787	0.0193258
Aqp1	1449.07	0.800971	0.251141	3.18933	0.00142603	0.0194153
Gm12799	42.8926	4.28011	1.34273	3.18762	0.00143449	0.0195087
Hist1h2an	81.6155	-2.22958	0.699674	-3.1866	0.00143957	0.019556
Syde1	569.623	1.02706	0.322403	3.18563	0.00144441	0.0195934
Esyt1	1856.25	0.750227	0.23552	3.1854	0.00144554	0.0195934
Col1a1	2814.78	-0.698198	0.219225	-3.18485	0.00144828	0.0196088
Snapc2	318.426	1.26097	0.396136	3.18317	0.00145672	0.0196952
Nars	2396.74	-0.730888	0.229627	-3.18294	0.00145789	0.0196952
Rhoc	1973.27	0.752651	0.23661	3.18098	0.0014678	0.0197935
Zfp628	488.389	1.06587	0.335224	3.17958	0.0014749	0.0197935
Sbno2	886.602	0.889093	0.279579	3.18012	0.00147216	0.0197935
Rack1	12712.4	0.632093	0.19878	3.17986	0.00147346	0.0197935
Gm9260	49.7831	5.28477	1.66153	3.18067	0.00146935	0.0197935
Larp4	266.381	-1.33763	0.420681	-3.17968	0.00147437	0.0197935
Kctd10	2343.35	0.726354	0.228541	3.17823	0.00148178	0.0198641
Gm11605	32.2859	7.25941	2.28649	3.17492	0.0014988	0.0200481
Nutf2	251.294	-1.3656	0.430102	-3.17507	0.00149799	0.0200481
Clspn	409.649	-1.1112	0.350051	-3.1744	0.00150146	0.0200617
Ruvbl2	1856.51	0.749535	0.236444	3.17003	0.00152424	0.0203437
Speg	830.202	0.89898	0.283749	3.16822	0.00153373	0.020448
Slc29a1	1273.91	0.809865	0.255681	3.16748	0.00153767	0.0204781
Gm9308	44.5193	7.08518	2.23766	3.16634	0.00154371	0.0205362
Lama5	3187.32	0.71656	0.226377	3.16534	0.00154903	0.0205846
Gm5823	48.1329	3.74798	1.1843	3.16472	0.00155234	0.020606
U2af1	522.799	-1.01895	0.322261	-3.16188	0.00156755	0.0207853
Plod3	1302.03	0.802569	0.253874	3.16128	0.00157077	0.0208054
Srrm1	1939.83	-0.737955	0.233563	-3.15956	0.0015801	0.0209063
Lzts2	1421.34	0.79276	0.250964	3.15886	0.00158387	0.0209336
Ccdc71	636.298	0.980445	0.310534	3.15729	0.00159242	0.0210238
Hist1h4m	63.9204	-2.65657	0.842109	-3.15466	0.00160685	0.0211913
Zfp777	404.866	1.14169	0.361967	3.15412	0.00160981	0.0212074
Zbtb22	653.159	0.967743	0.307027	3.15198	0.00162168	0.0213407
Scarf2	1132.81	0.82119	0.260713	3.14979	0.00163389	0.0214783
Pcolce	2150.83	0.723019	0.229662	3.14819	0.00164285	0.0215496
Hmga2	2566.5	-0.703786	0.223543	-3.14833	0.00164209	0.0215496
Xbp1	762.577	0.940144	0.298726	3.14718	0.00164853	0.0216009
Rnf19b	959.072	0.861767	0.273924	3.14601	0.00165515	0.0216643
Rgl2	531.417	1.02749	0.326637	3.14567	0.00165707	0.0216662
Gm14176	64.5741	2.84705	0.905916	3.14273	0.00167382	0.0218384
Clip2	1249.61	0.805352	0.256249	3.14285	0.00167313	0.0218384
Gm8129	58.5673	-2.59264	0.825051	-3.1424	0.00167569	0.0218395
Mpnd	669.27	0.957197	0.3049	3.13938	0.00169307	0.0220424
Retreg2	567.828	1.00598	0.320475	3.13904	0.001695	0.0220441
Mtch1	2965.92	0.693567	0.221025	3.13796	0.00170127	0.022102
Gm4784	29.2056	7.23375	2.30585	3.13712	0.00170614	0.0221417
Gdpd5	412.495	1.13745	0.362768	3.13546	0.00171584	0.0222439
Diaph3	326.252	-1.19967	0.382791	-3.13402	0.0017243	0.0223299
Gm38158	35.2623	7.07502	2.2599	3.13068	0.00174403	0.0225614
Rplp1	5593.29	-0.641122	0.204952	-3.12815	0.00175909	0.0227081
Gm6977	45.6083	4.17928	1.3359	3.12842	0.00175747	0.0227081
Cd81	1250.95	0.806143	0.257901	3.12578	0.00177333	0.0228677
Usp9x	786.092	-1.02392	0.327768	-3.12391	0.00178464	0.0229892
Phf14	284.338	-1.24508	0.399051	-3.12009	0.00180794	0.0232648
Sarnp	52.9693	-2.61618	0.838669	-3.11945	0.0018119	0.0232913
Bex3	566.149	-0.975745	0.312897	-3.11842	0.00181825	0.0233482
Gm13680	119.919	2.04385	0.656284	3.11428	0.00184396	0.0236535
Trip12	2095.49	-0.745862	0.239641	-3.11242	0.0018556	0.0237778
Cbarp	136.572	1.78607	0.573974	3.11175	0.0018598	0.0238054
Mrtfa	853.297	0.877044	0.281875	3.11146	0.00186166	0.0238054
Rtf1	476.569	-1.02924	0.330882	-3.1106	0.00186705	0.0238493
Uhmk1	496.693	-1.11882	0.35975	-3.10998	0.00187097	0.0238724
Ftl1	12135	-0.626714	0.201548	-3.1095	0.00187402	0.0238724
Ilk	1975.8	0.731115	0.235131	3.10939	0.00187472	0.0238724
Rnps1-ps	59.5951	3.2731	1.05296	3.10848	0.00188052	0.0238963
Sipa1l3	851.884	0.888665	0.285876	3.10856	0.00188	0.0238963
S100a4	689.207	-0.943002	0.303583	-3.10624	0.00189482	0.0240454
Ipo4	673.94	0.942535	0.303454	3.10603	0.00189619	0.0240454
Lsm6	374.715	-1.12265	0.361483	-3.10568	0.00189843	0.0240487
Ino80e	664.276	0.946633	0.304989	3.10383	0.00191035	0.0241246
Pml	820.074	0.889088	0.286397	3.10439	0.00190671	0.0241246
Neurl4	956.514	0.866274	0.279084	3.10399	0.00190927	0.0241246
Aimp1	300.957	-1.22099	0.393756	-3.10089	0.00192937	0.0243396
Tomm40	1760.24	0.742318	0.239458	3.1	0.00193523	0.0243883
Gatad2a	3094.67	0.672523	0.217328	3.0945	0.00197144	0.024819
Por	1380.63	0.780204	0.252256	3.09291	0.00198203	0.0249265
Trim59	563.089	-0.991858	0.320736	-3.09244	0.00198519	0.0249406
Mrc2	1185.45	0.822086	0.265892	3.0918	0.00198947	0.0249687
Lrrfip1	479.368	-1.01651	0.328826	-3.09131	0.00199272	0.0249838
Micall2	685.653	0.930593	0.301139	3.09025	0.00199989	0.025048
Lrp5	1635.35	0.744727	0.241191	3.0877	0.0020171	0.0252376
Arap1	657.654	0.942261	0.3052	3.08736	0.00201946	0.0252412
Rps9	5139.67	-0.701042	0.227139	-3.0864	0.00202597	0.0252967
H2ac21	80.1851	-2.23468	0.724233	-3.08558	0.00203154	0.0253029
Isyna1	388.565	1.13669	0.368387	3.08558	0.00203154	0.0253029
Git1	1351.96	0.772045	0.250224	3.08541	0.0020327	0.0253029
Gm12366	25.1041	-4.15721	1.34759	-3.08491	0.00203611	0.0253195
Slc35e4	496.49	1.02916	0.333753	3.08361	0.00204504	0.0254047
Pex14	528.162	1.00849	0.327154	3.08262	0.00205184	0.0254633
Txndc5	3426.5	0.669564	0.21728	3.08158	0.00205908	0.0255272
Ndufb5	246.218	-1.31447	0.427225	-3.07677	0.00209258	0.0258899
Scarna17	24.9398	-3.73012	1.21226	-3.07698	0.00209106	0.0258899
Ankrd17	1864.62	-0.717664	0.233439	-3.07431	0.00210991	0.0260777
Gm25788	29.8086	-3.45399	1.12456	-3.07141	0.00213049	0.0262524
Fbxl19	933.882	0.842085	0.274131	3.07183	0.00212751	0.0262524
Safb2	613.411	-0.974586	0.3173	-3.07149	0.0021299	0.0262524
Pcif1	1172.04	0.797724	0.259822	3.07027	0.00213866	0.0263047
Ssbp4	497.255	1.02055	0.332404	3.07021	0.00213905	0.0263047
Zfp706	575.775	-0.957229	0.311848	-3.06954	0.00214391	0.026338
Tnnt1	1032.37	-0.856489	0.279199	-3.06767	0.00215735	0.0264763
Dmpk	2681.25	0.680342	0.221952	3.06526	0.00217482	0.026664
Rbm39	652.838	-1.00233	0.327081	-3.06447	0.00218056	0.0266894
Cog8	400.015	1.11559	0.364052	3.06437	0.00218127	0.0266894
Nubp1	603.354	0.967226	0.31571	3.06365	0.00218652	0.0267268
Rab8b	255.032	-1.29807	0.423978	-3.06164	0.00220125	0.02688
Pkia	260.992	-1.27901	0.417837	-3.06103	0.0022058	0.0268817
Abhd8	401.793	1.12543	0.367644	3.06119	0.00220456	0.0268817
Smc5	120.883	-1.7966	0.587008	-3.06061	0.0022089	0.0268926
Gm7973	48.5664	6.76508	2.211	3.05974	0.0022153	0.0269437
Etfa	443.423	-1.08632	0.355137	-3.05889	0.0022216	0.0269591
Nedd4	8319.76	-0.614318	0.200839	-3.05876	0.00222253	0.0269591
Zfp219	768.672	0.888937	0.290628	3.05867	0.0022232	0.0269591
Wwp2	938.3	0.837781	0.274046	3.05708	0.00223504	0.0270757
Whrn	579.518	0.971526	0.317853	3.05653	0.00223917	0.027091
Comt	457.415	1.05797	0.34616	3.05632	0.00224074	0.027091
Chpf	913.195	0.84634	0.277012	3.05524	0.00224878	0.0271344
Cdc34	735.255	0.900666	0.294772	3.05547	0.00224709	0.0271344
H2ac4	997.623	-1.96575	0.643544	-3.05456	0.00225388	0.0271691
Prpf38b	353.133	-1.12271	0.367648	-3.05377	0.00225985	0.0272141
Tsta3	522.14	1.01867	0.333647	3.05313	0.00226471	0.0272458
Serpine1	776.432	0.891271	0.2921	3.05125	0.00227888	0.0273396
Alg10b	369.358	-1.1577	0.379398	-3.0514	0.00227773	0.0273396
Coro1b	968.448	0.829263	0.271782	3.05121	0.00227923	0.0273396
Kmt2e	550.674	-0.978087	0.320752	-3.04936	0.00229331	0.0274275
Pds5b	450.025	-1.06297	0.348569	-3.04953	0.00229202	0.0274275
Rps18-ps5	267.868	-1.27861	0.419301	-3.04938	0.00229318	0.0274275
Clic1	3892.82	0.652907	0.21415	3.04883	0.00229732	0.0274486
Dnttip2	254.798	-1.27274	0.417495	-3.04851	0.00229981	0.0274514
Gm10443	262.406	-1.26107	0.413832	-3.0473	0.0023091	0.0275354
Brca1	463.38	-1.04797	0.344038	-3.04609	0.0023184	0.0276192
Rpl13a-ps1	37.9138	5.26059	1.72743	3.04533	0.00232425	0.027662
Nup188	2392.54	0.686235	0.225574	3.04217	0.00234882	0.0279272
Hyou1	3924.11	0.646759	0.212799	3.03929	0.00237133	0.0281349
Tmem259	1076.47	0.80559	0.265079	3.03906	0.00237321	0.0281349
Pcnp	254.936	-1.26773	0.417142	-3.03908	0.00237306	0.0281349
Polr2h	159.788	-1.5392	0.506611	-3.03823	0.00237972	0.0281847
Dipk2a	578.327	-0.94682	0.311678	-3.03782	0.00238298	0.0281959
Ola1	238.165	-1.31408	0.432734	-3.03669	0.00239191	0.0282741
Snrpd1	290.983	-1.20621	0.397376	-3.03544	0.00240186	0.0283642
Ptges3-ps	418.103	-1.0969	0.361421	-3.03496	0.0024057	0.0283821
Wdr1	5039.4	0.630234	0.207716	3.03411	0.00241249	0.0284347
Sipa1	471.626	1.0342	0.341032	3.03256	0.00242487	0.0285531
Gm3320	47.067	4.03304	1.33051	3.0312	0.00243583	0.0286544
Espl1	1474.73	0.74427	0.245836	3.02751	0.00246581	0.0289793
Itm2c	1070.47	0.815186	0.269376	3.02621	0.00247642	0.0290759
Dhx30	1246.74	0.77624	0.256716	3.02373	0.00249679	0.0292587
Ppp1r16a	374.986	1.11783	0.369672	3.02385	0.00249579	0.0292587
Nacc1	2619.8	0.673994	0.223058	3.02161	0.00251431	0.0294358
H2bc11	945.353	-1.70676	0.56504	-3.02059	0.00252282	0.0295071
Gmps	382.579	-1.09872	0.364119	-3.01749	0.00254877	0.0297821
Inppl1	1561.47	0.735364	0.243781	3.0165	0.00255711	0.0298509
Wapl	332.999	-1.26381	0.419246	-3.01449	0.00257412	0.0300208
Tubb2b	596.712	-0.961777	0.319111	-3.01392	0.00257893	0.0300481
Aida	401.293	-1.05794	0.351146	-3.01283	0.00258827	0.0301281
Cdk6	825.23	-0.888443	0.294936	-3.01233	0.00259253	0.030149
Gm6440	23.5872	7.11727	2.36331	3.01157	0.00259903	0.0301958
Scara3	350.126	1.1626	0.38612	3.01099	0.00260396	0.0302243
Ppp6r1	1360.31	0.754742	0.250726	3.01023	0.00261052	0.0302716
Aup1	541.42	0.978039	0.324955	3.00977	0.00261444	0.0302731
Ube2n	287.735	-1.20203	0.399394	-3.00964	0.00261561	0.0302731
Polg	883.822	0.839023	0.278866	3.0087	0.00262371	0.030338
Gm12696	204.466	1.48487	0.49365	3.00793	0.00263031	0.0303575
Lsm8	141.494	-1.60513	0.533633	-3.00793	0.00263037	0.0303575
Smc6	285.857	-1.19684	0.39824	-3.00532	0.00265301	0.0305899
Casq1	43.5615	-2.74627	0.914469	-3.00313	0.00267219	0.0306283
Gm11222	39.6039	5.14747	1.71421	3.00283	0.00267483	0.0306283
Eif3k	1585.07	0.727778	0.242448	3.00179	0.00268396	0.0306283
Katnb1	445.866	1.03996	0.34618	3.00411	0.00266358	0.0306283
Tab2	527.351	-0.984038	0.32779	-3.00204	0.00268181	0.0306283
Gm5421	123.328	1.85942	0.619084	3.0035	0.00266892	0.0306283
Dctn2	1493.79	0.743577	0.247581	3.00337	0.00267007	0.0306283
Ccdc47	228.4	-1.33073	0.443277	-3.00203	0.00268185	0.0306283
Gm4294	68.2306	2.6776	0.891191	3.00452	0.00266003	0.0306283
Fosl1	1394.02	0.760011	0.253144	3.00229	0.0026796	0.0306283
Apoo	46.802	-2.68071	0.892557	-3.00341	0.00266972	0.0306283
Ncapg	225.744	-1.40747	0.469091	-3.00041	0.00269617	0.0307102
Mcm2	2659.93	0.66692	0.22226	3.00063	0.0026942	0.0307102
Nadk	1109.94	0.79691	0.265663	2.99971	0.00270238	0.0307522
Kat6a	810.753	-0.84974	0.283407	-2.9983	0.00271487	0.0308655
Dhx34	695.941	0.899426	0.300113	2.99696	0.00272683	0.0309727
Eif3h	2680.67	0.67469	0.22519	2.99609	0.00273466	0.0310327
Hdac7	1715.41	0.723805	0.241606	2.9958	0.00273724	0.0310331
Shmt2	2740.28	0.674781	0.225268	2.99547	0.00274026	0.0310385
Bckdha	391.533	1.11339	0.371857	2.99414	0.00275223	0.0311452
Eif2d	383.438	1.10013	0.367528	2.99331	0.00275967	0.0311805
Ptpa	2339.72	0.679127	0.226909	2.99294	0.00276303	0.0311805
Tbl3	1101.33	0.788724	0.263512	2.99312	0.00276141	0.0311805
Vac14	492.49	1.0142	0.338905	2.99258	0.00276631	0.0311887
Pygo2	1003.08	0.809085	0.270409	2.99209	0.00277079	0.0312104
Anapc5	4120.54	0.642209	0.214692	2.9913	0.00277793	0.031262
Trafd1	294.724	1.22226	0.409016	2.9883	0.0028053	0.0314828
Ano1	247.105	1.31923	0.441421	2.98859	0.00280265	0.0314828
Mical1	653.482	0.92222	0.308609	2.98831	0.00280524	0.0314828
Rps6ka1	327.451	1.17322	0.392725	2.9874	0.00281366	0.0315476
Eif1ax	616.788	-0.93105	0.311694	-2.98707	0.0028167	0.0315527
Ruvbl1	519.498	-0.960857	0.322251	-2.9817	0.00286653	0.0320814
Myom2	96.9822	-1.91226	0.6415	-2.98092	0.00287381	0.0321041
Tm9sf3	1359.03	-0.74786	0.250868	-2.98109	0.00287222	0.0321041
Mindy1	305.723	1.20649	0.405002	2.97897	0.00289222	0.0322506
Actr1a	2112.74	0.689862	0.231577	2.97897	0.00289217	0.0322506
Mfge8	2939.82	0.656573	0.220478	2.97796	0.00290177	0.0322686
Tspan4	1078.76	0.789074	0.26496	2.97809	0.00290049	0.0322686
Tkt	2577.35	0.669638	0.224845	2.97823	0.00289921	0.0322686
Fbln2	821.647	0.871208	0.292713	2.97632	0.00291728	0.0324115
Csnk2a1	1102.34	-0.77818	0.261565	-2.9751	0.00292896	0.0325117
Mta1	1972.34	0.693841	0.233327	2.97369	0.00294246	0.0326319
Mrps36	61.8335	-2.34543	0.788933	-2.97292	0.00294986	0.0326842
B4galt2	578.091	0.944725	0.317813	2.97258	0.00295308	0.0326902
H3c11	836.705	-2.14684	0.722337	-2.97208	0.0029579	0.0327139
Rexo2	773.484	0.864345	0.29095	2.97077	0.0029705	0.0328235
Peg10	2021.24	-0.698693	0.235254	-2.96995	0.00297845	0.0328591
Atad2	531.197	-0.989488	0.333174	-2.96988	0.00297911	0.0328591
Rdx	1028.24	-0.78643	0.264851	-2.96933	0.00298453	0.0328891
Gm12844	63.8749	2.79186	0.941163	2.96639	0.00301315	0.0331441
Gm7332	384.342	1.09602	0.369522	2.96604	0.0030166	0.0331441
Slk	316.594	-1.13507	0.382715	-2.96584	0.00301854	0.0331441
Rpl39	1710.07	-0.720203	0.242769	-2.96661	0.00301098	0.0331441
Dut	558.329	-0.935345	0.315625	-2.96346	0.00304197	0.0333714
Tsc2	1692.14	0.7121	0.240348	2.96278	0.00304869	0.0334151
Dcun1d5	189.166	-1.40321	0.473796	-2.96164	0.0030601	0.03351
Pla2g4a	150.928	-1.53095	0.517052	-2.96091	0.0030673	0.0335588
Ctdnep1	1017.17	0.799912	0.270254	2.95986	0.00307781	0.0336134
Dld	300.061	-1.18987	0.40198	-2.96004	0.00307601	0.0336134
Rbm14	1175.81	0.782223	0.264309	2.9595	0.00308137	0.0336222
Lars2	3927.2	-3.5479	1.19968	-2.95737	0.00310272	0.0338249
Kif22	1517.31	0.729325	0.246647	2.95696	0.00310686	0.0338398
Tbca	210.015	-1.32891	0.449509	-2.95636	0.00311298	0.0338461
Plxnb2	4632.62	0.615598	0.208214	2.95656	0.00311094	0.0338461
Ahctf1	704.733	-0.922596	0.312315	-2.95406	0.00313626	0.0340385
Gm4833	98.4739	2.12689	0.719979	2.95409	0.00313588	0.0340385
Gm16238	41.1972	3.42722	1.16031	2.9537	0.00313988	0.0340475
Efhd2	422.706	1.05359	0.357015	2.9511	0.0031664	0.0343045
Gm11224	25.173	6.91777	2.34531	2.94962	0.00318164	0.0344391
Ssb	183.993	-1.43374	0.486194	-2.94891	0.00318894	0.0344875
Rfc2	879.966	0.827958	0.280823	2.94833	0.00319494	0.0345217
Zfp523	311.892	1.19084	0.404005	2.94758	0.00320273	0.0345753
Man2c1	391.279	1.0766	0.365353	2.94673	0.00321155	0.0346399
Mier2	364.906	1.11298	0.377737	2.94645	0.0032144	0.03464
Tysnd1	335.612	1.13639	0.385719	2.94616	0.00321751	0.0346415
Gm6402	40.051	-2.97222	1.00894	-2.94589	0.00322022	0.0346415
Plaa	403.13	-1.07449	0.364848	-2.94504	0.00322909	0.0346929
Hectd3	444.106	1.02986	0.34971	2.94489	0.00323068	0.0346929
Gpaa1	380.145	1.08423	0.368261	2.94418	0.0032381	0.0347419
Nudc	1363.67	-0.847893	0.288306	-2.94094	0.00327213	0.0350762
Pycrl	407.819	1.05992	0.360482	2.94028	0.00327916	0.0351207
Crtc1	539.745	0.961541	0.327367	2.93719	0.003312	0.0354413
Cc2d1a	466.729	1.00669	0.34287	2.93608	0.00332393	0.0354803
Slc12a4	763.176	0.852602	0.290345	2.93651	0.00331924	0.0354803
Fkbp10	2922.67	0.642905	0.21897	2.93603	0.00332437	0.0354803
Gm5855	36.9466	3.70193	1.26187	2.9337	0.00334953	0.0356864
Mybbp1a	6431.62	0.593758	0.202389	2.93374	0.00334902	0.0356864
Wipi2	1661.65	0.720041	0.245511	2.93283	0.0033589	0.035755
Soat1	714.809	-0.8546	0.291588	-2.93085	0.00338038	0.0359255
Plxna1	5831.74	0.601851	0.205353	2.93081	0.00338081	0.0359255
Dhx37	1097.98	0.772369	0.263596	2.93012	0.00338827	0.0359735
Gm6467	127.315	1.74775	0.596858	2.92826	0.00340869	0.0361588
Gm7363	20.7692	7.03362	2.40486	2.92476	0.00344725	0.0364676
Nefl	761.366	0.852037	0.291342	2.92453	0.00344976	0.0364676
Lncppara	622.343	0.91849	0.314039	2.92476	0.0034472	0.0364676
Rps14	6202.89	-0.660017	0.225638	-2.92511	0.00344336	0.0364676
Tnrc18	4389.73	0.628742	0.21513	2.92262	0.00347101	0.0366605
Chd2	582.065	-0.904561	0.309662	-2.92112	0.00348772	0.036805
Gm28437	38.6362	4.00745	1.37234	2.92016	0.00349853	0.0368555
Nufip2	389.998	-1.09606	0.375309	-2.92042	0.00349557	0.0368555
Gm25394	15.4471	-4.58022	1.569	-2.9192	0.0035093	0.0369051
Ywhaz	3143.26	-0.640851	0.219529	-2.91921	0.0035092	0.0369051
Bcl2l1	685.432	0.878856	0.301306	2.91682	0.00353616	0.0371556
Psme4	734.407	-0.882407	0.302584	-2.91624	0.00354282	0.0371616
Capn1	580.229	0.93	0.318885	2.91641	0.00354081	0.0371616
Fau	1496.58	-0.717453	0.24607	-2.91565	0.00354953	0.0371999
Obsl1	1550.07	0.717067	0.245987	2.91506	0.00355624	0.0372382
Tnpo1	1637.63	-0.727527	0.249599	-2.91478	0.00355943	0.0372397
Pla2g6	251.831	1.27095	0.436128	2.91416	0.00356647	0.0372575
Notch3	1471.29	0.727306	0.249582	2.91409	0.00356724	0.0372575
Gm37352	391.092	1.0984	0.377108	2.9127	0.00358319	0.0373282
Kat2a	1256.49	0.74529	0.255857	2.91292	0.00358071	0.0373282
Adsl	1051.36	0.778124	0.267106	2.91317	0.00357781	0.0373282
Ap1s1	1228.36	0.74643	0.256529	2.90973	0.00361741	0.0376263
Gm6263	36.9769	5.0484	1.73504	2.90968	0.00361797	0.0376263
Ppp1r12a	511.592	-0.956931	0.329055	-2.90812	0.0036361	0.0377826
Gm7389	41.5936	4.92507	1.69426	2.90692	0.00365011	0.0378637
Nefm	620.515	-0.878387	0.302164	-2.90699	0.00364923	0.0378637
Wdr18	854.246	0.821188	0.282585	2.90599	0.00366095	0.0379439
Tnks2	1446.09	-0.723807	0.249252	-2.90392	0.0036852	0.0381628
Kif14	368.152	-1.05227	0.36246	-2.90313	0.00369452	0.0382269
Tead1	1702.94	-0.725328	0.249888	-2.90261	0.00370063	0.0382576
Spag7	201.218	-1.34769	0.46437	-2.90218	0.0037057	0.0382776
Gm12892	22.5307	6.89528	2.37679	2.90108	0.00371874	0.0383798
Gm23245	20.8046	-3.92162	1.3521	-2.9004	0.00372688	0.0384313
Kpna4	497.378	-0.993595	0.342664	-2.89962	0.00373614	0.038445
Tpi1	5817.31	0.595544	0.205366	2.89991	0.00373272	0.038445
Bop1	1601.47	0.705297	0.243248	2.89949	0.00373766	0.038445
Rubcn	510.912	0.964476	0.3327	2.89894	0.00374427	0.0384805
Sh3glb2	451.128	1.0017	0.345681	2.89775	0.00375846	0.0385938
Glipr2	1148.17	0.759369	0.262153	2.89667	0.0037715	0.0386498
Slbp	329.07	-1.09552	0.378203	-2.89664	0.00377177	0.0386498
Zswim8	796.271	0.831195	0.286964	2.89651	0.00377342	0.0386498
Tbc1d17	410.815	1.04593	0.361288	2.89502	0.00379135	0.0388009
Ltbp3	2394.63	0.652937	0.225636	2.89376	0.00380661	0.0389244
Slc30a4	665.92	-0.892887	0.308687	-2.89254	0.00382144	0.0390434
Vps51	374.657	1.07853	0.373013	2.8914	0.00383533	0.0391524
Thrap3	2111.12	-0.676072	0.233988	-2.88935	0.00386038	0.0393752
Usp16	140.085	-1.62962	0.56414	-2.88867	0.00386873	0.0394114
Zfand5	280.315	-1.15995	0.40157	-2.88854	0.00387038	0.0394114
Faap100	331.14	1.11906	0.387559	2.88746	0.00388364	0.0395133
Plekho2	534.063	0.940596	0.325904	2.88611	0.0039003	0.0396498
Cyhr1	771.304	0.839915	0.291092	2.8854	0.00390919	0.0397071
Gm5879	63.9409	-2.25833	0.782999	-2.88421	0.003924	0.0397913
Ltbp4	2753.22	0.639863	0.221842	2.88432	0.0039226	0.0397913
Gmfb	373.782	-1.12803	0.391176	-2.8837	0.00393037	0.0398228
Dek	220.079	-1.30091	0.451354	-2.88223	0.00394866	0.0399749
Baz1a	344.276	-1.0654	0.369794	-2.88106	0.00396339	0.0400588
Pex6	378	1.06614	0.370053	2.88105	0.00396351	0.0400588
Cox6c	340.596	-1.07696	0.374091	-2.87886	0.00399114	0.0403046
Sgsm3	223.804	1.32389	0.459938	2.8784	0.00399692	0.0403296
Zfp516	2039.21	0.666077	0.231509	2.87711	0.0040134	0.0404623
Smc4	424.631	-1.02651	0.357137	-2.87428	0.00404943	0.040792
Dcaf15	485.241	0.978878	0.340803	2.87227	0.00407532	0.0410188
Cltc	4328.04	-0.598538	0.208469	-2.87111	0.00409034	0.041136
Ppp4c	1181.61	0.74927	0.26109	2.86978	0.00410753	0.041275
Capn10	203.514	1.37368	0.478851	2.86871	0.00412149	0.0413714
Hspa4	2976.62	-0.627861	0.218879	-2.86852	0.00412392	0.0413714
Palm	641.289	0.881822	0.307502	2.86769	0.00413476	0.0414461
Uqcrc1	2551.8	0.644963	0.225199	2.86397	0.0041837	0.0418336
Thra	456.267	1.02598	0.358231	2.86402	0.004183	0.0418336
Lrpprc	831.176	-0.804862	0.281014	-2.86414	0.00418145	0.0418336
Chd1	398.207	-1.01696	0.355136	-2.86357	0.00418892	0.0418515
Gm3511	115.19	1.93738	0.676806	2.86253	0.00420276	0.0419553
Eif3e	773.839	-0.834223	0.291495	-2.86188	0.00421137	0.042007
Gm4799	24.5592	6.75674	2.36183	2.8608	0.00422568	0.0421152
Clstn1	2597.54	0.641641	0.22432	2.86038	0.00423139	0.0421306
Unc119	387.78	1.06459	0.372213	2.86017	0.00423413	0.0421306
Gm17819	27.4625	6.67014	2.33258	2.85955	0.00424242	0.0421787
Hmgb1	550.199	-0.907566	0.317421	-2.85919	0.00424726	0.0421925
Grsf1	283.538	-1.16838	0.409185	-2.85538	0.00429855	0.0426263
Ddx56	829.701	0.81357	0.284972	2.85491	0.00430491	0.0426263
Gga1	734.663	0.846392	0.296461	2.85498	0.00430389	0.0426263
Ppm1b	381.716	-1.04079	0.364541	-2.85507	0.00430272	0.0426263
Map3k11	599.371	0.897356	0.314752	2.85099	0.00435833	0.0431203
Tpr	576.463	-0.90066	0.316002	-2.85017	0.00436954	0.0431459
Ebna1bp2	389.12	-1.03356	0.362625	-2.8502	0.00436914	0.0431459
Tsc22d4	380.68	1.05192	0.369092	2.85003	0.00437153	0.0431459
Hif1a	410.476	-1.02043	0.35813	-2.84933	0.00438115	0.0432058
Zcrb1	112.857	-1.68498	0.591417	-2.84906	0.00438488	0.0432078
Tbc1d9b	561.708	0.920377	0.323144	2.84819	0.00439681	0.0432903
Sugt1	395.818	-1.00018	0.351485	-2.8456	0.00443284	0.0435747
Gm7665	192.991	1.43873	0.505587	2.84566	0.00443199	0.0435747
Nol6	1283.71	0.722292	0.25399	2.84378	0.00445813	0.0437714
Ppp2r2a	651.878	-0.851325	0.299378	-2.84365	0.00446003	0.0437714
Fam171a2	225.557	1.28994	0.45382	2.8424	0.00447754	0.043908
Cntrl	253.922	-1.1815	0.415932	-2.8406	0.00450284	0.0441206
Rpl21-ps8	20.2321	-3.8243	1.34652	-2.84013	0.00450954	0.0441508
Dnpep	797.892	0.825309	0.290926	2.83684	0.0045563	0.0445729
Polrmt	736.29	0.836173	0.294856	2.83587	0.00457013	0.0446463
Nab2	442.283	1.00351	0.353873	2.8358	0.00457113	0.0446463
Mvp	386.867	1.06121	0.374372	2.83465	0.00458758	0.0447353
Ap1g1	876.381	-0.808403	0.285176	-2.83475	0.00458612	0.0447353
Dnajc10	1003.51	-0.769352	0.271461	-2.83411	0.00459531	0.0447749
Tmem263	436.405	-0.97925	0.345592	-2.83355	0.00460346	0.0448185
Naa15	499.742	-0.968274	0.341841	-2.83253	0.00461818	0.0448544
Pitpnm2	290.528	1.15175	0.406569	2.83285	0.00461355	0.0448544
U2surp	381.375	-1.02988	0.363573	-2.83266	0.0046162	0.0448544
Rpl7-ps9	42.1275	-2.79584	0.987375	-2.83158	0.0046318	0.044951
Tmtc3	169.378	-1.4209	0.502244	-2.82911	0.00466777	0.045264
Fastk	540.433	0.918786	0.325517	2.82254	0.00476447	0.0461651
Eif4g2	6839.53	-0.603496	0.213834	-2.82226	0.00476859	0.0461683
Vim	37536.2	0.549777	0.194921	2.82052	0.00479463	0.0463835
Ncaph2	2075.8	0.655201	0.232744	2.81511	0.00487599	0.0470587
Tubb6	2253.96	0.656907	0.233337	2.81527	0.00487355	0.0470587
Rps2-ps13	209.453	-1.30599	0.463853	-2.81552	0.00486984	0.0470587
Txndc17	148.984	-1.48218	0.526925	-2.81289	0.00490977	0.0473473
Cggbp1	525.612	-0.921762	0.327805	-2.81192	0.00492467	0.0474534
Ltv1	184.531	-1.32916	0.472973	-2.81023	0.0049506	0.0476657
Dab2ip	1910.84	0.667667	0.237648	2.80947	0.00496228	0.0476792
Acap3	498.546	0.938655	0.334115	2.80938	0.00496374	0.0476792
Actn4	10018.9	0.555966	0.197868	2.80978	0.00495753	0.0476792
Cep350	346.448	-1.07912	0.384428	-2.80708	0.00499935	0.0479835
Tpst2	421.127	0.99889	0.35612	2.80493	0.00503281	0.0482667
Gm6580	25.8867	6.58153	2.34667	2.80463	0.00503749	0.0482737
Selenok	172.079	-1.37917	0.491884	-2.80386	0.00504947	0.0483505
Utrn	1430.34	-0.687358	0.245227	-2.80294	0.00506389	0.0484505
Smc2	300.345	-1.20814	0.431237	-2.80157	0.00508547	0.0486188
Gar1	366.379	-1.18546	0.423299	-2.80052	0.00510208	0.0487371
Atp6v1g1	417.664	-0.979054	0.349641	-2.80017	0.00510758	0.0487371
Gm10131	83.5892	-1.92414	0.6872	-2.79997	0.00511074	0.0487371
Mms19	536.548	0.921592	0.329166	2.79978	0.00511382	0.0487371
Ckap5	1162.64	-0.719391	0.257029	-2.79887	0.00512813	0.0488353
Rpsa-ps2	131.787	-1.59493	0.570202	-2.79714	0.00515578	0.0490604
Dok1	638.376	0.857973	0.306898	2.79563	0.00517983	0.0492508
Tomm20	628.062	-0.857417	0.306806	-2.79466	0.00519546	0.0493609
Eif3b	6594.37	0.572866	0.205078	2.79341	0.00521555	0.0495133
Npnt	2458.64	-0.621828	0.222651	-2.79284	0.00522468	0.0495613
Bzw1	1637.08	-0.68689	0.246074	-2.7914	0.00524805	0.0497443
Gm12856	21.7221	6.63857	2.37976	2.7896	0.00527732	0.049983
Son	1750.8	-0.661814	0.237419	-2.78754	0.005311	0.0502629
Galnt1	403.133	-1.02521	0.367935	-2.7864	0.00532979	0.0504016
H4c14	1794.47	-1.60645	0.576791	-2.78516	0.00535016	0.0505138
Nop14	283.623	-1.11227	0.39939	-2.78492	0.00535407	0.0505138
Mrfap1	2572.64	-0.647063	0.232325	-2.78516	0.00535012	0.0505138
Abhd17a	440.347	0.977939	0.351266	2.78404	0.00536862	0.0506119
Arpc5	416.777	-0.965137	0.346813	-2.78287	0.00538803	0.0507557
Taf6l	470.127	0.949075	0.34119	2.78166	0.00540817	0.050906
Rpl6	3258.54	-0.602044	0.216557	-2.78007	0.00543476	0.0511169
Zfpl1	258.867	1.21363	0.436913	2.77774	0.0054739	0.0514454
Slc26a2	263.439	-1.15141	0.41459	-2.77721	0.00548273	0.0514887
Rps23-ps2	38.6481	3.45673	1.24524	2.77596	0.00550395	0.0516483
Anxa6	12890.2	0.550423	0.198379	2.7746	0.00552688	0.0518235
Nf1	1138.02	-0.760055	0.273964	-2.77429	0.00553229	0.0518344
Actr1b	1120.58	0.729609	0.263049	2.77366	0.00554296	0.0518945
Dnajc9	408.278	-0.966184	0.34854	-2.77209	0.00556972	0.0521051
Dap3	1124.54	0.728873	0.263045	2.7709	0.00559016	0.0522331
Zfp710	519.978	0.912949	0.32949	2.77079	0.00559197	0.0522331
Zfyve19	135.501	1.59895	0.577324	2.76959	0.00561266	0.0523511
Eif2s3x	606.183	-0.856353	0.309202	-2.76956	0.00561319	0.0523511
Hnrnph3	150.274	-1.51381	0.546739	-2.76879	0.00562641	0.0524343
Arhgef10l	1100.19	0.731943	0.264552	2.76673	0.00566225	0.0527281
Gm13740	18.6263	6.79542	2.45895	2.76354	0.00571773	0.0530423
Fscn1	9627.01	0.552846	0.200042	2.76366	0.00571579	0.0530423
Eif4a3l2	21.5531	6.64699	2.4048	2.76405	0.00570889	0.0530423
Kcnn4	394.628	1.00214	0.362591	2.76382	0.00571292	0.0530423
Tnrc6b	1113.1	-0.741872	0.268418	-2.76386	0.00571213	0.0530423
H3c6	2069.99	-1.35644	0.490928	-2.76301	0.00572701	0.053088
Rptor	1454.09	0.679915	0.246105	2.7627	0.00573246	0.0530981
Zrsr2	180.333	-1.35299	0.49008	-2.76074	0.00576699	0.0533774
Nkiras2	330.007	1.10169	0.399172	2.75993	0.00578137	0.05347
Ddx21	2147.61	-0.627792	0.227521	-2.75927	0.00579309	0.0535378
Nipa2	123.245	-1.55654	0.564473	-2.75751	0.00582428	0.0537853
Gse1	2386.11	0.620851	0.225192	2.75698	0.00583381	0.0537919
Flywch1	963.605	0.751012	0.27238	2.75722	0.00582953	0.0537919
Mtss2	842.558	0.78334	0.284214	2.75616	0.00584835	0.0538852
Tnnt2	613.109	-0.858299	0.311459	-2.75574	0.00585598	0.0539148
Banp	235.963	1.24358	0.451609	2.75367	0.00589317	0.0541781
Rnf126	719.434	0.829413	0.301205	2.75365	0.00589346	0.0541781
Gpsm1	499.23	0.918547	0.333769	2.75205	0.00592243	0.0544034
Smyd5	956.568	0.74827	0.272009	2.7509	0.0059432	0.0545531
Oaz1	1660.5	-0.681585	0.247853	-2.74995	0.00596035	0.0546694
Rab11fip3	539.503	0.895129	0.325554	2.74956	0.0059676	0.0546948
Ppp1r12c	559.273	0.880879	0.320517	2.74831	0.00599041	0.0548626
Dbn1	3480.36	0.589353	0.214478	2.74785	0.00599882	0.0548985
Timm8a1	39.5365	-2.61641	0.952472	-2.74697	0.00601485	0.0550039
Rps15a-ps7	103.625	-1.68467	0.613353	-2.74666	0.00602054	0.0550147
Gm4353	26.2961	6.39347	2.32808	2.74624	0.00602828	0.0550442
Gm25820	15.562	-4.11677	1.49966	-2.74513	0.00604871	0.0551731
Il4ra	790.299	0.787904	0.287034	2.74498	0.00605145	0.0551731
Eef1g	8404.72	-0.549909	0.200553	-2.74196	0.00610745	0.0556421
Aebp2	736.236	-0.789871	0.28813	-2.74137	0.00611833	0.0556581
Acp1	289.423	-1.08623	0.396221	-2.74147	0.00611656	0.0556581
Mvb12b	168.743	1.43209	0.522475	2.74098	0.0061256	0.0556827
Gm10705	49.4329	-2.40217	0.8765	-2.74063	0.00613207	0.0557
Tpp2	587.579	-0.848408	0.30971	-2.73936	0.0061559	0.0558748
Gm9761	97.4658	-1.73531	0.634148	-2.73645	0.00621063	0.0562879
Cc2d1b	414.26	0.975763	0.356558	2.73662	0.00620747	0.0562879
Rfwd3	875.637	-0.755591	0.276178	-2.73589	0.00622127	0.0563424
Flot1	333.803	1.09258	0.399772	2.733	0.00627605	0.0567964
Acot7	1292.88	0.69348	0.253791	2.73248	0.00628591	0.0568435
Ap1b1	993.019	0.747122	0.273564	2.73107	0.00631285	0.0570026
Acin1	2340.13	-0.614007	0.224817	-2.73113	0.00631168	0.0570026
Fbxl18	604.172	0.852465	0.312291	2.72971	0.00633896	0.0571806
Pak4	834.93	0.771917	0.282799	2.72956	0.00634194	0.0571806
Gpatch4	162.645	-1.36447	0.499942	-2.72926	0.0063476	0.0571893
Gm20302	21.6126	-3.56874	1.30786	-2.72868	0.00635889	0.0572088
Asb4	1593.33	-0.654717	0.23994	-2.72866	0.00635913	0.0572088
Dhcr24	915.53	0.752822	0.275945	2.72816	0.00636892	0.0572545
Snrpa1	366.935	-0.992139	0.363851	-2.72678	0.00639564	0.0574524
Ranbp1	1017.28	-0.739873	0.271387	-2.72626	0.00640558	0.0574994
Pdcd5	86.0959	-1.82535	0.669823	-2.72513	0.0064276	0.0576547
Emc10	1093.14	0.735115	0.269832	2.72434	0.00644294	0.0577074
Fkbp1a-ps1	23.0665	6.49857	2.38519	2.72454	0.00643904	0.0577074
Gm6123	18.8549	6.6572	2.44406	2.72383	0.00645296	0.0577143
Ppih	165.779	-1.37488	0.504761	-2.72382	0.00645317	0.0577143
Atoh8	1182.52	0.709787	0.260704	2.72257	0.00647754	0.0578474
Gm10052	364.5	-1.02167	0.375236	-2.72274	0.0064742	0.0578474
Polr2k	46.9868	-2.39323	0.879115	-2.72232	0.00648258	0.05785
Zbtb7b	409.987	0.980912	0.360495	2.72102	0.00650818	0.058036
Taf8	305.848	1.09253	0.401637	2.72019	0.00652435	0.0581377
Fus	3148.91	-1.41167	0.519145	-2.71923	0.00654343	0.0582652
Gm6563	76.4873	-1.91466	0.704265	-2.71866	0.00655464	0.0583225
Rps24-ps3	125.561	1.77005	0.651133	2.71841	0.00655966	0.0583245
Ubtd1	440.06	0.952976	0.35095	2.71542	0.00661914	0.0588105
Ank	3291.29	0.585914	0.215815	2.71489	0.00662978	0.0588194
Tomm70a	890.892	-0.761264	0.280391	-2.715	0.00662749	0.0588194
Fpgs	309.286	1.08282	0.39905	2.7135	0.0066577	0.0590242
Mark2	714.014	0.804562	0.296708	2.71163	0.00669533	0.0593147
Caskin2	507.99	0.895618	0.330376	2.71091	0.00670994	0.059401
Gsn	1403.59	0.695881	0.256733	2.71052	0.00671776	0.0594271
Nudt3	880.627	0.757795	0.279717	2.70915	0.00674551	0.0596294
Bok	460.324	0.928038	0.342588	2.7089	0.00675057	0.0596308
Brd2	3376.48	0.581798	0.21485	2.70793	0.00677046	0.0597632
H13	1851.86	0.638176	0.235831	2.70607	0.00680845	0.0600199
Herc1	1065.67	-0.713259	0.263582	-2.70603	0.00680937	0.0600199
Abcf3	664.39	0.825787	0.305287	2.70495	0.00683138	0.0601704
Ncoa6	540.922	-0.868901	0.321359	-2.70384	0.00685442	0.0602823
Adgrl1	1451.46	0.686395	0.253852	2.70391	0.00685282	0.0602823
Nudcd2	233.28	-1.1689	0.432371	-2.70346	0.00686209	0.0602823
Lamp2	462.597	-0.953517	0.352713	-2.70338	0.00686385	0.0602823
Chpf2	768.861	0.784191	0.290134	2.70286	0.00687462	0.0603334
Golim4	330.395	-1.02189	0.378152	-2.70233	0.00688551	0.0603452
Gm24339	24.3367	-3.5083	1.29837	-2.70208	0.0068908	0.0603452
Btaf1	463.548	-0.90684	0.335586	-2.70226	0.00688698	0.0603452
Impad1	481.79	-0.911353	0.337331	-2.70166	0.00689947	0.0603777
Pnisr	226.916	-1.17624	0.435467	-2.7011	0.00691114	0.0604365
Ube2d2a	345.506	-1.00085	0.370713	-2.69979	0.00693828	0.0606304
Bahcc1	2021.14	0.65156	0.241479	2.69821	0.00697138	0.0608641
Tmem167	138.039	-1.45448	0.539087	-2.69804	0.006975	0.0608641
Tipin	212.128	-1.27106	0.47123	-2.69732	0.00699001	0.060908
Ppp1ca	3539.3	0.588378	0.218119	2.69751	0.00698597	0.060908
Prdx3	200.699	-1.262	0.46803	-2.69641	0.00700905	0.0610303
Gm6085	51.5116	2.56129	0.950111	2.69578	0.00702244	0.0610597
Gls	351.284	-1.01118	0.375094	-2.6958	0.00702196	0.0610597
Rbm6	332.494	-1.01766	0.37756	-2.69535	0.00703145	0.0610945
Slc27a4	245.625	1.18562	0.440015	2.69449	0.0070496	0.0611215
Gm8130	29.506	4.79882	1.78067	2.69495	0.00703984	0.0611215
Khsrp	5324.22	0.553235	0.205314	2.69458	0.00704764	0.0611215
Rps8-ps4	20.2952	6.53336	2.42526	2.69388	0.00706249	0.0611898
Sgta	1658.84	0.649237	0.241084	2.69299	0.00708148	0.0613108
Rbbp6	416.054	-0.930441	0.345672	-2.69169	0.00710918	0.0615071
Ercc2	361.999	1.01007	0.375313	2.69128	0.00711794	0.0615391
Napa	664.278	0.825556	0.306874	2.69021	0.00714062	0.0616915
Hic1	49.7958	2.54886	0.94814	2.68828	0.00718217	0.0620066
Ppfia4	155.974	1.51147	0.562677	2.68621	0.00722672	0.0623094
Morf4l2	1688.24	-0.645552	0.240323	-2.68618	0.00722746	0.0623094
Helz2	258.109	1.14567	0.426627	2.68542	0.00724387	0.0624068
Pdk3	217.787	-1.19604	0.44544	-2.68507	0.00725144	0.0624279
Tmem33	215.245	-1.20616	0.449273	-2.68468	0.00725983	0.062456
Bcr	944.988	0.741343	0.276272	2.68338	0.00728817	0.0626556
Itga3	2602.66	0.59572	0.222118	2.682	0.00731829	0.0628703
Mknk2	1008.17	0.740572	0.276164	2.68164	0.0073263	0.0628948
St3gal3	303.55	1.08265	0.403782	2.68128	0.00733412	0.0629177
Mepce	1093.73	0.705768	0.26336	2.67987	0.00736518	0.0631397
Rtraf	438.287	-0.919579	0.343251	-2.67903	0.00738359	0.0632219
Xpnpep1	986.594	0.72788	0.271702	2.67896	0.00738512	0.0632219
Impdh2-ps	742.518	0.788871	0.294812	2.67584	0.0074542	0.0637567
Hist1h4n	484.854	-3.64969	1.36403	-2.67567	0.00745806	0.0637567
Mgat4b	1087.55	0.704416	0.263409	2.67422	0.00749027	0.0639872
Zkscan17	661.494	0.811179	0.303721	2.6708	0.00756708	0.0645981
Plbd2	828.873	0.75623	0.283215	2.67016	0.00758152	0.0646458
Mpp6	310.199	-1.07149	0.401295	-2.67008	0.00758326	0.0646458
Dus1l	443.03	0.939244	0.351837	2.66955	0.00759539	0.0647041
Fhl3	822.736	0.771343	0.289093	2.66815	0.00762709	0.0649287
Coq4	163.734	1.40703	0.527584	2.66692	0.00765489	0.06509
Rgp1	618.846	0.837128	0.313902	2.66684	0.0076567	0.06509
Prdx2-ps1	16.9818	6.5934	2.47485	2.66416	0.00771809	0.065384
Dbi	157.187	-1.35334	0.507955	-2.66429	0.00771521	0.065384
Gpr153	182.373	1.34548	0.504854	2.66508	0.007697	0.065384
Ercc1	392.179	0.967839	0.363196	2.66478	0.00770384	0.065384
Gm22422	23.9096	-3.31811	1.24546	-2.66417	0.00771777	0.065384
Hdac1-ps	210.13	1.28242	0.481463	2.66359	0.00773124	0.0654499
Zfr	609.272	-0.844124	0.31698	-2.66302	0.00774432	0.0655152
Vps13c	627.043	-0.844042	0.317057	-2.66211	0.00776526	0.0656469
Tceal9	385.954	-0.952228	0.3578	-2.66134	0.00778301	0.0657514
Apeh	413.558	0.956288	0.359447	2.66044	0.00780383	0.0658816
Wdtc1	560.065	0.853735	0.320948	2.66004	0.00781316	0.0659147
Znhit6	81.6249	-1.80332	0.678352	-2.65838	0.00785162	0.0661935
Ndufs4	145.071	-1.4131	0.531969	-2.65635	0.00789917	0.0665483
Cenpe	243.809	-1.14622	0.431563	-2.65597	0.00790802	0.0665609
Bnip3	108.27	-1.59487	0.600518	-2.65582	0.00791157	0.0665609
Mphosph10	73.027	-1.9015	0.716324	-2.65452	0.00794202	0.066771
Vdac2	1279.82	-0.684176	0.257768	-2.65423	0.00794905	0.0667841
Mest	4254.44	-0.567541	0.214016	-2.65186	0.00800504	0.0671533
Sec11a	443.736	-0.904738	0.341196	-2.65167	0.00800951	0.0671533
Hsd17b10	828.138	0.765711	0.288719	2.6521	0.00799938	0.0671533
Gm9207	20.0697	6.41072	2.41836	2.65086	0.00802879	0.0672225
Rbpj	402.193	-0.946682	0.357099	-2.65104	0.00802452	0.0672225
Birc6	1758.56	-0.650881	0.245783	-2.64819	0.00809229	0.0677077
Cdkn1a	1317	0.700442	0.264593	2.64724	0.00811522	0.0678531
Opa3	860.293	0.752752	0.284493	2.64595	0.00814628	0.0680661
Nrbp1	1012.01	0.718619	0.27165	2.64539	0.00815965	0.0681311
Ddx6	2348.57	-0.593616	0.224427	-2.64503	0.00816844	0.0681579
Rtn2	714.458	0.795078	0.300639	2.64463	0.00817805	0.0681914
Cop1	252.677	-1.10781	0.418979	-2.64407	0.00819163	0.068258
Mier1	285.832	-1.07193	0.405471	-2.64366	0.00820143	0.068293
Htatsf1	228.455	-1.19298	0.451332	-2.64323	0.00821187	0.0683333
Olfml2b	721.541	0.794552	0.300744	2.64196	0.00824284	0.0685136
Gprasp1	178.481	-1.27389	0.482192	-2.64188	0.00824477	0.0685136
Nckap1	525.891	-0.853501	0.323331	-2.63971	0.00829758	0.0688998
Ap1m1	887.594	0.736173	0.278905	2.63951	0.00830254	0.0688998
Casq2	165.212	-1.34255	0.508746	-2.63895	0.00831641	0.068968
Bmp1	2088.19	0.608537	0.230625	2.63864	0.00832383	0.0689826
H3c8	746.711	-2.4837	0.941929	-2.63682	0.00836867	0.0693071
Tnpo2	1255.16	0.684645	0.259786	2.63542	0.00840338	0.0695474
Cabin1	1957.87	0.612228	0.232385	2.63454	0.00842518	0.0696805
Nckap5l	312.301	1.04086	0.39539	2.63249	0.00847619	0.0700549
Vps11	589.52	0.8311	0.315904	2.63086	0.00851691	0.0703438
Igsf9	450.504	0.904887	0.344081	2.62987	0.00854187	0.0704546
Arvcf	201.088	1.27157	0.483471	2.63009	0.00853633	0.0704546
Phf3	435.434	-0.916495	0.34862	-2.62892	0.00856561	0.0705549
Kif2a	484.533	-0.866347	0.329542	-2.62895	0.00856496	0.0705549
Mafg	850.29	0.74547	0.283769	2.62704	0.00861324	0.0708994
Gm8483	33.6108	3.7506	1.42795	2.62656	0.00862528	0.0709506
Srsf1	2531.23	-0.583239	0.222137	-2.62558	0.00865022	0.0711078
Aspm	598.304	-0.818991	0.312077	-2.62433	0.00868206	0.0712755
Atf7ip	913.282	-0.723714	0.275773	-2.62432	0.0086823	0.0712755
Gm11847	34.2985	-2.66822	1.01723	-2.62303	0.0087151	0.0714967
Usp20	337.309	1.02742	0.391815	2.6222	0.00873651	0.0716241
Nudt21	548.097	-0.831074	0.317018	-2.62153	0.00875352	0.0717154
Tnni2	115.466	-1.55653	0.593938	-2.6207	0.00877503	0.0718434
Rad23a	532.295	0.857171	0.327159	2.62005	0.00879179	0.0718831
A4galt	65.0107	2.18374	0.833546	2.61982	0.00879756	0.0718831
Rpl35a	727.513	-0.763327	0.291339	-2.62006	0.00879138	0.0718831
Gpx8	184.444	-1.25962	0.480931	-2.61912	0.00881563	0.0719825
Gtf3c1	2901.2	0.576134	0.220032	2.61841	0.00883406	0.0720847
Snu13	320.3	-1.00007	0.382012	-2.61791	0.00884701	0.0721421
Gm4837	18.5894	6.44001	2.46028	2.61759	0.00885525	0.0721611
Bod1l	231.804	-1.16962	0.446977	-2.61674	0.00887733	0.0722445
Ccnb1-ps	102.786	1.76448	0.674263	2.61691	0.00887307	0.0722445
Plcd3	317.173	1.04099	0.397856	2.6165	0.00888358	0.0722472
Orai2	527.841	0.857912	0.327959	2.61591	0.0088989	0.0723236
Ly75	536.004	-0.831217	0.317802	-2.61552	0.00890914	0.0723586
Bclaf1	853.297	-0.745375	0.285028	-2.6151	0.00892024	0.0724005
Phlda3	723.023	0.784138	0.299894	2.61471	0.00893024	0.0724121
Mrtfb	586.839	-0.81138	0.310328	-2.61459	0.00893354	0.0724121
Gm8146	16.7588	6.48696	2.48151	2.61412	0.0089458	0.0724633
Nelfcd	1027.09	0.702953	0.269023	2.61298	0.00897553	0.0726078
Gm7832	18.0036	6.37884	2.44101	2.6132	0.00896991	0.0726078
Cbfb	763.397	-0.756127	0.289498	-2.61185	0.00900534	0.0728006
Fgfr1	1124.65	0.681719	0.261095	2.611	0.00902777	0.0729336
Otud4	1023.04	-0.743896	0.284997	-2.61019	0.00904923	0.0730358
Yipf3	416.389	0.928218	0.35563	2.61007	0.00905239	0.0730358
Colgalt1	1949.23	0.619288	0.237398	2.60865	0.00908992	0.0732666
Btbd11	316.076	1.03678	0.397489	2.60831	0.00909901	0.0732666
Urgcp	392.697	0.966091	0.370372	2.60843	0.00909579	0.0732666
Gramd4	502.634	0.863668	0.331231	2.60745	0.00912196	0.0734029
Ggnbp2	341.509	-0.989232	0.379465	-2.60691	0.00913636	0.0734703
Dst	3879.59	-0.579726	0.222699	-2.60318	0.00923644	0.0741773
Dnajc7	894.924	-0.71567	0.274906	-2.60332	0.00923258	0.0741773
Skil	665.358	-0.835511	0.321046	-2.60247	0.00925556	0.0742331
Mxd4	178.271	1.32808	0.510291	2.6026	0.00925197	0.0742331
Pnkp	298.122	1.05518	0.405596	2.60154	0.00928051	0.0743843
Myg1	536.974	0.856494	0.329274	2.60116	0.00929091	0.0744188
Gm10282	49.6723	-2.27499	0.874969	-2.60008	0.00932033	0.0746054
Kank2	1584.86	0.639808	0.246139	2.59937	0.00933937	0.0747088
Traf4	919.136	0.718163	0.276313	2.59909	0.00934699	0.0747208
Smarcd3	878.579	0.725199	0.279072	2.59861	0.00936025	0.0747499
Abca7	383.661	0.959339	0.369209	2.59836	0.00936694	0.0747499
Hmgxb3	905.311	0.720876	0.277443	2.59829	0.00936902	0.0747499
Luzp1	766.005	-0.761016	0.293009	-2.59724	0.0093976	0.0749289
Smarcb1	1495.6	0.636009	0.244991	2.59605	0.00943032	0.0751408
Trir	1307.74	0.658535	0.253815	2.59454	0.00947163	0.0754206
Gm5452	51.7822	2.57869	0.994009	2.59423	0.00948026	0.0754401
Crmp1	1041.42	0.690037	0.266073	2.59341	0.00950294	0.0755094
Foxk2	1131.01	0.680528	0.262399	2.59349	0.00950082	0.0755094
Rps19-ps6	231.553	1.17339	0.452481	2.59324	0.00950754	0.0755094
Gnai3	615.83	-0.879853	0.339394	-2.59242	0.0095303	0.0756409
Azin1	1198.59	-0.65944	0.254492	-2.5912	0.00956421	0.0758607
Trim44	536.306	-0.836906	0.32305	-2.59064	0.0095797	0.0759342
Pomgnt1	500.654	0.861209	0.33247	2.59034	0.00958813	0.0759517
Gm8805	34.1213	3.69157	1.42557	2.58954	0.00961052	0.0760797
Asb6	335.486	0.99808	0.385523	2.5889	0.00962833	0.0760918
Gsk3a	1023.18	0.698511	0.269791	2.58908	0.0096233	0.0760918
Cwc15	190.148	-1.26042	0.486873	-2.58881	0.00963077	0.0760918
Arhgap23	873.999	0.722913	0.279382	2.58754	0.0096664	0.0763239
Tfip11	849.248	0.72802	0.281445	2.58672	0.00968931	0.0764553
H1f3	7477.68	-0.610257	0.235955	-2.58633	0.00970042	0.0764935
Thap7	188.02	1.29232	0.499729	2.58604	0.00970847	0.0765075
Sh2d3c	289.903	1.0547	0.408166	2.584	0.00976605	0.0768124
Cluh	2562.48	0.576143	0.222953	2.58415	0.00976199	0.0768124
Mylk4	921.217	-0.710925	0.275106	-2.58419	0.00976085	0.0768124
Selenoi	400.069	-0.910361	0.352356	-2.58364	0.00977643	0.0768445
E130309D02Rik	437.233	0.904236	0.350067	2.58303	0.0097936	0.0768751
Bcl2l12	222.137	1.18417	0.458475	2.58283	0.00979922	0.0768751
Ylpm1	939.786	-0.698868	0.270571	-2.58294	0.00979632	0.0768751
Smg9	262.199	1.10644	0.428418	2.58261	0.0098056	0.0768756
Impa1	267.151	-1.06057	0.411014	-2.58038	0.00986907	0.0772936
Mast2	1282.63	0.654552	0.253695	2.58007	0.00987792	0.0772936
Aurkb	675.665	0.779056	0.301947	2.58011	0.00987684	0.0772936
Nop2	1505.89	0.631905	0.244984	2.57937	0.00989814	0.0773526
Tnk2	1262.06	0.66608	0.258217	2.57954	0.00989328	0.0773526
Brpf3	511.832	0.850775	0.329908	2.57882	0.00991371	0.0774247
Ccdc9b	460.797	0.885287	0.343537	2.57697	0.00996693	0.0777905
Senp6	199.517	-1.20939	0.469625	-2.57522	0.0100175	0.0781356
Eif6	1594.29	0.630064	0.244864	2.57312	0.0100785	0.0785607
Gna12	910.064	0.715377	0.278114	2.57225	0.0101041	0.0786599
Arfip2	570.529	0.818878	0.318329	2.57243	0.0100988	0.0786599
Abhd16a	308.863	1.03245	0.401727	2.57003	0.010169	0.0791149
Mdh1	692.547	-0.773907	0.301185	-2.56954	0.0101832	0.0791749
Tpx2	1796.85	-0.606839	0.236347	-2.56758	0.010241	0.0794978
Zfp358	359.794	0.995366	0.387717	2.56725	0.0102508	0.0794978
Ppp1r18	1870.77	0.602364	0.234575	2.56789	0.0102319	0.0794978
Huwe1	6289.06	-0.546457	0.21284	-2.56745	0.0102449	0.0794978
Kremen1	951.056	0.715408	0.278764	2.56636	0.0102772	0.0796516
Plscr3	796.029	0.739268	0.288156	2.56551	0.0103024	0.0797962
Rpl19-ps1	62.2589	2.1801	0.850271	2.56401	0.0103471	0.0800408
Fads3	453.312	0.887985	0.346309	2.56414	0.0103432	0.0800408
Lnpep	487.11	-0.895066	0.349185	-2.5633	0.0103683	0.0801539
Scaf11	1056.87	-0.691573	0.26987	-2.56262	0.0103887	0.0802607
Ncapd2	5869.33	0.524301	0.204685	2.5615	0.0104221	0.080468
Ccdc34	231.347	-1.12157	0.43802	-2.56054	0.010451	0.08064
Ints11	618.854	0.798114	0.311774	2.55991	0.01047	0.0807354
Ndufb3	120.139	-1.50858	0.589631	-2.55852	0.0105118	0.0809665
Taf13	40.836	-2.47267	0.966463	-2.55847	0.0105132	0.0809665
Nxn	848.318	0.723988	0.283028	2.55801	0.0105274	0.0810246
Dele1	469.691	0.865514	0.338412	2.55758	0.0105404	0.0810737
B4galt5	1247.58	0.65374	0.255638	2.55728	0.0105494	0.0810913
Mcm5	3095.67	0.561164	0.2196	2.55539	0.0106069	0.0814818
Arpc4	1365.93	0.640258	0.250704	2.55385	0.010654	0.0817924
Irak1	573.868	0.819199	0.320808	2.55355	0.0106632	0.0818119
Sap18	257.585	-1.06913	0.419029	-2.55145	0.0107277	0.0822548
Grk2	903.282	0.713161	0.279596	2.55068	0.0107512	0.0823834
Hnrnpl	7858.73	0.521692	0.204673	2.5489	0.0108064	0.0827538
Fbxo46	350.536	0.985486	0.386923	2.54698	0.010866	0.0831122
Ier3ip1	72.6483	-1.83677	0.721162	-2.54695	0.0108668	0.0831122
Sh3bp4	1083.49	0.678313	0.26643	2.54593	0.0108987	0.0832838
Rbm38	280.502	1.07344	0.42165	2.5458	0.0109029	0.0832838
Cnppd1	294.815	1.03752	0.407702	2.5448	0.010934	0.0834286
Atad5	90.6627	-1.64933	0.64813	-2.54475	0.0109355	0.0834286
Tmc6	230.769	1.15173	0.452704	2.54411	0.0109556	0.0835299
Gm45855	23.9617	-3.21621	1.26435	-2.54377	0.0109664	0.083543
Cdt1	1052.65	0.678094	0.266586	2.54362	0.010971	0.083543
Gmnn	132.961	-1.39325	0.547949	-2.54266	0.0110013	0.0837207
Lrp2	576.628	-0.82764	0.325632	-2.54164	0.0110333	0.0838601
Gm12791	17.5771	6.2218	2.44785	2.54174	0.0110301	0.0838601
Tyro3	217.101	1.174	0.462005	2.5411	0.0110506	0.0838934
Ap2s1	616.151	0.797948	0.314033	2.54097	0.0110546	0.0838934
Sema4b	544.764	0.820897	0.32308	2.54085	0.0110583	0.0838934
Pdia3	2944.96	-0.552411	0.217512	-2.53969	0.0110952	0.0841207
Jund	561.279	0.808823	0.318685	2.53801	0.0111486	0.0844731
Mvb12a	298.967	1.02198	0.403168	2.53488	0.0112487	0.0851788
Lrrn1	245.696	-1.0792	0.425864	-2.53415	0.0112721	0.0852502
Ewsr1	2276.21	-0.576803	0.227594	-2.53435	0.0112657	0.0852502
Psmd7	857.799	-0.748102	0.295475	-2.53186	0.0113459	0.0857548
Gm24447	183.593	1.3403	0.529467	2.53142	0.0113602	0.0858096
Gm11249	82.4638	-1.80499	0.713119	-2.53113	0.0113697	0.0858288
Prcc	655.283	0.783831	0.30971	2.53085	0.0113786	0.0858328
Zfp771	157.561	1.36329	0.538707	2.53067	0.0113843	0.0858328
Ranbp10	577.769	0.804875	0.318082	2.5304	0.0113932	0.0858469
Abhd4	411.701	0.904264	0.357547	2.52908	0.0114362	0.0861177
Etnk1	533.833	-0.811184	0.320854	-2.5282	0.0114647	0.0862259
Mast3	579.719	0.803884	0.317947	2.52836	0.0114598	0.0862259
Dctn1	2159.67	0.578121	0.228847	2.52623	0.0115294	0.0866588
Pafah1b2	1074.1	-0.67061	0.265532	-2.52553	0.0115523	0.0867778
Ankrd54	149.316	1.38049	0.546669	2.52528	0.0115606	0.0867863
Spindoc	314.834	0.987237	0.391348	2.52266	0.0116472	0.0873826
Srrm2	6730.23	-0.508254	0.201598	-2.52112	0.0116981	0.0877102
Tmem131	878.743	-0.745216	0.295631	-2.52077	0.01171	0.0877458
Npepl1	149.081	1.37078	0.543881	2.52036	0.0117235	0.0877934
Zfp862-ps	401.653	0.914308	0.363	2.51876	0.011777	0.0880464
Iffo1	519.098	0.865694	0.343736	2.51848	0.0117862	0.0880464
Sh3bp5l	594.444	0.790294	0.313776	2.51866	0.0117803	0.0880464
Rps6ka6	143.851	-1.39147	0.55247	-2.51864	0.011781	0.0880464
Rrp9	668.662	0.761755	0.302551	2.51777	0.01181	0.08817
Atl3	553.871	-0.809141	0.32147	-2.517	0.0118357	0.0883083
Med14	588.942	-0.803742	0.319449	-2.51603	0.0118685	0.088499
Fgfrl1	381.368	0.923571	0.367138	2.5156	0.0118832	0.0885049
Vps26c	395.084	0.935431	0.371856	2.51557	0.0118839	0.0885049
Adss	902.237	-0.698567	0.277767	-2.51494	0.0119053	0.0885706
Akr1a1	3908.11	0.552464	0.219678	2.51488	0.0119072	0.0885706
Tmem126a	85.1041	-1.71254	0.681423	-2.51319	0.0119646	0.0888008
Sin3b	971.723	0.687833	0.273698	2.51311	0.0119673	0.0888008
Gm2991	51.4537	2.58952	1.03022	2.51356	0.0119519	0.0888008
Slc29a2	123.573	1.50371	0.598295	2.51332	0.0119601	0.0888008
Prmt7	1037.2	0.670929	0.267141	2.51152	0.0120213	0.0891479
Hist1h2bp	17.6702	-3.92145	1.56179	-2.51088	0.0120432	0.0892557
Rnf31	307.417	1.01299	0.403524	2.51036	0.0120609	0.0893325
Gnai2	4667.96	0.526914	0.210034	2.5087	0.0121175	0.0896434
Mat2b	438.355	-0.853334	0.340125	-2.50888	0.0121113	0.0896434
Gm5847	15.64	6.30375	2.51354	2.50792	0.0121444	0.0897335
Gtpbp1	1012.91	0.679033	0.27075	2.50797	0.0121428	0.0897335
Sbk1	891.644	0.695003	0.277153	2.50766	0.0121535	0.089746
Wdr62	355.925	0.947102	0.377999	2.50557	0.0122255	0.090223
Tpm3	3217.9	-0.541092	0.216119	-2.50368	0.012291	0.0904875
Sdf2	174.011	-1.22375	0.488782	-2.50368	0.0122908	0.0904875
Cdc42ep1	858.748	0.706493	0.282134	2.5041	0.0122764	0.0904875
Tbc1d22a	219.402	1.15407	0.460892	2.50399	0.0122802	0.0904875
Slc9a3r1	662.117	0.75992	0.303577	2.50322	0.012307	0.0905505
Met	1109.23	-0.660589	0.26416	-2.50071	0.0123944	0.0911385
Anapc4	465.955	-0.834897	0.333917	-2.50031	0.0124084	0.0911633
Nktr	434.538	-0.883553	0.353394	-2.50019	0.0124127	0.0911633
Itgav	1888.97	-0.584947	0.234026	-2.4995	0.0124369	0.0911921
Gm13127	76.3031	1.91406	0.765859	2.49923	0.0124465	0.0911921
Lsm7	152.854	-1.30702	0.522939	-2.49938	0.0124412	0.0911921
Atg2a	516.686	0.821133	0.328493	2.4997	0.01243	0.0911921
Rpl38-ps1	23.2901	5.89153	2.35884	2.49764	0.0125025	0.0915471
Cog1	433.588	0.892019	0.357317	2.49643	0.0125449	0.0918028
Csde1	3420.59	-0.561545	0.225008	-2.49567	0.0125721	0.0919466
Gm5801	15.369	6.2868	2.51956	2.4952	0.0125886	0.0920124
Ykt6	1098.15	0.660724	0.26484	2.4948	0.0126028	0.0920606
Gnl3	534.354	-0.797141	0.319579	-2.49435	0.0126188	0.0920845
Ankhd1	637.585	-0.755911	0.303057	-2.49428	0.0126211	0.0920845
Nelfa	427.606	0.891491	0.357571	2.49319	0.0126602	0.0922594
Cand2	1316.47	0.62876	0.252184	2.49326	0.0126578	0.0922594
Fkbp7	49.8223	-2.14127	0.858926	-2.49297	0.0126681	0.0922617
Hras	525.641	0.81677	0.327688	2.49252	0.012684	0.092267
Med13	615.882	-0.865021	0.347017	-2.49273	0.0126765	0.092267
Aplp1	122.183	1.50786	0.60528	2.49118	0.0127319	0.0925601
Dcaf13	358.337	-0.926549	0.372242	-2.4891	0.0128066	0.093048
Tubgcp2	708.159	0.741497	0.298173	2.4868	0.0128896	0.0935701
Taf5l	558.918	0.797923	0.320878	2.48669	0.0128938	0.0935701
Zfp574	430.652	0.870917	0.350496	2.48481	0.012962	0.0939535
Gm9276	44.5572	2.78751	1.12181	2.48483	0.0129614	0.0939535
Oaf	485.347	0.841013	0.338563	2.48407	0.0129892	0.0940387
Opa1	382.885	-0.887973	0.357455	-2.48415	0.012986	0.0940387
Szt2	667.921	0.751833	0.30275	2.48335	0.0130154	0.09411
Ldha-ps3	17.8749	6.10766	2.45948	2.48332	0.0130164	0.09411
Gm50321	52.5371	-2.08532	0.839784	-2.48316	0.0130222	0.09411
Epb41l1	1867.14	0.581477	0.23436	2.48112	0.013097	0.094531
Ap3m1	112.413	-1.47441	0.594283	-2.48099	0.0131019	0.094531
Tafa5	612.275	0.770676	0.310639	2.48094	0.0131037	0.094531
Gm35106	15.7203	6.1762	2.49208	2.47833	0.0132001	0.0950459
Tle1	658.138	0.748482	0.302108	2.47753	0.0132296	0.0950459
Zmym4	485.974	-0.8191	0.33055	-2.47799	0.0132125	0.0950459
Sbno1	1448.1	-0.629102	0.253843	-2.47832	0.0132004	0.0950459
Ppfibp1	1695.44	-0.586657	0.236691	-2.47858	0.0131908	0.0950459
Fxr2	1455.82	0.611655	0.246841	2.47793	0.0132146	0.0950459
Vma21	78.1321	-1.71178	0.69092	-2.47753	0.0132294	0.0950459
Zmym2	293.943	-1.01064	0.408082	-2.47657	0.0132653	0.0952462
Mns1	172.055	-1.21242	0.489613	-2.47628	0.0132758	0.0952655
Spin1	1092.57	-0.644555	0.260355	-2.47568	0.0132983	0.0953708
Mapkapk2	1145.46	0.643833	0.260378	2.47269	0.0134101	0.0960931
Usp30	222.166	1.13422	0.458784	2.47224	0.0134269	0.0960931
Btbd6	252.163	1.0793	0.436553	2.47233	0.0134235	0.0960931
Gm5389	15.1489	6.25253	2.52919	2.47214	0.0134305	0.0960931
Cdc5l	606.581	-0.764674	0.309365	-2.47175	0.0134454	0.0961434
Anapc2	1859.33	0.604966	0.244849	2.47077	0.0134824	0.0962726
Sapcd2	255.486	1.08526	0.439299	2.47043	0.0134951	0.0962726
Ash1l	610.371	-0.81523	0.329961	-2.47069	0.0134854	0.0962726
Gm3436	26.4972	4.4968	1.82024	2.47045	0.0134944	0.0962726
Gm5637	57.9808	2.11961	0.858152	2.46997	0.0135125	0.0963404
Fam133b	168.626	-1.23814	0.501678	-2.46799	0.0135874	0.096818
Wtap	407.513	-0.874004	0.354303	-2.46683	0.0136317	0.0970768
Trp53	3490.59	0.537429	0.217915	2.46623	0.0136545	0.0971826
Rcor2	642.997	0.756916	0.306974	2.46573	0.0136735	0.0972609
Ldb1	1512.77	0.602165	0.244283	2.46503	0.0137002	0.0973941
Plagl1	1392.01	-0.632622	0.256679	-2.46464	0.0137151	0.0974267
Smarca2	154.91	-1.26537	0.51344	-2.46449	0.0137207	0.0974267
Tmem151b	675.173	0.743831	0.301864	2.46413	0.0137348	0.09747
Surf4	2536.01	0.556456	0.225878	2.46353	0.0137577	0.097576
Dync1li2	932.425	-0.667521	0.271019	-2.463	0.0137778	0.0976618
Rpap1	836.957	0.698973	0.283847	2.4625	0.0137974	0.0977433
Vars2	344.869	0.946294	0.384484	2.4612	0.0138472	0.0980395
Smarce1	743.961	-0.709913	0.288491	-2.46078	0.0138635	0.098098
Rps6kc1	548.261	0.798195	0.324605	2.45897	0.0139335	0.0985358
Msra	154.182	1.34808	0.548708	2.45683	0.014017	0.0990694
Ints13	286.687	-0.980191	0.39919	-2.45545	0.0140709	0.0993352
Nek1	111.458	-1.45324	0.591792	-2.45565	0.0140628	0.0993352
Rnf10	2872.64	0.544737	0.221899	2.45488	0.014093	0.099376
Polr2m	2005.16	0.570029	0.232183	2.45509	0.014085	0.099376
Rrs1	436.755	-0.859103	0.350021	-2.45443	0.0141108	0.0994441
Zfp444	342.012	0.95209	0.387981	2.45396	0.0141293	0.0995169
Grik5	378.973	0.899462	0.366666	2.45308	0.0141638	0.0996403
Polr2l	123.525	-1.41533	0.577025	-2.4528	0.0141747	0.0996403
Rpf2	78.8657	-1.72639	0.703879	-2.45268	0.0141795	0.0996403
Ptp4a3	382.757	0.902952	0.368117	2.45289	0.0141713	0.0996403
Ssbp1	73.709	-1.73979	0.709502	-2.45212	0.0142016	0.0997382
Pgm1	481.466	0.838564	0.342044	2.45163	0.0142211	0.0998176
R3hdm1	463.425	-0.82715	0.337626	-2.4499	0.0142895	0.10001
Noc4l	467.917	0.83658	0.341457	2.45003	0.0142844	0.10001
Pkn1	600.213	0.771095	0.314709	2.45018	0.0142783	0.10001
Trmt2a	348.952	0.935399	0.381718	2.4505	0.0142659	0.10001
Rbbp7	1620.49	-0.587347	0.239723	-2.45011	0.0142812	0.10001
Wbp2	555.692	0.799063	0.326352	2.44847	0.0143465	0.100351
Axl	10280.8	0.482375	0.197131	2.44698	0.014406	0.100692
Rnf166	108.133	1.58891	0.649428	2.44663	0.01442	0.100692
Tspo	801.853	0.708027	0.289369	2.4468	0.0144132	0.100692
Rusc1	265.959	1.04012	0.425269	2.44578	0.0144537	0.10087
Fndc4	168.576	1.27891	0.523044	2.44513	0.0144799	0.100995
Hnrnpll	604.245	-0.750921	0.307359	-2.44314	0.0145602	0.101497
Pprc1	1837.53	0.575843	0.235728	2.44283	0.0145728	0.101527
Fgd1	451.782	0.848123	0.347254	2.44237	0.0145911	0.101596
Gm12350	42.952	2.67761	1.09674	2.44143	0.0146292	0.101772
Clk4	97.1189	-1.56165	0.639669	-2.44134	0.014633	0.101772
Ddr1	2203.86	0.559454	0.229294	2.4399	0.0146912	0.102118
Gm49890	43.6185	-2.19157	0.898802	-2.43832	0.0147555	0.102391
Cox6a1	605.197	-0.839156	0.344138	-2.43843	0.0147513	0.102391
Xylt2	312.883	0.964621	0.395553	2.43866	0.0147417	0.102391
Cul3	393.72	-0.881491	0.361626	-2.43758	0.0147861	0.102486
Rrp7a	1250.03	0.629478	0.258222	2.43774	0.0147793	0.102486
Cox20	41.507	-2.43791	1.00027	-2.43724	0.0147998	0.102503
Mphosph8	97.5954	-1.5303	0.627968	-2.4369	0.0148138	0.102503
Ranbp3	1123.99	0.638479	0.261984	2.43709	0.0148059	0.102503
Haus6	238.292	-1.0648	0.437012	-2.43655	0.014828	0.102544
Zeb1	414.095	-0.858888	0.352574	-2.43605	0.0148485	0.102627
Asap1	1221.73	-0.6352	0.260801	-2.43558	0.0148681	0.102704
Rps3a2	74.0483	-1.74255	0.715559	-2.43523	0.0148825	0.102746
Dnajb6	217.515	-1.08437	0.445411	-2.43454	0.0149106	0.102882
Hs6st1	1023.63	0.653625	0.268812	2.43153	0.0150352	0.103682
Hells	166.752	-1.2563	0.516862	-2.43062	0.0150729	0.103884
Ecm1	413.612	0.86346	0.355298	2.43024	0.015089	0.10389
Sdha	2269.38	-0.561848	0.231195	-2.43019	0.0150909	0.10389
Foxm1	1521.06	0.594162	0.244535	2.42977	0.0151086	0.103943
Plxna3	309.507	0.965833	0.397528	2.4296	0.0151156	0.103943
Pgs1	667.793	0.738537	0.304009	2.42933	0.0151268	0.103961
Tmed3	283.039	1.00033	0.411906	2.42853	0.0151602	0.104132
Gtpbp4	544.368	-0.772708	0.318396	-2.42688	0.0152292	0.104548
Zfp644	321.003	-1.02828	0.424056	-2.42487	0.0153138	0.10507
Rps5	5287.76	-0.499079	0.205861	-2.42435	0.0153359	0.105162
Def8	547.459	0.788245	0.32526	2.42343	0.0153746	0.105368
Gm22748	22.2927	-3.03873	1.25441	-2.42243	0.015417	0.105599
Bc1	116.745	-1.59204	0.657297	-2.42211	0.0154307	0.105634
Ubr1	449.384	-0.852121	0.351884	-2.4216	0.0154525	0.105664
Hspa9	5609.44	-0.493729	0.203871	-2.42176	0.0154453	0.105664
Gaa	1049.43	0.643349	0.265733	2.42103	0.0154766	0.105769
Cope	684.532	0.731258	0.302147	2.42021	0.0155116	0.10595
Nek7	226.95	-1.08222	0.447497	-2.41839	0.0155892	0.10642
Baiap2	606.853	0.760418	0.314523	2.41769	0.0156195	0.106561
Lman2	2007.39	0.562936	0.232867	2.41742	0.015631	0.106561
Aip	890.623	0.678746	0.280787	2.4173	0.015636	0.106561
Gm5540	37.3853	2.74659	1.1374	2.41479	0.0157444	0.10724
Itga7	1809.75	0.583796	0.241904	2.41334	0.0158069	0.107545
Ppp4r3a	438.061	-0.827613	0.342927	-2.41338	0.0158052	0.107545
Vps35	455.566	-0.885405	0.367043	-2.41227	0.0158537	0.107803
Hrc	59.7508	-2.07236	0.859275	-2.41175	0.0158761	0.107896
Myo5a	661.702	-0.729412	0.302721	-2.40952	0.0159737	0.108378
Pcnt	1374.45	-0.605984	0.251458	-2.40988	0.0159577	0.108378
Eftud2	3636.46	0.516938	0.21453	2.40963	0.0159686	0.108378
Rock2	471.201	-0.863687	0.358544	-2.40887	0.0160019	0.108509
Chd7	717.419	-0.717379	0.297864	-2.40841	0.0160221	0.108535
H3c2	414.877	-2.51116	1.04268	-2.40838	0.0160236	0.108535
Smarcd1	683.07	0.724248	0.300793	2.4078	0.0160491	0.108647
Epc2	173.667	-1.17248	0.487123	-2.40695	0.0160864	0.10884
Chac1	80.766	1.78989	0.743808	2.40638	0.0161113	0.108948
Trim3	375.679	0.885113	0.367942	2.40558	0.016147	0.109128
Slc38a10	2630.12	0.535055	0.222484	2.40492	0.0161761	0.109265
Hdgf	6571.49	0.48554	0.202002	2.40365	0.0162325	0.109585
Kif18b	847.264	0.677359	0.281848	2.40328	0.0162488	0.109634
Cacfd1	129.853	-1.35674	0.564818	-2.40207	0.0163024	0.109883
Eed	210.227	-1.08842	0.45312	-2.40205	0.0163036	0.109883
Slc25a1	285.836	0.988825	0.411695	2.40184	0.0163129	0.109885
Txndc9	325.68	-0.921184	0.383622	-2.40128	0.0163379	0.109992
Wdr4	439.889	0.843146	0.351338	2.39981	0.0164035	0.110373
Vps72	1097.59	0.632991	0.263868	2.39889	0.016445	0.110591
Itgb4	110.883	1.51355	0.631089	2.39831	0.0164709	0.110705
Tcf25	2338.87	0.542145	0.226112	2.39768	0.0164991	0.110833
Atp8b2	896.26	0.675553	0.281925	2.39621	0.0165655	0.111217
Rngtt	139.914	-1.30441	0.544609	-2.39513	0.0166144	0.111481
Ndufv2	817.361	0.700668	0.292562	2.39494	0.016623	0.111481
Gm5529	54.7651	2.28746	0.956063	2.39259	0.0167301	0.112137
Macf1	3134.38	-0.546089	0.228401	-2.39093	0.0168059	0.112584
Bckdk	785.915	0.70813	0.296277	2.3901	0.016844	0.112777
Dnajb4	146.299	-1.26931	0.531524	-2.38805	0.0169378	0.113065
Foxk1	797.775	0.685619	0.28711	2.388	0.0169403	0.113065
Ndufa3	212.376	-1.07718	0.450968	-2.3886	0.0169128	0.113065
Josd2	258.138	1.04208	0.43639	2.38795	0.0169426	0.113065
Loxl1	381.85	0.876176	0.366902	2.38803	0.0169387	0.113065
Sos1	308.19	-0.960554	0.402212	-2.38818	0.016932	0.113065
Traf7	1419.53	0.592542	0.248172	2.38762	0.0169577	0.113104
Med1	1104.71	-0.649222	0.271957	-2.38722	0.0169761	0.113165
Lmf2	808.511	0.678587	0.284299	2.38688	0.0169921	0.113209
Mtch2	712.328	-0.704736	0.295471	-2.38513	0.0170733	0.113688
Nfatc3	444.782	-0.818431	0.343338	-2.38375	0.0171373	0.114053
Gm13436	237.564	1.09333	0.458775	2.38315	0.0171651	0.114129
Zmynd8	1521.97	-0.577711	0.242421	-2.38309	0.017168	0.114129
Mylf-ps	19.356	-3.58619	1.50497	-2.3829	0.0171769	0.114129
Ift140	517.991	0.807462	0.338929	2.3824	0.0172004	0.114223
Pfdn5	408.835	-0.876522	0.368078	-2.38135	0.0172493	0.114485
Loxl3	484.389	0.801121	0.336472	2.38095	0.0172682	0.114501
Ubald1	521.622	0.781105	0.328072	2.3809	0.0172705	0.114501
Filip1l	196.398	-1.09865	0.461838	-2.37886	0.0173664	0.115075
Dock1	1229.05	-0.60229	0.253419	-2.37666	0.0174702	0.1157
Dclk1	264.94	-0.977946	0.411799	-2.37481	0.0175578	0.116217
Las1l	552.502	-0.761507	0.320848	-2.37342	0.0176243	0.116594
Adgra3	1406.55	0.589951	0.248612	2.37298	0.0176452	0.116606
Gm45338	20.8464	5.68191	2.39424	2.37316	0.0176367	0.116606
Actr3	1224.78	-0.600999	0.253326	-2.37243	0.0176714	0.116669
Zfp266	812.212	-0.687542	0.289836	-2.37218	0.0176835	0.116669
Kif23	821.705	-0.668605	0.281839	-2.37229	0.0176781	0.116669
Gm5790	24.1506	4.3943	1.85324	2.37114	0.0177333	0.116934
Slc4a2	1107.11	0.622443	0.26262	2.37013	0.017782	0.117192
Vps37b	517.545	0.779577	0.329067	2.36905	0.0178336	0.117399
Gm24514	22.1234	-3.04228	1.28419	-2.36902	0.0178352	0.117399
Thoc2	134.884	-1.38781	0.585902	-2.36868	0.0178519	0.117399
Rps6ka3	282.753	-1.01564	0.428766	-2.36875	0.0178482	0.117399
Psmd8	1803.06	0.563792	0.238071	2.36817	0.0178766	0.117498
Kdm5c	1908.48	0.555205	0.234476	2.36785	0.0178916	0.117533
Cap1	3850.54	0.505379	0.213481	2.36733	0.0179171	0.117638
Myh7	86.9675	-1.64686	0.696218	-2.36543	0.0180091	0.118178
Serpine2	601.454	0.739279	0.312715	2.36407	0.0180754	0.118326
Med22	753.558	0.712369	0.301336	2.36404	0.018077	0.118326
Taf1c	180.411	1.18209	0.500048	2.36396	0.0180807	0.118326
Rhbdf1	357.289	0.888206	0.375639	2.36452	0.0180533	0.118326
Pank3	185.368	-1.14193	0.483097	-2.36377	0.0180899	0.118326
Pkd1	973.622	0.643924	0.2723	2.36476	0.0180419	0.118326
Kpna3	400.411	-0.869292	0.367864	-2.36308	0.0181239	0.118485
Cyb5b	1072.16	-0.625965	0.265017	-2.36198	0.0181777	0.118773
Ppan	884.376	0.654608	0.277181	2.36166	0.0181934	0.118812
Necap2	429.581	0.837922	0.354844	2.36138	0.0182069	0.118837
Nop10	120.157	-1.36577	0.578622	-2.36038	0.0182562	0.119095
Mlf2	2009.9	0.554801	0.235097	2.35988	0.0182806	0.11919
Eif3s6-ps2	48.0604	2.34711	0.994932	2.35907	0.0183208	0.119389
Plod1	852.761	0.66359	0.281329	2.35877	0.0183359	0.119423
Rpn1	2430.24	0.532266	0.225775	2.35751	0.018398	0.119764
Ppp3cb	490.892	-0.775054	0.329026	-2.3556	0.0184928	0.120317
Bcl7c	548.597	0.761058	0.323294	2.35407	0.0185691	0.120748
Tmed10	860.366	-0.655161	0.278425	-2.35309	0.0186179	0.120937
Rxrb	525.941	0.768006	0.326365	2.35321	0.0186122	0.120937
Sys1	138.64	1.33499	0.567597	2.35201	0.0186725	0.12097
Selenot	299.116	-0.954752	0.405859	-2.35242	0.0186515	0.12097
Gm10575	155.465	1.24959	0.531229	2.35226	0.0186595	0.12097
Pld2	363.146	0.875707	0.372323	2.35201	0.0186725	0.12097
Atp13a3	365.704	-0.894128	0.380079	-2.35248	0.0186486	0.12097
Emp3	960.255	0.651597	0.277065	2.35178	0.0186838	0.120972
Nfkb2	598.555	0.737538	0.313632	2.3516	0.0186927	0.120972
Aar2	525.417	0.779237	0.331451	2.35099	0.0187235	0.120989
Gen1	170.888	-1.17558	0.500043	-2.35096	0.0187251	0.120989
Top2b	149.635	-1.2578	0.534988	-2.35109	0.0187187	0.120989
Impdh1	821.95	0.669218	0.284718	2.35046	0.0187503	0.121088
Mtfr1l	590.214	0.741042	0.315473	2.34899	0.0188244	0.121494
Pola1	231.591	-1.03663	0.441343	-2.34882	0.0188332	0.121494
H2ac14	18.9093	-3.38078	1.44035	-2.3472	0.0189151	0.121958
Trmt112	165.796	-1.19886	0.510995	-2.34613	0.0189696	0.122181
Aifm1	343.433	-0.876832	0.373714	-2.34627	0.0189626	0.122181
Amotl2	1411.41	0.591065	0.251962	2.34585	0.0189837	0.122207
Pnpla7	168.607	1.21837	0.519792	2.34396	0.0190804	0.122621
Srsf9	614.485	-0.766578	0.327037	-2.34401	0.0190775	0.122621
Zfp330	160.763	-1.17858	0.502869	-2.34372	0.0190925	0.122621
Epb41l2	1171.6	-0.602569	0.257072	-2.34397	0.0190796	0.122621
Gtf2a1	413.641	-0.854849	0.364758	-2.34361	0.0190983	0.122621
Gtf3a	392.923	0.850968	0.363318	2.34221	0.0191697	0.123015
Raf1	1103.26	0.620784	0.265136	2.34138	0.0192127	0.123226
Oxct1	382.971	-0.855332	0.365388	-2.34089	0.019238	0.123259
Oard1	120.196	-1.34237	0.573415	-2.34101	0.0192319	0.123259
Polr3k	215.304	-1.04688	0.44729	-2.34049	0.0192584	0.12326
Cenph	81.1355	-1.60028	0.683719	-2.34056	0.0192549	0.12326
Atp1b3	639.054	-0.705758	0.30166	-2.33959	0.0193052	0.123494
Pdgfa	306.817	0.944481	0.403965	2.33802	0.019386	0.123881
Mrpl4	400.92	0.840322	0.359388	2.3382	0.0193768	0.123881
Ccdc102a	725.234	0.686714	0.293808	2.33729	0.0194241	0.124058
Scd2	4551.3	-0.485961	0.207933	-2.3371	0.019434	0.124058
Coq6	247.714	1.0264	0.439219	2.33688	0.0194455	0.124067
Rnpepl1	377.158	0.861697	0.368951	2.33553	0.0195156	0.124346
Ubqln4	1601.16	0.564528	0.241721	2.33545	0.0195199	0.124346
Gm7701	31.7915	2.81161	1.20377	2.33568	0.0195081	0.124346
Epop	313.746	0.915366	0.392091	2.33457	0.0195658	0.124509
Wdr24	290.973	0.946944	0.405592	2.33472	0.019558	0.124509
Gm4798	29.4797	3.40102	1.45719	2.33396	0.019598	0.124578
Siva1	205.228	-1.06875	0.457949	-2.33378	0.0196072	0.124578
Slc35b2	634.683	0.739117	0.316672	2.33402	0.0195948	0.124578
Lrsam1	266.08	1.00581	0.431044	2.33344	0.0196252	0.124604
Cdc42	1687.04	-0.55723	0.238815	-2.33331	0.0196319	0.124604
Mob1b	200.912	-1.21482	0.520763	-2.33276	0.0196606	0.124657
Rpl36a-ps1	45.5558	2.38325	1.02156	2.33296	0.0196504	0.124657
Tnnt3	469.035	-0.810173	0.347367	-2.33233	0.0196836	0.124725
Ttc3	1352.36	-0.591468	0.253613	-2.33217	0.0196918	0.124725
Ckap2l	381.693	-0.836988	0.359016	-2.33134	0.0197354	0.124807
Virma	879.744	-0.649978	0.278796	-2.33138	0.0197335	0.124807
Trappc4	238.63	-1.01207	0.43406	-2.33163	0.0197201	0.124807
Deptor	801.84	-0.668259	0.286693	-2.33093	0.0197572	0.12488
Dennd5a	1508.4	0.578452	0.248214	2.33045	0.0197822	0.124973
Mogs	491.342	0.777979	0.333996	2.3293	0.0198429	0.125292
Traf1	75.4011	1.7786	0.763952	2.32816	0.0199038	0.125352
Eif3i	1405.14	0.597873	0.256786	2.32829	0.0198968	0.125352
Hsph1	1825.65	-0.552708	0.237384	-2.32833	0.0198946	0.125352
Snd1	4972.06	0.481804	0.206897	2.32872	0.019874	0.125352
Gmip	231.097	1.0445	0.448548	2.32862	0.0198794	0.125352
Mtx1	455.396	0.805265	0.34604	2.32709	0.0199606	0.125389
Ptcd3	419.141	-0.823363	0.35378	-2.32733	0.0199476	0.125389
Kpnb1	7381.2	-0.466653	0.200544	-2.32694	0.0199687	0.125389
H3c10	926.095	-2.50269	1.0755	-2.327	0.0199655	0.125389
Gm5626	15.4708	5.92424	2.54621	2.32669	0.0199817	0.125389
Rela	643.498	0.710358	0.305192	2.32758	0.0199344	0.125389
Tspan6	218.662	-1.06262	0.456684	-2.32682	0.0199746	0.125389
Atpif1	629.421	-0.710179	0.305334	-2.32591	0.0200233	0.125544
Hs1bp3	338.524	0.900545	0.387191	2.32584	0.0200269	0.125544
Ago2	2352	-0.544518	0.234161	-2.3254	0.0200508	0.125629
Agpat2	200.473	1.11652	0.480192	2.32516	0.0200636	0.125644
Kif15	426.398	-0.82583	0.355209	-2.32491	0.0200768	0.125663
Ndufs5	120.676	-1.3333	0.573738	-2.32389	0.0201314	0.12594
Ier3	256.176	0.989309	0.425808	2.32337	0.0201595	0.126051
Pik3r1	440.265	-0.789794	0.340026	-2.32275	0.0201926	0.126194
Mxra8	687.691	0.695271	0.299363	2.3225	0.0202061	0.12621
Rpl32l	54.6954	2.10387	0.905935	2.32232	0.020216	0.12621
S1pr2	534.536	0.769155	0.33125	2.32198	0.0202341	0.126258
Spsb3	244.305	1.01336	0.436617	2.32094	0.0202899	0.126542
Dnajc19	37.259	-2.32876	1.0036	-2.3204	0.020319	0.126545
Cks1b	713.561	-0.680711	0.293365	-2.32036	0.0203215	0.126545
Ddx10	180.522	-1.11637	0.481082	-2.32053	0.0203122	0.126545
Ctu2	216.626	1.06978	0.461131	2.3199	0.020346	0.126633
Lurap1l	489.189	0.78582	0.338839	2.31916	0.0203865	0.126821
Gm7964	741.934	0.683702	0.294972	2.31786	0.0204572	0.127184
Gpx1	1459.47	-0.572092	0.246837	-2.3177	0.0204658	0.127184
6720427I07Rik	111.215	-1.42048	0.612949	-2.31746	0.0204787	0.127199
Nup35	146.384	-1.22505	0.528775	-2.31678	0.0205159	0.127339
Tsg101-ps	35.2973	2.78281	1.20122	2.31667	0.020522	0.127339
Egln2	835.092	0.666349	0.287677	2.31631	0.0205414	0.127394
Bag3	1557.5	0.565484	0.244171	2.31593	0.0205621	0.127458
Rnf187	1397.81	0.580477	0.250684	2.31557	0.0205819	0.127516
Chtop	1438.49	-0.568252	0.245508	-2.3146	0.0206349	0.127779
Gm14681	133.42	-1.34131	0.579608	-2.31417	0.0206584	0.12786
Taf6	781.192	0.674455	0.291652	2.31253	0.0207485	0.128285
Trim11	256.798	1.00481	0.434649	2.31177	0.0207901	0.128285
Myh8	27.3427	-2.95803	1.27904	-2.31269	0.0207395	0.128285
Etv1	243.131	-0.984122	0.425602	-2.3123	0.0207609	0.128285
Slc4a7	310.128	-0.91553	0.395994	-2.31198	0.0207788	0.128285
Klhl24	350.086	-0.870841	0.376687	-2.31184	0.0207864	0.128285
Agrn	1655.01	0.560409	0.242507	2.31089	0.0208387	0.128455
Fam3c	538.691	-0.746501	0.323036	-2.31089	0.0208388	0.128455
Dennd2a	1040.45	0.615744	0.266592	2.30969	0.0209055	0.128801
Rapsn	478.247	0.785709	0.340278	2.30902	0.0209425	0.128922
Csnk1g3	264.061	-0.992058	0.429657	-2.30895	0.0209463	0.128922
Ctsa	695.576	0.68792	0.298004	2.30843	0.0209754	0.129036
Cebpg	195.552	-1.07104	0.464321	-2.30668	0.0210725	0.129503
Mgat1	627.737	0.70921	0.307438	2.30684	0.0210637	0.129503
Gnas	9859.31	0.474245	0.205708	2.30543	0.0211427	0.129869
Ubr5	2518.62	-0.528416	0.229234	-2.30514	0.0211588	0.129903
Ctdspl2	198.098	-1.10235	0.478347	-2.3045	0.0211948	0.130058
Arfgap1	843.979	0.65111	0.282577	2.30419	0.0212121	0.130099
Lamtor2	157.468	-1.19791	0.520041	-2.3035	0.0212508	0.130205
Armc5	475.406	0.780239	0.3387	2.30363	0.0212434	0.130205
Ccn1	932.512	0.632876	0.274902	2.30219	0.0213244	0.130474
Tubgcp3	690.879	0.693343	0.301172	2.30215	0.0213268	0.130474
Gemin5	1781.38	0.54938	0.238636	2.30217	0.0213256	0.130474
Pafah1b1	1022.64	-0.616631	0.267941	-2.30137	0.0213706	0.130677
Lrp1	8990.05	0.509007	0.221255	2.30054	0.0214174	0.130897
Gle1	779.786	0.667104	0.290106	2.29951	0.0214758	0.131189
AI837181	812.302	0.666505	0.289961	2.2986	0.0215276	0.131439
Rbm3-ps	115.258	-1.40023	0.609409	-2.29768	0.0215799	0.131652
[truncated: 53,292 more rows]

## Sheet: Diff_CRIP_vs_Diff_scr
	baseMean	log2FoldChange	lfcSE	stat	pvalue	padj
CT010467.2	2228.8	-4.67851	0.236961	-19.7438	9.07494e-87	1.38211e-82
Gm24407	1242.6	-9.37066	0.481771	-19.4504	2.88968e-84	1.467e-80
Gm24305	1434.51	-10.2106	0.524903	-19.4523	2.78702e-84	1.467e-80
Rmrp	70837.7	-3.95695	0.20793	-19.0302	9.59158e-81	3.65199e-77
Rn7s2	27584.5	-2.92928	0.165521	-17.6973	4.40098e-70	1.34054e-66
Rnu3a	427.217	-6.71567	0.398218	-16.8643	8.24015e-64	2.09163e-60
Gm25395	408.484	-4.92213	0.295074	-16.681	1.80063e-62	3.91766e-59
H4f16	772.262	-3.52384	0.225616	-15.6187	5.42792e-55	1.03334e-51
H4c3	513.491	-3.89597	0.250983	-15.5229	2.43013e-54	4.11232e-51
Rplp1	3776.68	-3.42974	0.225023	-15.2417	1.8687e-52	2.84603e-49
Scarna2	2036.95	-2.69416	0.182362	-14.7737	2.16421e-49	2.99645e-46
Rpph1	26271.2	-3.28341	0.225042	-14.5902	3.24318e-48	4.11614e-45
Gm26448	270.316	-4.58056	0.317474	-14.4281	3.44303e-47	4.03364e-44
Gm22973	255.47	-5.85794	0.416784	-14.0551	7.16684e-45	7.7965e-42
Hist1h4n	204.534	-5.57431	0.398205	-13.9986	1.59031e-44	1.6147e-41
Scarna6	204.395	-6.37652	0.467373	-13.6433	2.21262e-42	2.10613e-39
Mylpf	23858.4	-2.45952	0.187013	-13.1516	1.66613e-39	1.49266e-36
H2ac20	415.237	-3.38675	0.259071	-13.0727	4.71897e-39	3.99277e-36
H4c6	1158.2	-2.75711	0.212744	-12.9597	2.06924e-38	1.65866e-35
Gm24447	1351.27	-3.17787	0.245632	-12.9375	2.76341e-38	2.10433e-35
H2bc4	395.34	-3.83619	0.299077	-12.8268	1.16105e-37	8.42036e-35
Ccdc107	767.594	-3.37696	0.265767	-12.7065	5.44281e-37	3.76791e-34
H3c2	190.529	-5.67243	0.461507	-12.2911	1.01125e-34	6.69621e-32
Rps21	538.62	-3.07833	0.25074	-12.277	1.20413e-34	7.64122e-32
H2ax	2154.96	-2.99428	0.244783	-12.2324	2.08692e-34	1.27135e-31
Ndufa2	399.563	-3.07498	0.251625	-12.2205	2.41585e-34	1.41513e-31
H2bc18	2459.53	-2.35771	0.194042	-12.1505	5.69828e-34	3.21425e-31
Rpl26	1137.43	-2.69454	0.223639	-12.0486	1.97159e-33	1.07241e-30
Rn7s1	9701.61	-2.01908	0.169275	-11.9278	8.47772e-33	4.45226e-30
Rpl37	677.942	-2.59292	0.218047	-11.8915	1.30973e-32	6.64907e-30
Snord17	318.467	-3.67066	0.312849	-11.733	8.63589e-32	4.24273e-29
H1f5	4419.44	-2.19581	0.187356	-11.72	1.00686e-31	4.79203e-29
Gm10073	607.61	-3.43027	0.295016	-11.6274	2.99117e-31	1.38047e-28
H4c2	775.452	-2.48815	0.215407	-11.5509	7.30385e-31	3.2717e-28
Atp5k	436.119	-2.80474	0.243735	-11.5074	1.21136e-30	5.27116e-28
H4c8	1970.12	-2.54973	0.225864	-11.2888	1.49116e-29	6.30842e-27
Rps27	641.319	-3.07069	0.273449	-11.2295	2.92187e-29	1.20271e-26
Rps20	2603.2	-2.0135	0.179694	-11.2052	3.84693e-29	1.54181e-26
Gm4332	529.07	-2.72245	0.243503	-11.1803	5.0899e-29	1.98767e-26
S100a6	571.635	-3.13111	0.280285	-11.1712	5.64313e-29	2.14862e-26
H4c1	703.588	-2.40241	0.215756	-11.1348	8.48896e-29	3.15334e-26
Ndufa7	776.191	-2.3951	0.216998	-11.0374	2.52257e-28	9.14733e-26
H2ac13	150.287	-4.52887	0.410952	-11.0204	3.04562e-28	1.07871e-25
Rpl37rt	331.487	-3.41476	0.310341	-11.0032	3.68626e-28	1.27595e-25
Gm42743	154.714	-4.57762	0.420681	-10.8814	1.4132e-27	4.78291e-25
Scarna13	183.155	-4.19894	0.386443	-10.8656	1.68071e-27	5.56461e-25
Gm9794	590.36	-2.46175	0.228714	-10.7634	5.12172e-27	1.65965e-24
Rnu12	138.205	-6.35959	0.593512	-10.7152	8.63741e-27	2.74058e-24
H2bc6	357.056	-3.57181	0.333509	-10.7098	9.15567e-27	2.84573e-24
mt-Nd6	3219.9	2.01737	0.188634	10.6946	1.07847e-26	3.28501e-24
Lgals1	16946.3	-2.47118	0.232164	-10.6441	1.85761e-26	5.54732e-24
Uqcr11	631.477	-2.83327	0.267418	-10.5949	3.14671e-26	9.09254e-24
H3c4	259.42	-3.576	0.337537	-10.5944	3.16418e-26	9.09254e-24
Gm12254	209.93	-3.34427	0.317342	-10.5384	5.74942e-26	1.62155e-23
H2bc12	141.238	-4.13701	0.396176	-10.4423	1.58843e-25	4.39851e-23
Rplp2	2860.03	-2.36646	0.226911	-10.429	1.82809e-25	4.97175e-23
Rps15a	1064.09	-2.09886	0.206041	-10.1866	2.27538e-24	6.07965e-22
Rps27l	307.017	-3.02854	0.297764	-10.171	2.67256e-24	7.01779e-22
Gm2000	561.673	-2.33888	0.231597	-10.0989	5.58604e-24	1.44196e-21
Psmb6	1786.85	-1.9018	0.191174	-9.94801	2.57272e-23	6.53043e-21
Uqcr10	447.254	-2.36418	0.237778	-9.94282	2.71035e-23	6.76699e-21
Gm7536	343.36	-2.83038	0.288387	-9.81453	9.74879e-23	2.39474e-20
Uqcrh	1001.59	-2.00023	0.204014	-9.80437	1.07817e-22	2.60643e-20
Rpl37a	435.524	-2.44893	0.251036	-9.75532	1.75047e-22	4.16557e-20
S100a4	244.249	-2.95645	0.303472	-9.74208	1.99439e-22	4.67301e-20
Rps27rt	376.399	-2.86552	0.295329	-9.7028	2.93331e-22	6.76884e-20
H1f3	6589.62	-1.77655	0.183262	-9.69406	3.19575e-22	7.26437e-20
Cox5b	654.815	-2.24308	0.232192	-9.66045	4.43908e-22	9.94224e-20
Rpl18	2223.42	-1.73006	0.17913	-9.65811	4.54172e-22	1.00247e-19
H1f2	9448.52	-1.78391	0.185502	-9.61668	6.79874e-22	1.47921e-19
Myl6	1478.3	-2.33485	0.243059	-9.60607	7.53688e-22	1.61671e-19
Rps18	1899.6	-1.84329	0.192267	-9.58713	9.0566e-22	1.91572e-19
Snora23	111.772	-7.21954	0.753551	-9.58069	9.64027e-22	2.01125e-19
Snord118	94.8109	-6.42075	0.673595	-9.53206	1.54193e-21	3.17347e-19
Snord15a	227.732	-3.45359	0.362538	-9.52614	1.63236e-21	3.31479e-19
Cox6b1	1551.54	-1.78624	0.18777	-9.51289	1.85443e-21	3.71618e-19
Eef1b2	5161.89	-1.84634	0.19448	-9.49372	2.22928e-21	4.40934e-19
Gm24265	1223.73	-5.64884	0.597178	-9.45922	3.10258e-21	6.05798e-19
Rn7sk	174521	-2.28086	0.2416	-9.44062	3.70583e-21	7.14429e-19
Hist1h2ao	261.78	-3.24993	0.344891	-9.42307	4.38074e-21	8.33983e-19
Rps7	1607.23	-2.47634	0.264421	-9.36512	7.59641e-21	1.42831e-18
Rps15	3693.9	-1.66361	0.177734	-9.3601	7.96616e-21	1.47957e-18
Tuba1b	928.324	-1.89248	0.202243	-9.35745	8.16828e-21	1.49883e-18
Gm20628	95.4679	-4.84806	0.518375	-9.35241	8.56712e-21	1.5533e-18
Macf1	16361.4	1.83078	0.196747	9.30526	1.33665e-20	2.39496e-18
Ttn	58527.3	1.62748	0.175024	9.2986	1.42307e-20	2.52016e-18
Gm10288	342.816	-2.32252	0.252367	-9.20292	3.4835e-20	6.09813e-18
Rps10-ps1	349.927	-2.76778	0.302363	-9.15383	5.49479e-20	9.50973e-18
Rps9	5486.75	-1.59829	0.176041	-9.07906	1.09514e-19	1.87405e-17
Ndufb8	902.57	-1.8522	0.204743	-9.04643	1.47724e-19	2.49982e-17
H1f4	10082.1	-1.5913	0.176463	-9.01777	1.91964e-19	3.21276e-17
Psma2	478.108	-2.30606	0.255761	-9.01646	1.94261e-19	3.21586e-17
Gm24119	71.2917	-5.20276	0.578336	-8.99608	2.33912e-19	3.83062e-17
H4c11	820.299	-1.9861	0.221229	-8.97758	2.76777e-19	4.45648e-17
Psmb1	1256.2	-1.8503	0.206114	-8.97711	2.77981e-19	4.45648e-17
Cox7a2	617.355	-2.1163	0.235892	-8.97149	2.92529e-19	4.64085e-17
Rack1	13529.8	-1.61959	0.182058	-8.89602	5.78863e-19	9.08875e-17
Uqcrq	1030.69	-1.82221	0.207084	-8.79938	1.37571e-18	2.13797e-16
Rps25	948.743	-1.82233	0.20773	-8.7726	1.74586e-18	2.6858e-16
Hint1	1038.38	-1.7551	0.200331	-8.761	1.93529e-18	2.91827e-16
Uqcc2	1423.51	-1.83828	0.209817	-8.76138	1.92874e-18	2.91827e-16
Rpl12	1173.81	-1.91017	0.21837	-8.74738	2.18356e-18	3.2287e-16
Rps27a	298.713	-2.48092	0.283596	-8.74808	2.17008e-18	3.2287e-16
Gm25117	92.9638	-4.91471	0.561987	-8.74524	2.22533e-18	3.25882e-16
Smim5	378.955	-2.15801	0.247001	-8.73682	2.39773e-18	3.47785e-16
Atp5e	963.73	-1.92904	0.221358	-8.71456	2.91901e-18	4.19402e-16
Tmem256	282.495	-2.51966	0.289479	-8.70411	3.20074e-18	4.55583e-16
Psmb3	647.443	-2.03272	0.233692	-8.69829	3.36929e-18	4.75132e-16
Rps5	4729.62	-1.52533	0.175732	-8.67989	3.96143e-18	5.53509e-16
Ndufb2	203.343	-2.70282	0.312152	-8.65868	4.77264e-18	6.60793e-16
Smg1	1762.68	1.85155	0.214001	8.65204	5.05854e-18	6.94068e-16
H2bc7	251.623	-3.22859	0.374339	-8.62477	6.42235e-18	8.73325e-16
Rny1	3195.46	-6.7405	0.781748	-8.62235	6.55943e-18	8.84072e-16
Rps24	1932.93	-1.69864	0.197101	-8.61808	6.80843e-18	9.09583e-16
Rpl13	1099.88	-2.22419	0.258213	-8.61376	7.06998e-18	9.36312e-16
Snord104	91.2484	-3.87668	0.450469	-8.60586	7.5746e-18	9.94493e-16
Gm11478	1374.26	-1.82393	0.21203	-8.60222	7.81869e-18	1.01777e-15
Rpl27	260.722	-2.6036	0.303462	-8.57965	9.51631e-18	1.22825e-15
Ndufb9	825.08	-1.74547	0.203532	-8.57591	9.83077e-18	1.25817e-15
H2bc15	136.616	-3.72889	0.436689	-8.53902	1.35364e-17	1.71799e-15
Gm14586	412.723	-2.116	0.247926	-8.53482	1.40373e-17	1.76684e-15
Ndufb7	495.934	-1.9248	0.226475	-8.49895	1.91311e-17	2.38825e-15
Rplp0	8283.78	-1.61054	0.18989	-8.48148	2.2235e-17	2.75316e-15
Itm2a	1426.34	-1.70426	0.20102	-8.47806	2.28979e-17	2.81238e-15
Rpl38	357.694	-2.15211	0.254373	-8.46046	2.66336e-17	3.24504e-15
Ddx3x	2373.15	1.68751	0.200765	8.40541	4.26352e-17	5.15345e-15
Ranbp2	1449.45	1.82259	0.217261	8.38892	4.90646e-17	5.88389e-15
Usp9x	1628.62	1.76145	0.210265	8.37729	5.41618e-17	6.4444e-15
Smim6	235.718	-2.41034	0.288171	-8.36427	6.04899e-17	7.14156e-15
Rpl17-ps10	192.911	-2.61436	0.313194	-8.3474	6.97804e-17	8.17504e-15
Rps13	514.741	-2.20339	0.265596	-8.29603	1.0765e-16	1.25154e-14
Ndufb11	491.522	-1.95278	0.235458	-8.29351	1.09956e-16	1.26865e-14
Tomm7	212.094	-2.60508	0.314231	-8.29034	1.12928e-16	1.29315e-14
Rps16	1845.06	-1.63862	0.197756	-8.28604	1.17084e-16	1.33074e-14
H2bc3	902.74	-4.71851	0.569892	-8.27965	1.23536e-16	1.39366e-14
Rpl14	1933.6	-1.55101	0.18741	-8.27604	1.27338e-16	1.426e-14
Rpl23	685.782	-1.94437	0.235447	-8.2582	1.47888e-16	1.64404e-14
Fau	1179.19	-1.67766	0.204691	-8.19608	2.48356e-16	2.74091e-14
Rps11	3391.83	-1.47252	0.180966	-8.13696	4.05316e-16	4.44098e-14
Gm10736	325.146	-2.29629	0.282279	-8.13482	4.12553e-16	4.48799e-14
Rpl32l	142.442	-3.05784	0.375941	-8.13383	4.15945e-16	4.4928e-14
Mbnl1	1070.32	1.8192	0.224996	8.08545	6.19337e-16	6.64261e-14
Tnfrsf12a	1606.67	-1.66504	0.205981	-8.08346	6.29528e-16	6.70469e-14
Rpl35	972.338	-1.80221	0.223499	-8.06362	7.40651e-16	7.83341e-14
H2ac21	65.8169	-4.27916	0.53234	-8.03839	9.10258e-16	9.56085e-14
Gm10221	92.9337	-4.20996	0.524183	-8.03147	9.6313e-16	1.00469e-13
Med13	1521.52	1.85485	0.231527	8.0114	1.13414e-15	1.17503e-13
Gm9843	437.349	-2.09229	0.261434	-8.00312	1.21305e-15	1.2483e-13
Lamtor4	235.646	-2.2721	0.283979	-8.00097	1.23445e-15	1.26179e-13
Gm23153	91.589	-3.59662	0.450163	-7.98958	1.35395e-15	1.37471e-13
Mef2c	5514.64	1.6044	0.20092	7.98528	1.402e-15	1.41407e-13
Gm9844	758.328	-1.71482	0.215971	-7.94007	2.02073e-15	2.02471e-13
2410006H16Rik	332.859	-2.08294	0.262978	-7.92056	2.36448e-15	2.35367e-13
Lpp	1747.61	1.57694	0.199409	7.90808	2.61387e-15	2.58502e-13
Mydgf	665.095	-1.68479	0.21314	-7.9046	2.68787e-15	2.64105e-13
Polr2f	308.381	-2.05185	0.259738	-7.8997	2.7957e-15	2.7294e-13
Atp6v0b	825.49	-1.60835	0.204222	-7.87552	3.39325e-15	3.29167e-13
Rlim	1538.44	1.84088	0.233881	7.871	3.51819e-15	3.39126e-13
Prdx1	1307.66	-1.5356	0.195356	-7.86052	3.82541e-15	3.66422e-13
Gm5526	128.289	-3.23546	0.411851	-7.85591	3.96894e-15	3.77793e-13
Rps15-ps3	154.762	-2.7033	0.344717	-7.84207	4.43167e-15	4.1922e-13
Abl2	3243.94	1.51261	0.192948	7.83948	4.5241e-15	4.25321e-13
H2az1	358.539	-2.09135	0.267121	-7.82922	4.9091e-15	4.58684e-13
Qk	4166.86	1.65284	0.211752	7.80557	5.92312e-15	5.50056e-13
Cbx5	5974.22	1.78685	0.229763	7.77693	7.43081e-15	6.85887e-13
Rabac1	391.686	-1.95978	0.252053	-7.77526	7.52911e-15	6.90773e-13
Sem1	201.615	-2.49529	0.321249	-7.76746	8.00753e-15	7.30268e-13
Zbtb20	2749.31	1.45883	0.187969	7.76101	8.42549e-15	7.6381e-13
Chchd2	999.193	-1.84274	0.238381	-7.73022	1.07358e-14	9.67491e-13
Rpl9	896.559	-1.83324	0.237717	-7.71186	1.23994e-14	1.11084e-12
Ndufa3	301.434	-1.99118	0.25992	-7.66071	1.84906e-14	1.64686e-12
Cops9	363.494	-1.98076	0.258742	-7.65535	1.92781e-14	1.70701e-12
Rps19-ps6	391.536	-2.47069	0.322988	-7.64948	2.01795e-14	1.7765e-12
Tmem14c	606.367	-1.67371	0.219566	-7.6228	2.48235e-14	2.17277e-12
Taf1d	1879.97	-1.59818	0.210099	-7.60681	2.80942e-14	2.445e-12
Tmx4	568.838	1.95695	0.257905	7.58786	3.25221e-14	2.81427e-12
Ndufs4	294.812	-2.1453	0.282846	-7.5847	3.33265e-14	2.86759e-12
Ddr2	2962.21	1.58608	0.209273	7.57901	3.48209e-14	2.97934e-12
H2bc14	441.125	-5.11192	0.676214	-7.55961	4.04277e-14	3.43974e-12
Gm10275	825.812	-1.93092	0.256561	-7.52614	5.22621e-14	4.42195e-12
Micos13	424.1	-1.78	0.23688	-7.51433	5.72035e-14	4.81331e-12
Gm25099	350.333	-9.39346	1.25337	-7.49454	6.65295e-14	5.56728e-12
H2bu2	157.676	-3.25717	0.434719	-7.49259	6.75293e-14	5.62006e-12
Gm24616	60.985	-6.47231	0.86492	-7.48313	7.25727e-14	6.00697e-12
Tuba1c	669.062	-1.60511	0.21484	-7.47118	7.94762e-14	6.54283e-12
Akap11	1606.36	1.80276	0.241545	7.46343	8.43e-14	6.90263e-12
Arhgap29	978.529	1.98595	0.266508	7.45175	9.21076e-14	7.50159e-12
Mrps24	280.294	-2.01191	0.270565	-7.43595	1.03818e-13	8.41039e-12
Selenoh	270.073	-2.06805	0.278453	-7.42691	1.1116e-13	8.91036e-12
Cst3	1397.65	-1.39456	0.187764	-7.42723	1.10895e-13	8.91036e-12
Bsg	5578.67	-1.39488	0.187997	-7.41968	1.17402e-13	9.36146e-12
Neb	11589.2	1.47356	0.199022	7.40401	1.32129e-13	1.04809e-11
Gm10243	213.896	-2.27965	0.308171	-7.39736	1.38918e-13	1.09623e-11
Rpl8	10202.8	-1.32354	0.17939	-7.37803	1.60646e-13	1.26115e-11
Usp34	1063.67	1.62303	0.220411	7.36366	1.7893e-13	1.39749e-11
Rpl39	1083.59	-1.80879	0.246371	-7.34173	2.10848e-13	1.63838e-11
Prdx4	459.622	-1.71364	0.23365	-7.33422	2.23021e-13	1.72417e-11
Bmpr2	1525.49	1.49081	0.203795	7.31521	2.56988e-13	1.97673e-11
Atp5c1	1523.52	-1.46566	0.200619	-7.30567	2.75888e-13	2.11144e-11
Plagl1	2590.15	1.417	0.194157	7.29821	2.91616e-13	2.22065e-11
Gm7730	170.07	-2.74033	0.375528	-7.29729	2.93626e-13	2.22484e-11
Lnpep	1148.26	1.57782	0.216877	7.2752	3.4591e-13	2.60802e-11
Pds5a	1004.15	1.81004	0.249205	7.26328	3.77825e-13	2.83462e-11
Arfgef1	1000.61	1.58243	0.218176	7.25298	4.07694e-13	3.04371e-11
Mrpl14	148.511	-2.45773	0.339001	-7.24992	4.17009e-13	3.09807e-11
Gm24336	57.9084	-4.51601	0.624186	-7.23503	4.65427e-13	3.441e-11
Dst	7339.25	1.53264	0.211913	7.23239	4.74554e-13	3.49152e-11
Sdhb	1591.28	-1.33385	0.184967	-7.21127	5.54313e-13	4.05874e-11
Prune2	7392.93	1.66349	0.230826	7.20667	5.73371e-13	4.1782e-11
Nfia	501.423	1.98539	0.275835	7.19775	6.12156e-13	4.41855e-11
Tmsb10	6872.31	-1.34705	0.187136	-7.19825	6.09909e-13	4.41855e-11
Selenom	564.463	-1.77926	0.247535	-7.18791	6.57889e-13	4.72625e-11
Gm9625	366.787	-1.78334	0.248219	-7.18452	6.74418e-13	4.82225e-11
Gm38394	1149.89	1.51865	0.211733	7.17248	7.36494e-13	5.2415e-11
H4c12	1152.8	-1.55125	0.216472	-7.16603	7.72043e-13	5.46894e-11
Hist1h2bq	70.8663	-3.54808	0.497055	-7.13821	9.45572e-13	6.66715e-11
Mdn1	1864.91	1.52619	0.214592	7.11203	1.14344e-12	7.98838e-11
Sf3b5	255.536	-2.11043	0.29672	-7.11255	1.13917e-12	7.98838e-11
Cep170	1542.9	1.73057	0.243362	7.11113	1.151e-12	8.00445e-11
H4c9	115.991	-2.72306	0.382979	-7.1102	1.15872e-12	8.02151e-11
Ndufa4	427.158	-1.74424	0.245472	-7.10566	1.19745e-12	8.22303e-11
Hif1a	1950.07	1.73912	0.244755	7.10553	1.19863e-12	8.22303e-11
Rpl24	138.356	-2.61219	0.368337	-7.09185	1.32333e-12	9.03784e-11
Edem3	846.294	1.60192	0.226059	7.08631	1.3774e-12	9.2822e-11
Atp5g3	2291.02	-1.2683	0.178964	-7.08692	1.37133e-12	9.2822e-11
Fnbp1l	754.823	1.94207	0.274035	7.08694	1.37107e-12	9.2822e-11
Gm8203	259.369	-1.96258	0.277764	-7.06564	1.59875e-12	1.07264e-10
Gm43333	85.9113	-10.6054	1.50169	-7.0623	1.63767e-12	1.09394e-10
Sec61b	223.115	-2.31966	0.328872	-7.0534	1.74602e-12	1.15617e-10
Ppp2r3d	315.329	-1.96652	0.278801	-7.05347	1.74504e-12	1.15617e-10
Naa15	955.852	1.69036	0.240012	7.04283	1.88378e-12	1.24199e-10
Siva1	179.387	-2.27961	0.323824	-7.03967	1.92693e-12	1.26497e-10
Flrt2	1273.64	1.46468	0.20816	7.03632	1.97389e-12	1.29023e-10
Nrk	942.087	1.63888	0.233088	7.03114	2.04846e-12	1.33325e-10
Rpl10a	2062.8	-1.2672	0.180328	-7.02721	2.10706e-12	1.36556e-10
Rpl19-ps11	354.078	-1.86274	0.265765	-7.00897	2.40079e-12	1.54932e-10
Snora57	58.9051	-4.21276	0.601282	-7.00631	2.44692e-12	1.57243e-10
Pgls	457.149	-2.20657	0.315503	-6.9938	2.67537e-12	1.71201e-10
Sod1	735.037	-1.48506	0.212364	-6.99299	2.69084e-12	1.7147e-10
Dctpp1	236.351	-1.94983	0.27886	-6.99214	2.70733e-12	1.71803e-10
Eif3i	1420.51	-1.3696	0.195994	-6.98799	2.78844e-12	1.76216e-10
Ndufc1	242.799	-2.10117	0.300989	-6.98086	2.93373e-12	1.84631e-10
Nfat5	1021.82	1.46709	0.210343	6.97475	3.06405e-12	1.92039e-10
Mrpl28	727.403	-1.46119	0.209862	-6.96261	3.34033e-12	2.08497e-10
Ivns1abp	3934.92	1.39163	0.200019	6.95753	3.46294e-12	2.15268e-10
Timm13	533.925	-1.59512	0.229951	-6.93676	4.01182e-12	2.48374e-10
Cox8a	1186.21	-1.61426	0.233057	-6.92647	4.31474e-12	2.66046e-10
Cox6c	446.642	-1.83898	0.265789	-6.91893	4.55052e-12	2.79453e-10
Atp5md	317.721	-2.11255	0.305832	-6.90754	4.93123e-12	3.01617e-10
Pdzd8	823.268	1.64011	0.237526	6.90496	5.02179e-12	3.05928e-10
Gm11942	63.8532	-3.85118	0.558477	-6.89587	5.35379e-12	3.24853e-10
mt-Tm	69.7754	-7.70929	1.12066	-6.87927	6.01592e-12	3.63581e-10
Akap6	2122.79	1.49441	0.217738	6.86335	6.72639e-12	4.04913e-10
H2ac7	45.2221	-6.29154	0.91705	-6.86063	6.85566e-12	4.11069e-10
Skil	1476.15	1.54872	0.225819	6.8582	6.97314e-12	4.16474e-10
Med28	382.021	-1.69482	0.247231	-6.85521	7.12058e-12	4.23619e-10
Crip1	304.581	-1.80305	0.263071	-6.85385	7.18909e-12	4.2603e-10
Mrpl20	312.411	-1.8779	0.274626	-6.83804	8.02849e-12	4.7393e-10
Atp13a3	1833.72	1.55252	0.227402	6.82719	8.65917e-12	5.09186e-10
Csde1	4701.56	1.47341	0.215906	6.82432	8.83433e-12	5.16422e-10
Rpl11	980.653	-1.53535	0.22499	-6.82406	8.85005e-12	5.16422e-10
Gm6023	197.383	-2.21957	0.325451	-6.81999	9.1048e-12	5.2926e-10
Ubr5	4184.82	1.49973	0.220258	6.80897	9.83011e-12	5.69249e-10
Slc12a2	2513.67	1.41711	0.208401	6.79991	1.04687e-11	6.03933e-10
Gm10039	189.193	-2.49601	0.367503	-6.79182	1.10728e-11	6.36372e-10
Ndufa12	499.718	-1.5357	0.226199	-6.78915	1.12798e-11	6.45832e-10
Gm10177	53.3272	-3.98844	0.58764	-6.78721	1.14323e-11	6.52114e-10
Rps3a3	95.3717	-3.02045	0.445294	-6.78304	1.17675e-11	6.68727e-10
Aprt	737.724	-1.4782	0.218108	-6.77739	1.22365e-11	6.92794e-10
Rps17	702.977	-1.59757	0.235875	-6.77294	1.26194e-11	7.11322e-10
Ipo7	1922.21	1.41015	0.208217	6.77251	1.26571e-11	7.11322e-10
Romo1	303.071	-1.79836	0.265796	-6.76592	1.32461e-11	7.41682e-10
Gm22767	60.2978	-3.7289	0.551514	-6.76121	1.36843e-11	7.63412e-10
Uqcrfs1	718.169	-1.44471	0.213719	-6.75987	1.38111e-11	7.67676e-10
Prdx2	2076.86	-1.24384	0.184286	-6.74952	1.48339e-11	8.21531e-10
Itga6	1639.29	1.41643	0.210041	6.74361	1.54496e-11	8.49451e-10
Hist1h2an	53.6658	-4.03302	0.598031	-6.74382	1.5427e-11	8.49451e-10
Snrpg	91.8454	-2.95222	0.438789	-6.72811	1.7188e-11	9.38258e-10
Coa3	311.005	-1.78448	0.265216	-6.72838	1.71558e-11	9.38258e-10
Ppp1r14b	1822.84	-1.23451	0.183562	-6.72529	1.75239e-11	9.53174e-10
Slc25a4	2942.44	-1.25945	0.187593	-6.71374	1.89694e-11	1.02813e-09
Ablim1	2444.64	1.29882	0.193532	6.71113	1.93129e-11	1.04303e-09
Rps29	171.776	-2.71456	0.404931	-6.70376	2.03127e-11	1.09315e-09
Dnajc13	1548.08	1.69365	0.252968	6.69509	2.15536e-11	1.15585e-09
Rpl9-ps6	110.831	-2.55092	0.381598	-6.68483	2.31186e-11	1.23542e-09
Rps16-ps2	538.944	-1.5983	0.239325	-6.67839	2.41584e-11	1.28648e-09
Usp24	652.447	1.60768	0.240822	6.67577	2.45936e-11	1.30509e-09
Rny3	3096.94	-5.18327	0.77721	-6.66908	2.57414e-11	1.35728e-09
Atp5l	187.376	-2.28303	0.342355	-6.66859	2.58273e-11	1.35728e-09
Rpl30	592.34	-1.73702	0.260481	-6.66849	2.58445e-11	1.35728e-09
Lrrc58	1319.14	1.41512	0.212241	6.66749	2.60211e-11	1.36186e-09
S100a13	73.9618	-3.348	0.502219	-6.66641	2.6214e-11	1.36726e-09
Tnpo1	1956.47	1.33616	0.200476	6.66493	2.64787e-11	1.37635e-09
Nop58	1273.6	1.39308	0.209159	6.66035	2.73173e-11	1.41511e-09
Birc6	2371.21	1.39562	0.209616	6.65798	2.77611e-11	1.43322e-09
Bax	560.894	-1.4621	0.219643	-6.65673	2.79995e-11	1.44065e-09
Ndufa6	230.354	-1.95962	0.294721	-6.64907	2.94959e-11	1.51253e-09
Snora73b	988.692	-5.15387	0.776092	-6.6408	3.11982e-11	1.59446e-09
Hes6	2407.72	-1.47006	0.221691	-6.63111	3.33161e-11	1.69302e-09
Ahnak	26716.1	1.71483	0.258609	6.63097	3.33491e-11	1.69302e-09
Tmem160	173.056	-2.0807	0.313892	-6.62871	3.38631e-11	1.7134e-09
Cox4i1	3736.3	-1.24129	0.187523	-6.61941	3.6064e-11	1.81872e-09
Pkn2	647.925	1.60615	0.242775	6.6158	3.69544e-11	1.85748e-09
Rnd3	1115.82	1.61323	0.243893	6.6145	3.72817e-11	1.86777e-09
Tmed1	439.56	-1.54093	0.233026	-6.61269	3.77388e-11	1.88446e-09
Kcnq1ot1	751.852	1.67633	0.25377	6.60571	3.95621e-11	1.96905e-09
Ssr4	580.173	-1.48555	0.225512	-6.58747	4.47374e-11	2.21938e-09
Rex1bd	445.289	-1.52241	0.231332	-6.58104	4.67156e-11	2.30999e-09
Rbm39	1900.81	1.36558	0.208021	6.56466	5.21533e-11	2.57054e-09
Peg3	7134.58	1.39734	0.213206	6.55394	5.60381e-11	2.7531e-09
1110002E22Rik	5417.81	1.39003	0.212117	6.55314	5.63401e-11	2.75904e-09
Nfib	1622.54	1.44105	0.219998	6.5503	5.74201e-11	2.80291e-09
Clcn3	687.462	1.7697	0.270263	6.54808	5.82813e-11	2.83586e-09
Zfp445	603.044	1.68987	0.258178	6.54536	5.93523e-11	2.87878e-09
Kif1b	3256.39	1.40936	0.215399	6.54304	6.02824e-11	2.91461e-09
Tmem208	154.157	-2.26701	0.346554	-6.54158	6.0872e-11	2.9338e-09
Purb	4878.25	1.46425	0.224198	6.53108	6.52988e-11	3.13723e-09
Chd2	1262.97	1.38732	0.212483	6.52907	6.618e-11	3.16956e-09
Hectd1	1597.55	1.58382	0.242775	6.52383	6.85329e-11	3.27196e-09
Ccdc6	1949.81	1.40416	0.215285	6.52232	6.92276e-11	3.28453e-09
Gm23442	59.6549	-4.12532	0.632475	-6.52251	6.91407e-11	3.28453e-09
Snora73a	39.2462	-5.10765	0.783231	-6.52126	6.97187e-11	3.29188e-09
Clcn5	4266.6	1.34594	0.2064	6.52105	6.98146e-11	3.29188e-09
Pja2	1907.42	1.29788	0.199232	6.51442	7.29693e-11	3.43001e-09
Mga	644.597	1.58177	0.242991	6.5096	7.53522e-11	3.53112e-09
4932438A13Rik	715.232	1.7877	0.274695	6.50793	7.61927e-11	3.55956e-09
Abca5	467.369	1.74719	0.268771	6.50065	7.99715e-11	3.72467e-09
Zfr	1627.02	1.36721	0.210424	6.49741	8.17161e-11	3.79432e-09
Dock11	449.446	1.79419	0.276742	6.48326	8.97623e-11	4.15526e-09
Fyttd1	867.439	1.58241	0.244101	6.48261	9.01481e-11	4.16047e-09
Atp5mpl	275.147	-2.2905	0.353779	-6.47439	9.5195e-11	4.38012e-09
Trio	6187.31	1.14254	0.17658	6.47041	9.77387e-11	4.48362e-09
Atp5j2	859.149	-1.38823	0.21475	-6.46442	1.01688e-10	4.65078e-09
Ptprd	1525.55	1.39795	0.216304	6.46286	1.02741e-10	4.67087e-09
Alkbh7	225.645	-1.83035	0.283205	-6.46298	1.02658e-10	4.67087e-09
H2az2	767.308	-1.33043	0.206114	-6.45479	1.08366e-10	4.91195e-09
Klhl13	2083.12	1.47028	0.227822	6.45362	1.09206e-10	4.93535e-09
Pycard	119.616	-2.45247	0.380373	-6.44755	1.13673e-10	5.122e-09
Rps26-ps1	202.737	-2.33577	0.36237	-6.44583	1.14972e-10	5.16528e-09
Tfrc	2940.2	1.61608	0.25074	6.44526	1.15399e-10	5.16921e-09
Map1lc3a	740.559	-1.32921	0.206358	-6.44129	1.18466e-10	5.29101e-09
Rpl41	3303.33	-1.43809	0.223658	-6.42985	1.27731e-10	5.67157e-09
Kpna3	581.453	1.71097	0.266086	6.43012	1.27502e-10	5.67157e-09
Ndufa5	196.737	-1.94975	0.304573	-6.4016	1.53753e-10	6.80713e-09
Nipbl	647.626	1.60026	0.250047	6.39983	1.55551e-10	6.86677e-09
Caprin1	4833.36	1.37417	0.215004	6.39135	1.64426e-10	7.21672e-09
Vps13c	915.799	1.65438	0.25883	6.39175	1.63993e-10	7.21672e-09
Ndufb5	349.251	-1.65428	0.258902	-6.38959	1.66329e-10	7.2793e-09
Rock2	930.346	1.51253	0.237111	6.37901	1.78233e-10	7.77789e-09
Gtf2a1	566.564	1.57986	0.247709	6.37788	1.79552e-10	7.81308e-09
Zfp644	804.311	1.42886	0.224323	6.36967	1.89434e-10	8.21959e-09
Ndufs7	478.568	-1.7193	0.270145	-6.36438	1.96082e-10	8.48391e-09
Snrpb	1308.92	-1.30747	0.205493	-6.36258	1.98399e-10	8.55132e-09
Daam1	632.664	1.49676	0.235255	6.36229	1.98763e-10	8.55132e-09
Rps15-ps2	65.8719	-3.90712	0.614521	-6.358	2.04403e-10	8.76918e-09
Ibtk	928.74	1.36856	0.215554	6.34904	2.16666e-10	9.26188e-09
Fbxo11	781.116	1.53264	0.24141	6.34873	2.17104e-10	9.26188e-09
Cox7b	386.798	-1.7321	0.273194	-6.34019	2.29481e-10	9.76257e-09
Slk	596.869	1.55563	0.245456	6.33773	2.33175e-10	9.8921e-09
Gm24105	120.611	-2.39411	0.378055	-6.3327	2.40912e-10	1.01919e-08
Cltc	6757.16	1.45786	0.230507	6.32455	2.53964e-10	1.07143e-08
H2bu1-ps	99.3006	-2.4697	0.391055	-6.31549	2.6931e-10	1.13304e-08
Rps13-ps2	142.287	-2.20095	0.3486	-6.31369	2.72452e-10	1.1431e-08
Phldb2	1501.6	1.48271	0.235167	6.30493	2.88333e-10	1.2064e-08
Suz12	430.055	1.77309	0.28154	6.29781	3.01885e-10	1.25965e-08
Neat1	2462.72	1.32759	0.210825	6.2971	3.03275e-10	1.26199e-08
Zfp871	726.887	1.51101	0.240124	6.29264	3.12115e-10	1.29523e-08
Rpl35a	612.617	-1.535	0.243963	-6.29191	3.13579e-10	1.29777e-08
Adgrg6	638.938	1.6514	0.262618	6.28823	3.21113e-10	1.32535e-08
Zfp106	10496	1.24757	0.198426	6.28735	3.2293e-10	1.32925e-08
Atp7a	708.917	1.65837	0.263867	6.28488	3.28108e-10	1.34692e-08
Map1b	7987.83	1.36973	0.218077	6.28093	3.36544e-10	1.37784e-08
Fmc1	70.8846	-3.23906	0.51615	-6.27542	3.48683e-10	1.42371e-08
Tnni2	4972.97	-1.18839	0.189518	-6.27059	3.59692e-10	1.46473e-08
1110065P20Rik	185.232	-2.12942	0.340102	-6.26113	3.82189e-10	1.55127e-08
Rpl36-ps3	48.7885	-4.21396	0.673069	-6.26081	3.82978e-10	1.55127e-08
Dio2	349.948	1.82229	0.291518	6.25106	4.07671e-10	1.64691e-08
Gm10080	108.077	-2.5277	0.404461	-6.24954	4.11657e-10	1.65861e-08
Pebp1	1219.05	-1.22052	0.195595	-6.24003	4.37494e-10	1.75806e-08
mt-Co1	26163.2	1.40272	0.224885	6.2375	4.44608e-10	1.78194e-08
Mir6236	40.6808	-4.98088	0.799201	-6.23232	4.59572e-10	1.83708e-08
Hspb2	1100.45	-1.24861	0.200621	-6.22371	4.85538e-10	1.9358e-08
Mrpl12	903.069	-1.42086	0.228452	-6.21951	4.98711e-10	1.98313e-08
Gm25939	858.303	-5.01856	0.808881	-6.20432	5.49333e-10	2.17873e-08
Slc30a4	757.293	1.4313	0.230755	6.20268	5.55092e-10	2.19586e-08
Gm22009	403.498	-2.04792	0.330458	-6.19722	5.74673e-10	2.26743e-08
Cdon	3537.31	1.18126	0.190637	6.19641	5.77661e-10	2.27333e-08
Tomm5	171.272	-1.95556	0.315674	-6.19486	5.83365e-10	2.28986e-08
Gm8292	131.846	-2.21238	0.357252	-6.19276	5.91197e-10	2.3028e-08
Gm2830	168.851	-2.00549	0.323836	-6.19293	5.90544e-10	2.3028e-08
Prkdc	382.506	1.7284	0.279097	6.19281	5.91003e-10	2.3028e-08
Ccn4	2482.76	1.35132	0.218547	6.18318	6.28213e-10	2.44074e-08
Rpsa-ps10	596.809	-1.60989	0.260595	-6.17776	6.50194e-10	2.51971e-08
Sox11	3800.29	1.1656	0.18888	6.1711	6.7817e-10	2.62145e-08
Hint2	164.812	-1.98426	0.321746	-6.16718	6.95199e-10	2.68048e-08
Nucks1	1939.95	1.33435	0.216403	6.16605	7.00154e-10	2.69276e-08
Mrps12	163.683	-2.09736	0.340404	-6.16137	7.2117e-10	2.7666e-08
Psmb5	1035.86	-1.22908	0.199497	-6.16089	7.23381e-10	2.76812e-08
Rnu1b1	334.883	-4.93774	0.802155	-6.1556	7.47956e-10	2.85498e-08
Ubxn7	866.784	1.43907	0.233853	6.15374	7.56757e-10	2.88135e-08
Sbno1	1656.09	1.38854	0.225747	6.15085	7.70691e-10	2.92709e-08
Mef2a	3187.71	1.14956	0.186931	6.14964	7.76603e-10	2.9422e-08
Xpo1	1435.96	1.26271	0.205597	6.14171	8.16367e-10	3.08518e-08
Dclk1	4421.87	1.12444	0.183189	6.13815	8.34878e-10	3.14733e-08
Rpl38-ps2	156.857	-2.24925	0.366509	-6.13695	8.41222e-10	3.16341e-08
Rps28	1130.58	-1.24795	0.203569	-6.13037	8.76734e-10	3.28883e-08
Foxj3	1132.06	1.35527	0.221126	6.12892	8.84774e-10	3.30692e-08
Pimreg	262.724	-1.76149	0.287434	-6.12833	8.88069e-10	3.30692e-08
Bbx	936.996	1.402	0.22876	6.12869	8.86046e-10	3.30692e-08
Psmb10	178.913	-1.9017	0.310476	-6.12511	9.06235e-10	3.36633e-08
Ppia	346.851	-1.54001	0.251523	-6.12275	9.19728e-10	3.40814e-08
Yme1l1	1190.08	1.37587	0.224765	6.12137	9.27744e-10	3.4295e-08
Mdm4	652.513	1.57434	0.25724	6.12012	9.35078e-10	3.44824e-08
Hilpda	108.978	-2.39039	0.390834	-6.11611	9.58863e-10	3.52741e-08
Herc1	2575.57	1.31056	0.214907	6.09829	1.07209e-09	3.93443e-08
Larp4b	1833.39	1.33239	0.218531	6.09704	1.08049e-09	3.95573e-08
Psma5	345.118	-1.67106	0.274577	-6.08593	1.15814e-09	4.21975e-08
B230354K17Rik	323.103	1.8655	0.306518	6.08609	1.15698e-09	4.21975e-08
Dipk2a	1202.17	1.33338	0.219121	6.08512	1.16406e-09	4.23118e-08
Nr3c1	459.28	1.59428	0.262137	6.08187	1.18792e-09	4.30763e-08
Dmac1	200.551	-2.09024	0.343973	-6.07676	1.22638e-09	4.43653e-08
Pcm1	518.594	1.63999	0.269899	6.0763	1.22984e-09	4.43849e-08
Gm23971	9284.65	-5.02296	0.827271	-6.07172	1.26545e-09	4.54546e-08
Vaultrc5	316.708	-5.7511	0.947158	-6.07196	1.26359e-09	4.54546e-08
Ccnt1	823.925	1.38377	0.228054	6.06774	1.29719e-09	4.64852e-08
Otud4	959.884	1.37105	0.226005	6.06647	1.30756e-09	4.66372e-08
Btaf1	571.609	1.56868	0.258569	6.06679	1.30492e-09	4.66372e-08
Mmp16	478.944	1.818	0.299958	6.06086	1.35398e-09	4.81801e-08
Klhl24	814.436	1.52146	0.2514	6.05193	1.4312e-09	5.08092e-08
Vldlr	1031.08	1.5003	0.24795	6.05083	1.44104e-09	5.10396e-08
Myo5a	610.99	1.42185	0.235442	6.03906	1.55019e-09	5.47782e-08
Gm22058	47.6565	-3.54924	0.588017	-6.03594	1.58037e-09	5.57153e-08
Pcdh19	1283.97	1.3215	0.218989	6.03455	1.59402e-09	5.60666e-08
Aff4	2092.33	1.38156	0.228968	6.03387	1.60079e-09	5.61751e-08
Myo9a	544.144	1.65675	0.274811	6.02871	1.65276e-09	5.77327e-08
Taok1	1863.87	1.23535	0.204898	6.02907	1.64904e-09	5.77327e-08
Gm16418	58.2061	-3.52995	0.585589	-6.02804	1.65957e-09	5.78382e-08
Tbl1xr1	1934.77	1.39672	0.231755	6.02672	1.67323e-09	5.8181e-08
Mgst3	157.833	-2.03432	0.338032	-6.01812	1.76453e-09	6.1216e-08
Ndufv3	655.154	-1.3726	0.228116	-6.01711	1.77555e-09	6.14582e-08
Rpl13a	1048.05	-1.19711	0.198964	-6.01672	1.77985e-09	6.14674e-08
Gpx1	817.441	-1.22755	0.204084	-6.01491	1.79983e-09	6.20167e-08
Msl2	610.099	1.46908	0.244275	6.01406	1.80937e-09	6.22048e-08
Rps6ka3	764.856	1.50375	0.250135	6.01175	1.83532e-09	6.29547e-08
Zbtb18	1961.12	1.19587	0.198981	6.00998	1.8555e-09	6.35041e-08
Trps1	578.442	1.6602	0.276274	6.00926	1.86369e-09	6.36412e-08
Phlda3	1179.34	-1.49407	0.248671	-6.00822	1.87571e-09	6.39084e-08
Sec61g	85.9102	-2.64526	0.440394	-6.00657	1.89487e-09	6.44171e-08
Pfdn5	593.085	-1.40619	0.234508	-5.99633	2.01824e-09	6.84584e-08
Cd164	6052.6	1.20463	0.200988	5.99355	2.05304e-09	6.9484e-08
Slc7a11	471.358	1.6767	0.279858	5.99123	2.08256e-09	7.03268e-08
Tet2	472.113	1.62489	0.271499	5.98487	2.16566e-09	7.29711e-08
Cdc42bpa	661.352	1.49337	0.249616	5.98268	2.19498e-09	7.3796e-08
Fndc3a	837.608	1.33019	0.222449	5.97979	2.23429e-09	7.49521e-08
Hipk1	970.843	1.35781	0.227112	5.9786	2.25068e-09	7.53358e-08
Fkbp11	95.1337	-2.5085	0.419838	-5.97493	2.30195e-09	7.68832e-08
Rps2	4364.53	-1.07005	0.179127	-5.97369	2.31942e-09	7.72969e-08
Mylk4	2921.34	1.2239	0.204977	5.97091	2.35938e-09	7.84572e-08
Gm15710	184.005	-2.03501	0.340927	-5.96906	2.38624e-09	7.91775e-08
Gm24514	43.8528	-3.61295	0.606293	-5.95909	2.53651e-09	8.39804e-08
Fem1c	769.73	1.35361	0.227466	5.95081	2.66813e-09	8.81467e-08
Prkd3	727.124	1.44086	0.24242	5.94366	2.78736e-09	9.18862e-08
Tomm22	512.318	-1.35206	0.227545	-5.94195	2.81658e-09	9.26489e-08
Rpl34	1292.44	-1.46938	0.247517	-5.93651	2.91152e-09	9.55656e-08
Tnks	1813.81	1.25098	0.210772	5.93523	2.93438e-09	9.61088e-08
Cab39	1191.24	1.20254	0.202794	5.92986	3.03188e-09	9.90892e-08
Nmrk2	494.329	-1.35801	0.229072	-5.9283	3.06095e-09	9.9825e-08
Cdc27	616.4	1.53494	0.258951	5.92753	3.07522e-09	1.00076e-07
Gadd45gip1	500.685	-1.35516	0.228674	-5.92619	3.10042e-09	1.00681e-07
Adam10	959.271	1.36508	0.230392	5.92502	3.12261e-09	1.01186e-07
Gm37899	340.633	2.07818	0.350904	5.92237	3.17335e-09	1.02612e-07
Srp72	1431.01	1.26931	0.214344	5.92183	3.18382e-09	1.02732e-07
Kif5b	2228.71	1.14159	0.192986	5.91541	3.31042e-09	1.06591e-07
Avpi1	168.511	-1.85992	0.314617	-5.91169	3.38615e-09	1.088e-07
Ppib	3315.57	-1.11022	0.188109	-5.90201	3.59105e-09	1.15095e-07
Usp32	430.403	1.54608	0.261971	5.90173	3.59718e-09	1.15095e-07
Ccnd2	4171.33	1.16243	0.197514	5.88533	3.97272e-09	1.26844e-07
Ralgapb	684.676	1.46515	0.249086	5.88209	4.05117e-09	1.29078e-07
Myef2	375.31	1.63983	0.279141	5.87456	4.23976e-09	1.34805e-07
Lgals3	460.431	-1.45114	0.247116	-5.87232	4.29729e-09	1.36349e-07
Gm26316	36.7165	-5.41516	0.922265	-5.87159	4.31631e-09	1.36668e-07
Kpna4	772.479	1.31248	0.223567	5.87064	4.34107e-09	1.37167e-07
Ccdc50	536.119	1.48566	0.25323	5.86685	4.44159e-09	1.40053e-07
Xpot	1771.67	1.1756	0.200478	5.86399	4.51877e-09	1.42192e-07
Itgav	1942.89	1.36174	0.232425	5.85882	4.66175e-09	1.46389e-07
Bmpr1a	1000.57	1.57038	0.268311	5.85282	4.8332e-09	1.5146e-07
Gpx4	913.679	-1.3464	0.230178	-5.8494	4.93344e-09	1.54284e-07
Megf10	4168.01	1.1364	0.194312	5.84831	4.96588e-09	1.5498e-07
Srgap3	2336.3	1.11334	0.190461	5.84547	5.05143e-09	1.57328e-07
Dhx36	672.47	1.64792	0.281936	5.845	5.06554e-09	1.57445e-07
Golgb1	1100.21	1.34031	0.229363	5.84363	5.10767e-09	1.58431e-07
Malat1	18323.1	1.32665	0.227186	5.8395	5.23562e-09	1.6207e-07
Vps13d	1968.08	1.13381	0.194208	5.83815	5.27832e-09	1.6306e-07
Utrn	3167.44	1.13905	0.195134	5.83728	5.30594e-09	1.63582e-07
Kat6a	1030.99	1.33918	0.229598	5.83272	5.45316e-09	1.67106e-07
Cdk1	357.584	-1.59567	0.273557	-5.83303	5.44296e-09	1.67106e-07
Clic1	1751.9	-1.2783	0.219137	-5.83333	5.43331e-09	1.67106e-07
Tmx3	338.383	1.87818	0.322212	5.82901	5.57571e-09	1.70518e-07
Xrn1	354.951	1.68111	0.28855	5.82606	5.67499e-09	1.73207e-07
Deptor	1632.57	1.2638	0.21726	5.81699	5.99161e-09	1.82504e-07
Vgll3	1200.39	1.17466	0.202007	5.81494	6.06541e-09	1.84384e-07
Psme4	1193.36	1.44786	0.249035	5.81387	6.10439e-09	1.85199e-07
Gm8730	515.475	-1.64192	0.282834	-5.80524	6.42745e-09	1.94613e-07
Rpl17-ps5	177.844	-1.80673	0.311673	-5.79687	6.75627e-09	2.04163e-07
Sdf2	278.195	-1.58112	0.272968	-5.79234	6.94144e-09	2.09343e-07
Smc6	602.199	1.55528	0.268579	5.79077	7.00652e-09	2.10888e-07
Qser1	582.946	1.49667	0.259081	5.77687	7.61042e-09	2.28613e-07
Swi5	681.698	-1.58906	0.275308	-5.77192	7.83731e-09	2.34965e-07
Snord13	35.531	-9.03226	1.56525	-5.77048	7.90457e-09	2.36516e-07
Ran	1336.29	-1.10551	0.191668	-5.76784	8.02923e-09	2.39775e-07
Cbl	1010.76	1.30997	0.227267	5.76401	8.21363e-09	2.44753e-07
Zmym2	1009.94	1.34032	0.232545	5.76372	8.22806e-09	2.44753e-07
Dpysl3	5072.14	1.08316	0.187943	5.76326	8.25046e-09	2.44941e-07
Edf1	1128.73	-1.16003	0.201351	-5.76123	8.35035e-09	2.46943e-07
Itgb1	6417.29	1.08579	0.188456	5.76149	8.33758e-09	2.46943e-07
Ndufs8	960.722	-1.20754	0.209657	-5.75959	8.43188e-09	2.48871e-07
Adamts5	973.53	1.23463	0.214675	5.75114	8.86447e-09	2.61133e-07
Mtch1	4887.28	-0.989642	0.172107	-5.75016	8.91571e-09	2.62136e-07
Klf7	564.027	1.35049	0.234928	5.74855	9.00141e-09	2.64145e-07
Cd320	317.085	-1.49555	0.260181	-5.74813	9.02375e-09	2.64292e-07
Pih1d1	388.269	-1.45501	0.253459	-5.74062	9.43304e-09	2.75749e-07
Mycbp2	628.496	1.5722	0.273992	5.73812	9.57343e-09	2.79317e-07
Cpne3	456.464	1.65243	0.28808	5.736	9.69404e-09	2.82295e-07
Heatr1	1057.34	1.25342	0.21859	5.73409	9.80351e-09	2.84938e-07
Klf6	1161.52	1.20442	0.210126	5.7319	9.93099e-09	2.88093e-07
Zfp260	499.843	1.48474	0.259058	5.7313	9.96626e-09	2.88113e-07
Smad5	1661.09	1.21775	0.212475	5.73125	9.96949e-09	2.88113e-07
Cox14	291.428	-1.49165	0.260356	-5.72928	1.00856e-08	2.90917e-07
Eprs	4161.7	1.18533	0.207008	5.72603	1.02811e-08	2.9564e-07
H1f1	6094.3	-1.19398	0.208523	-5.72591	1.02882e-08	2.9564e-07
Jmjd1c	1116.65	1.19827	0.209293	5.72532	1.03237e-08	2.96101e-07
Cep350	889.977	1.33221	0.232716	5.72461	1.03674e-08	2.9624e-07
Csrp3	995.023	-1.12719	0.1969	-5.72471	1.03612e-08	2.9624e-07
Tnni1	21096.1	-0.947582	0.165592	-5.7224	1.05028e-08	2.99217e-07
Csnk2a1	1288.58	1.2676	0.22152	5.72227	1.05109e-08	2.99217e-07
Tjp1	2039.6	1.35322	0.236779	5.71512	1.09627e-08	3.11495e-07
Drap1	1324.67	-1.10572	0.193594	-5.71155	1.11955e-08	3.17518e-07
Spag9	901.199	1.30184	0.228146	5.70616	1.15553e-08	3.27113e-07
Vcan	6444.57	1.32794	0.232743	5.70558	1.1595e-08	3.27629e-07
Senp5	693.236	1.29793	0.22774	5.6992	1.20373e-08	3.39498e-07
Atf6	2236.24	1.10777	0.194414	5.698	1.21219e-08	3.41251e-07
Rc3h2	866.026	1.26612	0.222401	5.69296	1.24856e-08	3.50842e-07
Sf3b6	251.069	-1.74947	0.307466	-5.68997	1.2706e-08	3.56377e-07
Zmym4	817.875	1.39971	0.246171	5.68592	1.30111e-08	3.63595e-07
Sacs	510.585	1.6223	0.285317	5.68597	1.30071e-08	3.63595e-07
Snrpd2	647.395	-1.28472	0.226017	-5.68414	1.31472e-08	3.66726e-07
Timm8b	140.625	-2.00525	0.352816	-5.68354	1.31933e-08	3.67339e-07
Gatad2b	2444.45	1.27636	0.224623	5.68222	1.32959e-08	3.6952e-07
Nrip1	634.183	1.40606	0.2476	5.67875	1.35686e-08	3.76412e-07
Akap9	824.284	1.27866	0.225349	5.67413	1.39397e-08	3.85863e-07
1110038B12Rik	512.066	-1.36536	0.24064	-5.67388	1.396e-08	3.85863e-07
Ice1	1522	1.16316	0.205021	5.67338	1.40004e-08	3.8628e-07
Eif5	2029.08	1.23121	0.217161	5.66959	1.4314e-08	3.94219e-07
Dbi	246.317	-1.63748	0.288835	-5.66926	1.43416e-08	3.94265e-07
Ulbp1	513.803	1.42121	0.250781	5.66712	1.45215e-08	3.97059e-07
Gm19810	47.8957	-3.34523	0.590262	-5.66736	1.45015e-08	3.97059e-07
Ssh2	588.101	1.37485	0.242595	5.66725	1.45104e-08	3.97059e-07
Txn1	1022.43	-1.20489	0.212829	-5.66132	1.50217e-08	4.09268e-07
Gmfb	1031.07	1.39871	0.247062	5.66138	1.50158e-08	4.09268e-07
Gm22265	32.633	-6.73363	1.18992	-5.65889	1.52354e-08	4.13867e-07
Rpl36a-ps2	445.729	-1.47916	0.261392	-5.65878	1.52449e-08	4.13867e-07
Bola1	88.4947	-2.37716	0.420119	-5.65831	1.52872e-08	4.14277e-07
Hook3	493.51	1.5708	0.277626	5.65799	1.53154e-08	4.14304e-07
Rpl18-ps1	51.5809	-3.19345	0.564512	-5.65701	1.54031e-08	4.15201e-07
Elk4	1384.47	1.14756	0.202851	5.65716	1.539e-08	4.15201e-07
Phc3	515.917	1.36951	0.242146	5.65572	1.55192e-08	4.17594e-07
Gm25360	730.106	-4.86248	0.859846	-5.65506	1.55793e-08	4.18471e-07
Zfp26	354.684	1.61656	0.285902	5.65425	1.56526e-08	4.19699e-07
Uhrf1bp1	1332.86	1.31516	0.232769	5.65008	1.60377e-08	4.29268e-07
Dhx40	456.299	1.48698	0.263478	5.64367	1.66468e-08	4.4479e-07
Scaf11	983.486	1.17057	0.20744	5.64292	1.67194e-08	4.45947e-07
Slc38a1	2991.18	1.13998	0.202046	5.64219	1.67899e-08	4.47045e-07
Herc2	1785.13	1.24229	0.220257	5.64016	1.69887e-08	4.51551e-07
Ank2	1509.65	1.21163	0.214886	5.63849	1.71548e-08	4.5517e-07
Tet3	2998.97	1.00935	0.179027	5.63795	1.72085e-08	4.55801e-07
Fbn1	8514.13	1.18207	0.21003	5.62808	1.82228e-08	4.81828e-07
Gm9616	427.49	-1.31467	0.233788	-5.62335	1.87291e-08	4.94357e-07
Eif3a	2276.85	1.3123	0.233618	5.61729	1.93981e-08	5.11129e-07
Gsk3b	2360.01	1.26227	0.22473	5.61682	1.94504e-08	5.11624e-07
Prdx5	1089.85	-1.10598	0.19694	-5.61581	1.95647e-08	5.13742e-07
Ubr3	799.932	1.29907	0.231555	5.61023	2.02059e-08	5.29667e-07
Trip12	3697.08	1.29219	0.230592	5.60379	2.0971e-08	5.48778e-07
Parg	434.909	1.45489	0.259656	5.60315	2.10496e-08	5.49889e-07
Rps14	4245.79	-1.23142	0.219875	-5.60053	2.13694e-08	5.57289e-07
Marf1	879.15	1.22157	0.21832	5.59532	2.20221e-08	5.73328e-07
H2bc8	625.889	-3.28029	0.586645	-5.59161	2.24976e-08	5.84708e-07
Zbtb11	301.697	1.62749	0.291116	5.59053	2.26384e-08	5.87363e-07
Sbf2	902.964	1.29949	0.23247	5.58994	2.27151e-08	5.88352e-07
Ctnnd1	934.802	1.35955	0.243251	5.58911	2.28233e-08	5.90151e-07
Mrps21	206.234	-1.67429	0.299783	-5.585	2.33699e-08	6.03261e-07
Gm24146	56.2418	-2.93247	0.525095	-5.58466	2.3416e-08	6.03429e-07
Vps35	891.029	1.39614	0.250087	5.58264	2.36895e-08	6.09446e-07
Gm15564	34.1421	-4.8764	0.873837	-5.58045	2.39896e-08	6.16124e-07
Vps13a	564.836	1.6818	0.301407	5.57983	2.40747e-08	6.16232e-07
Arhgef6	458.92	1.6199	0.290304	5.58	2.40516e-08	6.16232e-07
Gm6204	558.411	-1.44773	0.259483	-5.57929	2.41508e-08	6.17143e-07
Rest	1700.56	1.14266	0.204869	5.57749	2.4401e-08	6.2249e-07
Gm6440	54.3566	-3.15174	0.565439	-5.57398	2.48988e-08	6.34129e-07
Huwe1	6333.68	1.22763	0.220292	5.57273	2.50774e-08	6.3761e-07
N4bp2	735.42	1.28479	0.230604	5.57144	2.52646e-08	6.413e-07
Tubb4b	1001.24	-1.17678	0.211278	-5.56982	2.55004e-08	6.46208e-07
Setd2	733.187	1.27149	0.228342	5.56834	2.57173e-08	6.49544e-07
Myof	2884.7	1.1284	0.202644	5.56839	2.57101e-08	6.49544e-07
Ftl1	3235.98	-1.34804	0.242233	-5.56506	2.62063e-08	6.60798e-07
Atp6v1a	1177.55	1.26928	0.2282	5.56213	2.66509e-08	6.70897e-07
Suco	304.919	1.8638	0.335125	5.56151	2.67444e-08	6.72141e-07
Gm6533	76.8216	-2.47513	0.445115	-5.56066	2.68758e-08	6.74331e-07
Myo1b	1094.98	1.26724	0.227965	5.55891	2.71467e-08	6.79048e-07
Ckap5	1064.46	1.26652	0.227843	5.55875	2.71714e-08	6.79048e-07
Rpl13a-ps1	109.107	-2.59404	0.466674	-5.55858	2.71976e-08	6.79048e-07
Tug1	613.781	1.36008	0.244703	5.55811	2.72718e-08	6.79787e-07
Zfp266	943.28	1.29953	0.233947	5.55481	2.77919e-08	6.9162e-07
Lifr	630.454	1.30101	0.234317	5.55237	2.81819e-08	7.00179e-07
Braf	322.72	1.59732	0.287931	5.5476	2.89621e-08	7.18392e-07
Rnu11	99.7116	-5.51873	0.995125	-5.54577	2.92662e-08	7.23578e-07
Atp5g1	409.636	-1.35872	0.244997	-5.54586	2.92513e-08	7.23578e-07
Trappc4	286.635	-1.64326	0.296354	-5.54491	2.94107e-08	7.25972e-07
Atp5o	2614.02	-0.979606	0.176775	-5.54155	2.99802e-08	7.38831e-07
Uba3	1086.29	1.32893	0.239953	5.53829	3.05439e-08	7.51508e-07
Gm15772	69.4747	-2.70431	0.488397	-5.53712	3.07478e-08	7.55304e-07
Lrba	509.094	1.3811	0.249493	5.53564	3.10095e-08	7.60153e-07
Atp2b1	1789.9	1.18998	0.214975	5.53544	3.1045e-08	7.60153e-07
Setx	523.697	1.40405	0.253747	5.53327	3.14315e-08	7.68381e-07
Cpeb4	268.55	1.94713	0.352188	5.52866	3.22692e-08	7.87596e-07
Ankrd17	2326.07	1.14932	0.208012	5.52529	3.28942e-08	8.01567e-07
Picalm	2629.98	1.10299	0.199747	5.52195	3.35266e-08	8.15671e-07
Gm6402	45.2118	-3.63115	0.657628	-5.52158	3.35963e-08	8.16062e-07
Ddi2	1163.22	1.17722	0.213215	5.52127	3.36552e-08	8.16191e-07
Tbl1x	1624.91	1.16574	0.211302	5.51695	3.4493e-08	8.3518e-07
Postn	229.361	1.91312	0.346863	5.51549	3.47807e-08	8.4081e-07
Tcf12	2152.27	1.15448	0.20938	5.51381	3.5114e-08	8.47521e-07
Xirp2	259.162	2.15811	0.391437	5.51331	3.52139e-08	8.48589e-07
Mysm1	214.114	2.00053	0.363019	5.51081	3.57187e-08	8.58038e-07
Rbpj	796.852	1.41072	0.255988	5.5109	3.57013e-08	8.58038e-07
H3c7	718.373	-3.51604	0.638134	-5.50987	3.59094e-08	8.6126e-07
Piezo2	812.18	1.35121	0.245291	5.50861	3.61669e-08	8.66073e-07
Atp2a2	9540.8	1.07054	0.194362	5.50795	3.63042e-08	8.67996e-07
Prkci	642.485	1.39232	0.252995	5.50337	3.726e-08	8.89452e-07
Akap13	3881.53	1.13044	0.205514	5.50055	3.78619e-08	9.02404e-07
Pcnp	327.594	1.56436	0.284418	5.50022	3.79308e-08	9.02633e-07
Ddx6	2935.17	1.09567	0.199265	5.49857	3.82893e-08	9.08328e-07
Ndufb1-ps	68.0144	-2.69568	0.49024	-5.49869	3.82621e-08	9.08328e-07
Gm25788	31.5432	-4.45226	0.809842	-5.49769	3.84805e-08	9.10029e-07
Rps10	198.618	-1.67943	0.305468	-5.49788	3.84388e-08	9.10029e-07
Apc	883.51	1.25472	0.228294	5.49606	3.88366e-08	9.17026e-07
Zeb2	570.386	1.3345	0.242863	5.49488	3.90979e-08	9.21766e-07
Cope	1046.33	-1.18632	0.216021	-5.4917	3.98084e-08	9.37066e-07
Myh1	1652.71	1.08882	0.198344	5.48957	4.02905e-08	9.46952e-07
Crip2	4260.85	-1.04174	0.189779	-5.48922	4.03721e-08	9.47407e-07
Sptbn1	10998.5	1.07539	0.195924	5.4888	4.04679e-08	9.48194e-07
Nrd1	1165.39	1.18979	0.216837	5.48705	4.08712e-08	9.56172e-07
Btbd7	1008.37	1.22293	0.222948	5.48527	4.1284e-08	9.64349e-07
H3c10	460.49	-3.42475	0.624581	-5.48327	4.17525e-08	9.738e-07
Naa38	114.99	-2.00204	0.365664	-5.47508	4.37307e-08	1.01838e-06
Ahctf1	635.387	1.42584	0.260507	5.47331	4.41702e-08	1.02704e-06
Ppp2r3a	475.755	1.42468	0.260486	5.4693	4.51807e-08	1.04894e-06
Snrpf	155.897	-1.93812	0.354478	-5.46755	4.56293e-08	1.05774e-06
Ppm1l	1436.79	1.09056	0.199585	5.46412	4.65204e-08	1.07676e-06
Serbp1	2032.36	-1.0099	0.184848	-5.46342	4.67057e-08	1.0794e-06
Mb	3106.96	-0.992654	0.181742	-5.46188	4.71112e-08	1.08713e-06
Ash1l	1225.37	1.20827	0.221353	5.45858	4.79968e-08	1.10589e-06
Glce	1067.3	1.38641	0.25415	5.45509	4.89484e-08	1.12611e-06
Plekha1	498.132	1.49708	0.274704	5.44982	5.04218e-08	1.15826e-06
Pdcd5-ps	75.6008	-2.59517	0.476351	-5.44803	5.09312e-08	1.1682e-06
Tead1	3698.88	1.1679	0.214573	5.4429	5.24209e-08	1.20056e-06
Rpl15	474.494	-1.27781	0.23482	-5.44166	5.27859e-08	1.2071e-06
Higd1a	215.528	-1.64879	0.303066	-5.44036	5.3174e-08	1.21415e-06
Dr1	327.133	1.57381	0.289413	5.43793	5.39029e-08	1.22895e-06
Gpx4-ps2	694.852	-1.23943	0.228268	-5.42971	5.64446e-08	1.28498e-06
Birc5	218.912	-1.58326	0.291651	-5.42862	5.67923e-08	1.29096e-06
Slit2	787.626	1.17717	0.216882	5.42768	5.70899e-08	1.29503e-06
Gemin7	410.857	-1.42719	0.262967	-5.42726	5.72263e-08	1.29503e-06
Sytl2	1336.36	1.25811	0.231805	5.42747	5.71593e-08	1.29503e-06
Synpo2	1800.8	1.05763	0.194944	5.42531	5.78537e-08	1.30729e-06
Cdc34	1133.95	-1.11384	0.205424	-5.42216	5.88828e-08	1.32857e-06
H2bc11	586.63	-4.30616	0.794247	-5.42168	5.90399e-08	1.33014e-06
Ascc3	647.819	1.30127	0.240143	5.41873	6.00224e-08	1.34904e-06
Kidins220	1570.15	1.20581	0.22253	5.41864	6.00556e-08	1.34904e-06
B9d2	145.725	-1.8681	0.345027	-5.41438	6.1503e-08	1.37952e-06
Tcf4	2594.28	0.98497	0.181956	5.41324	6.18937e-08	1.38624e-06
Pbrm1	1112.22	1.2012	0.221923	5.41268	6.20882e-08	1.38855e-06
Mrpl52	386.611	-1.36238	0.251858	-5.40931	6.32688e-08	1.41288e-06
Camsap2	590.157	1.63248	0.302031	5.40502	6.48015e-08	1.44499e-06
Arrdc3	444.842	1.54334	0.285847	5.39918	6.69446e-08	1.49059e-06
Slc4a7	665.221	1.29244	0.239441	5.39775	6.74804e-08	1.50033e-06
Cenpa	299.676	-1.56539	0.290026	-5.3974	6.76117e-08	1.50106e-06
Klf3	1283.84	1.249	0.231448	5.39645	6.79723e-08	1.50619e-06
Spr	224.514	-1.56732	0.290448	-5.3962	6.80683e-08	1.50619e-06
Mbnl2	767.399	1.21728	0.225589	5.39601	6.81394e-08	1.50619e-06
Arpc3	488.315	-1.23788	0.229455	-5.39488	6.85693e-08	1.51349e-06
Jsrp1	981.617	-1.11569	0.206988	-5.3901	7.04197e-08	1.55209e-06
Ccdc47	540.317	1.40209	0.260185	5.38883	7.09161e-08	1.56077e-06
Tnpo3	1352.4	1.17735	0.218514	5.38798	7.12527e-08	1.56591e-06
Enah	4897.61	1.08415	0.201264	5.38673	7.17519e-08	1.57461e-06
Ppip5k2	321.885	1.678	0.311601	5.38509	7.24101e-08	1.58677e-06
Trappc2l	110.62	-2.00282	0.372442	-5.37752	7.55182e-08	1.6525e-06
Thbs1	1889.95	1.05962	0.197141	5.37493	7.66112e-08	1.67248e-06
Rab6a	1594.37	1.03453	0.192476	5.37484	7.66506e-08	1.67248e-06
Mpdz	774.987	1.21196	0.225577	5.37272	7.75587e-08	1.68987e-06
Smim4	65.2093	-2.61732	0.487218	-5.37197	7.78803e-08	1.69445e-06
Rpl29	505.669	-1.7009	0.316779	-5.36936	7.90185e-08	1.71676e-06
Pgam2	1488.96	-1.0978	0.204486	-5.36859	7.93536e-08	1.72109e-06
Foxn3	879.301	1.19273	0.222176	5.36839	7.94438e-08	1.72109e-06
Kpnb1	5513.6	0.967145	0.180383	5.36163	8.24762e-08	1.78425e-06
Zfp462	1014.77	1.21025	0.225853	5.35856	8.3888e-08	1.81222e-06
Alg10b	641.52	1.34241	0.250555	5.35775	8.42658e-08	1.8178e-06
Eml4	665.268	1.19071	0.22228	5.35679	8.47135e-08	1.82487e-06
Adamts1	1133.58	1.0709	0.200049	5.35319	8.64183e-08	1.85897e-06
Fam129a	1108.76	1.17104	0.218767	5.35292	8.65449e-08	1.85907e-06
Hspa9	9968.8	0.995008	0.18589	5.35267	8.66673e-08	1.85907e-06
Tagln2	2094.44	-1.05977	0.198042	-5.35121	8.73667e-08	1.87144e-06
Taf10	427.742	-1.25714	0.235089	-5.34751	8.91748e-08	1.90749e-06
Zbtb37	368.767	1.48863	0.278464	5.34588	8.99775e-08	1.92196e-06
Cdk6	507.804	1.44181	0.269753	5.34494	9.04459e-08	1.92926e-06
Washc4	525.279	1.43128	0.267876	5.34308	9.13795e-08	1.94645e-06
Asna1	854.264	-1.094	0.20478	-5.34232	9.17636e-08	1.9519e-06
Rpl22l1	145.284	-2.05247	0.38424	-5.34164	9.21081e-08	1.95463e-06
Naa50	1646.14	1.15385	0.216014	5.34156	9.21484e-08	1.95463e-06
Polr2j	198.99	-1.63541	0.306265	-5.33984	9.3029e-08	1.96359e-06
Spty2d1	813.562	1.29704	0.242899	5.33985	9.30226e-08	1.96359e-06
Nf1	1534.45	1.32343	0.247845	5.33973	9.30867e-08	1.96359e-06
Atp5h	528.314	-1.25418	0.234845	-5.34047	9.27045e-08	1.96359e-06
Apopt1	202.735	-1.62889	0.305116	-5.33857	9.36805e-08	1.97338e-06
Nsd1	2046.75	1.24979	0.234231	5.33573	9.51596e-08	2.00177e-06
Rps19	1908.06	-2.57645	0.482934	-5.33498	9.55536e-08	2.00452e-06
Rtraf	582.654	-1.19804	0.224556	-5.33513	9.54759e-08	2.00452e-06
Txndc17	211.664	-1.59469	0.299005	-5.33332	9.64341e-08	2.02021e-06
Nop10	155.029	-1.80089	0.337763	-5.33182	9.72309e-08	2.03131e-06
Sema3c	318.88	1.5731	0.295029	5.33201	9.7131e-08	2.03131e-06
Erp29	933.971	-1.07287	0.201489	-5.32473	1.01104e-07	2.10934e-06
Med13l	1616.53	1.07287	0.201592	5.32202	1.02623e-07	2.13809e-06
Mrps34	282.713	-1.45078	0.272747	-5.31915	1.04256e-07	2.16914e-06
Smpx	424.446	-1.31825	0.247893	-5.31782	1.05018e-07	2.18203e-06
Tmem245	948.658	1.2425	0.23373	5.31597	1.06091e-07	2.20131e-06
Fbn2	4463.18	1.00247	0.188646	5.31405	1.07215e-07	2.22162e-06
Gm8129	82.6146	-2.46846	0.46466	-5.3124	1.08191e-07	2.23878e-06
Pkd2	798.701	1.19029	0.224185	5.30941	1.09982e-07	2.27277e-06
Supt16	1377.68	1.1974	0.225537	5.30909	1.10171e-07	2.27359e-06
Chchd1	96.3611	-2.36737	0.446018	-5.30779	1.10965e-07	2.28686e-06
Acbd3	650.149	1.29378	0.24405	5.30128	1.14994e-07	2.36373e-06
Runx1	3128.19	1.05654	0.199299	5.30126	1.15005e-07	2.36373e-06
Usp47	2171.86	1.10017	0.207541	5.30099	1.15174e-07	2.36401e-06
Ninj1	173.019	-1.79214	0.33814	-5.3	1.15805e-07	2.37378e-06
Kdm7a	341.229	1.71119	0.322969	5.2983	1.16889e-07	2.39277e-06
Atp2b4	1538.2	1.08911	0.205581	5.2977	1.17269e-07	2.39732e-06
Prkg1	626.746	1.36199	0.257406	5.29124	1.21493e-07	2.48035e-06
Nav3	931.087	1.18927	0.224824	5.28978	1.22466e-07	2.49687e-06
Naa25	1154.12	1.27327	0.240954	5.28427	1.26204e-07	2.56964e-06
Fndc3b	2350.44	1.01365	0.191846	5.28367	1.2662e-07	2.57467e-06
Stk4	668.736	1.21825	0.230688	5.28094	1.2852e-07	2.60981e-06
Aurkaip1	304.978	-1.39186	0.2637	-5.27817	1.30478e-07	2.64604e-06
Tgs1	309.979	1.58052	0.299542	5.27646	1.31701e-07	2.66729e-06
Rpl9-ps4	70.8023	-2.4147	0.457785	-5.27475	1.32936e-07	2.68873e-06
Rpl19	566.439	-1.25345	0.237804	-5.27095	1.3572e-07	2.74139e-06
Dnm1l	432.671	1.59114	0.301961	5.26938	1.36887e-07	2.76131e-06
Bclaf1	860.136	1.13543	0.215698	5.26397	1.40975e-07	2.84002e-06
Tmsb4x	4170.17	-0.990608	0.188218	-5.26309	1.41657e-07	2.84998e-06
Gan	957.885	1.10497	0.209964	5.26266	1.41989e-07	2.85289e-06
Srp14	460.603	-1.23908	0.235575	-5.2598	1.44211e-07	2.88761e-06
Fam8a1	795.116	1.21295	0.230633	5.25924	1.4465e-07	2.88761e-06
Rai14	544.831	1.27903	0.24318	5.25961	1.44365e-07	2.88761e-06
Tnrc6b	1661.42	1.17599	0.223604	5.25922	1.44665e-07	2.88761e-06
Pdha1	2299.16	1.00537	0.191156	5.25942	1.44512e-07	2.88761e-06
Ubc	689.398	-1.12882	0.214791	-5.25544	1.4767e-07	2.94373e-06
Eif4a-ps4	1234.93	-1.03289	0.196559	-5.25483	1.48159e-07	2.94963e-06
Clic4	4950.65	0.958256	0.182495	5.25085	1.51398e-07	3.00624e-06
Atox1	241.389	-1.69331	0.322471	-5.25106	1.51226e-07	3.00624e-06
Gm22701	22.4154	-5.7803	1.10145	-5.24789	1.53851e-07	3.04702e-06
Cplane1	491.11	1.40679	0.268065	5.24795	1.53802e-07	3.04702e-06
Usp37	468.697	1.53692	0.292942	5.24652	1.55003e-07	3.06186e-06
Prrc2c	3771.4	1.21992	0.232516	5.24662	1.54917e-07	3.06186e-06
S100a10	1868.08	-1.10581	0.210805	-5.24565	1.55735e-07	3.07233e-06
Syne1	1783.47	1.07935	0.205852	5.24332	1.57712e-07	3.10732e-06
Akr7a5	246.831	-1.52737	0.291591	-5.23806	1.62275e-07	3.19309e-06
Irs1	3328.99	0.97628	0.186658	5.2303	1.69232e-07	3.32568e-06
D8Ertd738e	548.001	-1.23797	0.236736	-5.22931	1.70143e-07	3.33927e-06
Zbtb38	635.566	1.21634	0.232654	5.22809	1.7127e-07	3.35707e-06
Sdhd	889.363	-1.07909	0.206503	-5.22556	1.73626e-07	3.39887e-06
Gm26397	138.755	-4.42575	0.847275	-5.22351	1.75562e-07	3.42797e-06
Mrpl54	254.334	-1.71232	0.327806	-5.22357	1.75506e-07	3.42797e-06
Acap2	472.092	1.41453	0.270832	5.2229	1.76147e-07	3.43497e-06
Tpr	1056.69	1.2057	0.230859	5.22266	1.76372e-07	3.43497e-06
Cebpg	717.971	1.29237	0.247576	5.2201	1.78825e-07	3.47829e-06
Slc25a5	1257.45	-1.02133	0.195767	-5.21709	1.81757e-07	3.53082e-06
Zfp866	231.04	1.74602	0.33471	5.2165	1.82337e-07	3.53757e-06
Etfb	179.231	-1.59668	0.306105	-5.21613	1.82696e-07	3.54002e-06
Copb1	1148.68	1.28307	0.246061	5.21445	1.84368e-07	3.56789e-06
Plk2	2699.72	0.938067	0.179936	5.21333	1.85479e-07	3.58484e-06
Ier3	477.358	-1.43433	0.275226	-5.21144	1.87379e-07	3.61696e-06
Oaz1-ps	454.531	-1.23252	0.236535	-5.21075	1.88075e-07	3.6258e-06
Canx	4121.86	0.996658	0.191419	5.20669	1.92243e-07	3.69911e-06
Nars	3961.78	0.988203	0.189799	5.20657	1.92364e-07	3.69911e-06
Wdr83os	203.148	-1.6243	0.312229	-5.20226	1.96876e-07	3.78112e-06
Gm4149	320.801	-4.93518	0.948887	-5.20102	1.98197e-07	3.8017e-06
Pfdn1	264.245	-1.59754	0.307307	-5.19851	2.00896e-07	3.84862e-06
Resf1	619.251	1.28197	0.24663	5.19795	2.01496e-07	3.85525e-06
Spns1	357.142	-1.32193	0.254355	-5.19718	2.02331e-07	3.86638e-06
Pakap	3115.6	1.05064	0.202257	5.19458	2.05184e-07	3.91597e-06
Slc35b2	719.718	-1.12356	0.216308	-5.19425	2.05548e-07	3.91801e-06
Il6st	2749.23	1.02326	0.197015	5.19383	2.06008e-07	3.92188e-06
Tmem242	485.52	-1.18062	0.227323	-5.19356	2.06307e-07	3.92266e-06
Use1	540.675	-1.14251	0.220199	-5.18852	2.11976e-07	4.02543e-06
Selenos	347.707	-1.40309	0.27053	-5.18644	2.14351e-07	4.06547e-06
Map4k4	6262.8	0.959003	0.185021	5.18322	2.18091e-07	4.13125e-06
Zfp451	607.197	1.28386	0.247921	5.17848	2.23699e-07	4.23223e-06
Ccser2	403.173	1.42072	0.274514	5.17541	2.2741e-07	4.2971e-06
Jcad	387.066	1.35184	0.261763	5.16436	2.41259e-07	4.55314e-06
Gm3788	727.238	-1.36837	0.265144	-5.16086	2.45815e-07	4.63337e-06
Cast	988.955	1.21695	0.235842	5.16	2.46954e-07	4.64909e-06
Fbxl22	315.042	-1.79965	0.348801	-5.15952	2.47587e-07	4.65525e-06
Nedd4	13084.7	1.11724	0.216649	5.15692	2.51051e-07	4.71456e-06
Pum2	1347.29	1.03768	0.201233	5.15663	2.5143e-07	4.71585e-06
Tmpo	3121.61	1.08735	0.210882	5.1562	2.52007e-07	4.71766e-06
Atg101	216.345	-1.5175	0.294312	-5.1561	2.52145e-07	4.71766e-06
Yif1b	589.487	-1.31249	0.2546	-5.15513	2.53457e-07	4.73638e-06
Polr2e	724.84	-1.12431	0.218117	-5.15459	2.54185e-07	4.74417e-06
Slc25a10	445.662	-1.38167	0.268112	-5.15333	2.55906e-07	4.7646e-06
Xiap	346.047	1.55549	0.30183	5.15352	2.55639e-07	4.7646e-06
Ubr1	645.23	1.26484	0.245485	5.15243	2.57137e-07	4.78169e-06
Glg1	4010.56	1.04464	0.202777	5.15168	2.58162e-07	4.79488e-06
Cdh11	1507.44	1.09009	0.211814	5.14644	2.65478e-07	4.92477e-06
Gm12892	346.397	-1.59247	0.30967	-5.14249	2.71127e-07	5.02149e-06
Adam9	1183.45	1.21706	0.236675	5.14233	2.71352e-07	5.02149e-06
Noc3l	334.444	1.50902	0.293471	5.14196	2.71894e-07	5.02542e-06
Gm25541	26.1757	-6.30999	1.22858	-5.13601	2.80633e-07	5.18065e-06
Ythdc1	404.566	1.50858	0.293926	5.1325	2.85914e-07	5.27176e-06
Tbcb	594.376	-1.11586	0.217422	-5.13225	2.86305e-07	5.27258e-06
Tmem258	277.381	-1.38976	0.271055	-5.12722	2.94058e-07	5.40882e-06
Riok3	971.903	1.1954	0.233183	5.12645	2.95249e-07	5.42417e-06
Ubr2	1889.49	1.10672	0.215896	5.12618	2.95679e-07	5.42553e-06
Ap2s1	790.265	-1.05326	0.205485	-5.12574	2.96377e-07	5.43179e-06
Snord32a	38.5882	-7.64538	1.49201	-5.12423	2.98761e-07	5.46891e-06
Rps10-ps2	390.908	-1.6971	0.331292	-5.12267	3.01239e-07	5.50765e-06
Zfp507	698.728	1.155	0.225483	5.12237	3.0172e-07	5.50983e-06
Tenm3	3247.33	1.02891	0.200876	5.1221	3.02155e-07	5.51117e-06
Cdc73	623.953	1.34087	0.261981	5.1182	3.08473e-07	5.61295e-06
Bola2	225.989	-1.46561	0.286345	-5.11835	3.08227e-07	5.61295e-06
Rc3h1	604.487	1.206	0.23597	5.11082	3.20765e-07	5.81521e-06
Tle5	2117.42	-1.31421	0.257121	-5.11125	3.20035e-07	5.81521e-06
Heatr5a	1074.68	1.07043	0.209452	5.11061	3.21116e-07	5.81521e-06
Dlg1	858.698	1.11702	0.218567	5.11063	3.21081e-07	5.81521e-06
Amot	971.588	1.15441	0.225926	5.1097	3.22679e-07	5.83658e-06
Psmb2	690.288	-1.13878	0.223041	-5.10572	3.29541e-07	5.95363e-06
Tacc1	1749.36	1.04198	0.204202	5.10269	3.34862e-07	6.0426e-06
Usp15	586.995	1.2583	0.246633	5.10191	3.36236e-07	6.06021e-06
Suclg1	756.167	-1.06165	0.20821	-5.09894	3.4156e-07	6.14889e-06
Wtip	258.091	-1.37528	0.270033	-5.09301	3.52428e-07	6.33705e-06
Pin1	829.781	-1.055	0.207306	-5.08909	3.59794e-07	6.46187e-06
Gm22513	60.151	-2.6622	0.523716	-5.08329	3.70962e-07	6.6546e-06
Id3	438.373	-1.45067	0.285451	-5.08204	3.73396e-07	6.69037e-06
Ap1g1	1288.79	1.07127	0.210847	5.08078	3.75886e-07	6.72062e-06
Ireb2	765.06	1.18631	0.233491	5.08074	3.75966e-07	6.72062e-06
Tsen34	509.487	-1.16257	0.228874	-5.07953	3.7837e-07	6.75566e-06
Gm10250	249.798	-1.39194	0.274087	-5.07847	3.80479e-07	6.78535e-06
Myl9	878.796	-1.10685	0.217972	-5.07796	3.81519e-07	6.79595e-06
Rpl7a	1017.33	-1.0217	0.201216	-5.07764	3.82153e-07	6.79929e-06
Sos1	497.777	1.38973	0.27375	5.07666	3.84121e-07	6.82633e-06
Prkaa2	353.449	1.39414	0.274752	5.07418	3.8917e-07	6.908e-06
Mylf-ps	541.494	-1.16486	0.229587	-5.07374	3.90076e-07	6.91601e-06
Tent4b	395.993	1.43155	0.282167	5.07339	3.90782e-07	6.92047e-06
Mpv17l2	109.848	-1.95026	0.3846	-5.07089	3.95962e-07	7.00406e-06
Atp6v1f	313.605	-1.38152	0.272454	-5.07066	3.9643e-07	7.00421e-06
Zfp322a	338.522	1.53997	0.303858	5.06808	4.01858e-07	7.09188e-06
Mvd	509.63	-1.15561	0.22803	-5.06779	4.02455e-07	7.0942e-06
Rbms3	768.268	1.17395	0.231669	5.06733	4.03437e-07	7.10329e-06
Trim44	1069.12	1.21827	0.240632	5.0628	4.13153e-07	7.26595e-06
Zfhx4	660.521	1.2104	0.239147	5.06131	4.16389e-07	7.31443e-06
Vcl	6204.46	1.0102	0.199626	5.06046	4.18241e-07	7.33849e-06
Mapk6	1912.98	1.03948	0.205466	5.05916	4.21103e-07	7.38021e-06
mt-Rnr2	491.013	-3.03327	0.59964	-5.05848	4.2262e-07	7.39828e-06
Lats2	365.731	1.36234	0.269376	5.0574	4.25013e-07	7.43163e-06
Itsn2	623.262	1.26155	0.249487	5.05658	4.26838e-07	7.44645e-06
Chd1	503.852	1.36325	0.2696	5.05658	4.26836e-07	7.44645e-06
Pcdhb22	134.688	2.08475	0.412489	5.05408	4.32469e-07	7.53605e-06
Appl1	334.506	1.455	0.288022	5.0517	4.37889e-07	7.62178e-06
B3gat3	450.142	-1.32347	0.262148	-5.04857	4.45131e-07	7.73898e-06
Ugcg	1532.15	1.03369	0.204785	5.04772	4.47124e-07	7.76477e-06
Nmd3	404.387	1.36859	0.271256	5.04538	4.52625e-07	7.85133e-06
Sntb1	1213.32	1.00123	0.198461	5.04495	4.53629e-07	7.85981e-06
Samd8	912.878	1.07335	0.212871	5.04225	4.60084e-07	7.96258e-06
Ppp6r3	1144.97	1.22139	0.242333	5.04014	4.65193e-07	8.04187e-06
Aamdc	513.732	-1.23305	0.244801	-5.03694	4.73043e-07	8.16831e-06
Pop7	99.1146	-1.95552	0.38829	-5.03625	4.74735e-07	8.18823e-06
Gm5805	184.234	-1.52253	0.302347	-5.03572	4.7606e-07	8.2018e-06
Rpl3-ps1	1588.26	-0.935184	0.185721	-5.03542	4.76799e-07	8.20525e-06
Tspan4	695.84	-1.13629	0.225676	-5.03505	4.7773e-07	8.212e-06
Abi2	411.694	1.38537	0.275185	5.03431	4.79579e-07	8.23449e-06
Gm25687	29.5491	-7.66456	1.52359	-5.03059	4.88973e-07	8.38632e-06
Fat1	9356.73	1.01295	0.20166	5.02308	5.0848e-07	8.71109e-06
Galk1	1271.26	-0.983263	0.195912	-5.01889	5.197e-07	8.89329e-06
Nckap1	1021.37	1.21419	0.241956	5.01821	5.21558e-07	8.91507e-06
Oip5os1	731.857	1.14663	0.228526	5.0175	5.23469e-07	8.93771e-06
Snta1	692.161	-1.12251	0.223785	-5.016	5.27577e-07	8.99776e-06
Blvrb	178.416	-1.67152	0.333255	-5.01573	5.28318e-07	9.00031e-06
Vps13b	473.41	1.31965	0.26312	5.01541	5.29205e-07	9.00535e-06
Wdfy3	1663.97	1.03317	0.206047	5.01426	5.32372e-07	9.04914e-06
Mmgt1	245.557	1.71802	0.342657	5.01381	5.3364e-07	9.06058e-06
Socs4	269.222	1.63284	0.325693	5.01344	5.34665e-07	9.06788e-06
Arih1	994.074	1.20729	0.240897	5.01164	5.39679e-07	9.14273e-06
Ptbp3	860.313	1.10388	0.220403	5.00847	5.48636e-07	9.28415e-06
Luzp1	984.244	1.10091	0.219918	5.00601	5.55696e-07	9.39317e-06
Wnk1	3608.59	1.02218	0.204499	4.99844	5.77959e-07	9.75866e-06
Peak1	2168.43	1.15977	0.232137	4.99606	5.85124e-07	9.86871e-06
Gm6767	199.946	-1.5646	0.313345	-4.9932	5.93869e-07	1.00051e-05
Mrpl57	203.077	-1.50976	0.302524	-4.99055	6.02081e-07	1.01323e-05
Nme1	503.861	-1.31797	0.264114	-4.99014	6.03367e-07	1.01427e-05
Ptprk	849.979	1.12377	0.225233	4.98935	6.05816e-07	1.01614e-05
Rtn4	4241.42	1.00336	0.2011	4.98937	6.0577e-07	1.01614e-05
Acads	476.361	-1.21743	0.244017	-4.98912	6.06565e-07	1.01628e-05
Gm8186	40.0624	-3.21981	0.645447	-4.9885	6.08487e-07	1.01838e-05
Virma	896.496	1.11116	0.222769	4.98794	6.10261e-07	1.02023e-05
Ino80d	411.884	1.29631	0.26008	4.98428	6.21928e-07	1.03859e-05
Pogk	814.621	1.10483	0.221901	4.97894	6.39324e-07	1.06647e-05
Rtn2	1350.26	-1.17876	0.236812	-4.97762	6.43695e-07	1.07259e-05
Ppp3r1	679.519	1.20613	0.242347	4.97689	6.46128e-07	1.07547e-05
Tnks2	2136.77	1.16209	0.233546	4.97584	6.49645e-07	1.08014e-05
Gm22442	623.874	-3.58989	0.72161	-4.97483	6.53035e-07	1.08459e-05
Pkia	1853.76	0.969944	0.195063	4.97248	6.61034e-07	1.09668e-05
Itm2c	1355.33	-1.05471	0.212185	-4.97073	6.67026e-07	1.10542e-05
Rev3l	591.507	1.25085	0.251672	4.97017	6.68957e-07	1.10742e-05
Hbs1l	1008.3	1.20081	0.241695	4.96829	6.75469e-07	1.11698e-05
Nes	17762.5	0.950663	0.191512	4.96399	6.90584e-07	1.14074e-05
Ankfy1	1494.84	0.975555	0.196695	4.95974	7.05866e-07	1.16472e-05
Mib1	1010.18	1.15135	0.232199	4.95844	7.10616e-07	1.17129e-05
Sorbs2	1249.69	1.06192	0.214182	4.95806	7.12022e-07	1.17233e-05
Ppfibp1	2115.99	1.03295	0.208368	4.95732	7.14725e-07	1.17551e-05
Itsn1	2258.96	0.95635	0.192946	4.95655	7.17545e-07	1.17888e-05
Npm3	160.241	-1.77622	0.358388	-4.95614	7.19066e-07	1.1801e-05
Lyst	353.572	1.44485	0.291868	4.95035	7.40786e-07	1.21444e-05
Mpp5	320.778	1.66881	0.337401	4.94609	7.57208e-07	1.24003e-05
Exoc6	285.062	1.57472	0.318531	4.94371	7.66514e-07	1.25392e-05
Sema3a	676.441	1.23826	0.250514	4.94287	7.69818e-07	1.25797e-05
H2bc13	277.127	-4.61641	0.934113	-4.94202	7.73168e-07	1.2621e-05
Efr3a	682.638	1.31984	0.267121	4.94097	7.77348e-07	1.26756e-05
Usp8	615.803	1.18439	0.239725	4.94063	7.78707e-07	1.26842e-05
Zfp397	370.356	1.4477	0.293048	4.94014	7.80661e-07	1.27024e-05
Bod1l	338.389	1.54837	0.313541	4.93833	7.87946e-07	1.28073e-05
Secisbp2l	565.592	1.275	0.258335	4.93545	7.99667e-07	1.29839e-05
Osbpl8	394.033	1.40329	0.284365	4.93482	8.02242e-07	1.30119e-05
Septin11	7253.14	0.859161	0.174117	4.9344	8.03987e-07	1.30263e-05
Utp14b	392.048	1.33686	0.270963	4.93375	8.06654e-07	1.30556e-05
Tmem59	919.191	-1.0052	0.203846	-4.93117	8.1738e-07	1.32152e-05
Cnot1	2213	1.11209	0.225596	4.92953	8.24263e-07	1.32982e-05
Top2b	388.404	1.41961	0.287969	4.92973	8.23447e-07	1.32982e-05
Ipo5	1927.82	1.00292	0.203559	4.92693	8.35311e-07	1.34622e-05
Hmgcl	313.256	-1.26841	0.257474	-4.92634	8.37845e-07	1.34888e-05
Cox7c	97.4643	-1.99435	0.404957	-4.92484	8.44291e-07	1.35782e-05
Il1r1	542.098	1.1535	0.234262	4.92399	8.47958e-07	1.36084e-05
Enc1	1715.14	0.994517	0.201973	4.92401	8.47895e-07	1.36084e-05
Prrx1	1055.16	1.10207	0.223864	4.92294	8.52526e-07	1.36673e-05
Gmps	414.422	1.41157	0.286818	4.92148	8.58918e-07	1.37266e-05
Aldh1l2	2176.86	0.958056	0.194657	4.92177	8.57669e-07	1.37266e-05
Mrpl22	145.9	-1.70772	0.347008	-4.92127	8.59829e-07	1.37266e-05
Oga	1507.65	0.992391	0.201649	4.92138	8.59358e-07	1.37266e-05
Etf1	2493.19	1.1007	0.22371	4.92022	8.64457e-07	1.3786e-05
H3c13	264.061	-4.48731	0.912055	-4.92001	8.65414e-07	1.37869e-05
Anapc11	473.268	-1.13012	0.229752	-4.91887	8.70447e-07	1.38526e-05
Gm10819	91.8735	-2.19435	0.446172	-4.91817	8.73584e-07	1.3888e-05
Tk1	298.72	-1.38401	0.281693	-4.91317	8.96146e-07	1.42318e-05
Capn7	217.217	1.83955	0.374543	4.91144	9.04101e-07	1.43432e-05
Micos10	357.183	-1.32394	0.269595	-4.91085	9.06806e-07	1.43711e-05
Lin7c	398.179	1.47486	0.300367	4.9102	9.09821e-07	1.44039e-05
Dgkh	319.302	1.39409	0.28395	4.90962	9.12543e-07	1.4432e-05
Polr2i	251.694	-1.76689	0.359987	-4.9082	9.19143e-07	1.45213e-05
Cox8b	231.471	-1.42684	0.290772	-4.90708	9.24426e-07	1.45897e-05
Ptpa	2071.7	-0.888276	0.181042	-4.90647	9.2729e-07	1.46197e-05
Ube2s	477.399	-1.17556	0.239673	-4.90484	9.35039e-07	1.47266e-05
Nenf	130.653	-1.76919	0.361003	-4.90075	9.54699e-07	1.50207e-05
Gm12481	436.843	-1.13453	0.23152	-4.90035	9.5667e-07	1.50362e-05
H2bc9	624.423	-3.63965	0.742861	-4.8995	9.60815e-07	1.50858e-05
Ammecr1	1094.24	1.12292	0.229293	4.89735	9.71402e-07	1.52363e-05
Chd8	1657.38	1.01174	0.206626	4.89648	9.75681e-07	1.52877e-05
Unc5c	302.191	1.46567	0.299453	4.89449	9.85588e-07	1.5427e-05
Smad2	736.618	1.16894	0.238958	4.89185	9.98943e-07	1.5604e-05
Gm21992	79.4553	-2.3667	0.483801	-4.89189	9.98722e-07	1.5604e-05
Hspd1	1042.28	1.0441	0.213773	4.88413	1.03884e-06	1.6201e-05
Scd1	997.458	1.0291	0.210706	4.88405	1.03929e-06	1.6201e-05
Xpo4	422.732	1.41492	0.289733	4.88354	1.04197e-06	1.62261e-05
Rpl22	1645.26	-1.0208	0.209149	-4.88071	1.05705e-06	1.64442e-05
Lpar1	886.57	1.02874	0.210911	4.87761	1.07378e-06	1.66874e-05
Timm10	156.45	-1.57513	0.322997	-4.8766	1.07929e-06	1.6756e-05
Armcx4	1455.6	0.97971	0.200967	4.87498	1.08817e-06	1.68767e-05
Rap2c	295.843	1.43671	0.294739	4.87453	1.09069e-06	1.68984e-05
Ogt	1348	1.06535	0.218609	4.87333	1.09734e-06	1.69842e-05
Phpt1	95.2689	-1.93528	0.397143	-4.873	1.09918e-06	1.69954e-05
Fmr1	389.173	1.51788	0.311613	4.87106	1.11004e-06	1.71459e-05
Ttc37	303.419	1.46183	0.300264	4.8685	1.1245e-06	1.73517e-05
Tuba4a	994.279	-1.0347	0.212791	-4.86254	1.15892e-06	1.78647e-05
Ube2m	1463.17	-0.912063	0.187651	-4.86041	1.1714e-06	1.80389e-05
Tlk2	709.835	1.06794	0.219889	4.85672	1.19344e-06	1.83598e-05
Gnl3l	1079.57	0.985825	0.203021	4.85579	1.1991e-06	1.84282e-05
Mrps18a	296.993	-1.45569	0.299895	-4.85398	1.21007e-06	1.85779e-05
Spin1	1327.21	1.02351	0.210877	4.85361	1.21233e-06	1.8594e-05
Nup153	841.735	1.1143	0.229602	4.85319	1.21491e-06	1.86147e-05
Rnh1	2521.63	-0.858645	0.176979	-4.85167	1.22429e-06	1.87396e-05
Kmt2a	1574.22	1.11294	0.229501	4.84937	1.23857e-06	1.89391e-05
Ndufa8	449.613	-1.15049	0.237257	-4.84913	1.24003e-06	1.89424e-05
Abhd8	386.963	-1.17924	0.243327	-4.8463	1.25785e-06	1.91955e-05
Kdm5b	3176.97	0.958567	0.19813	4.83808	1.31101e-06	1.99866e-05
Ahcyl1	1480.43	1.0207	0.211209	4.83262	1.34747e-06	2.05081e-05
Ecpas	1177.59	1.2749	0.263814	4.83256	1.34791e-06	2.05081e-05
Iqgap1	3417.85	0.993577	0.205674	4.83084	1.35958e-06	2.0665e-05
Papola	1385.71	1.06034	0.219503	4.83063	1.36104e-06	2.06666e-05
Peg10	10092.7	0.960223	0.198859	4.82865	1.3746e-06	2.08517e-05
Fdps	165.212	-1.52239	0.315414	-4.82663	1.3886e-06	2.10431e-05
Csnk1g1	702.76	1.19358	0.247305	4.82636	1.39052e-06	2.10513e-05
Pet100	110.902	-1.84706	0.38276	-4.82563	1.3956e-06	2.11072e-05
Gm10269	243.089	-1.38961	0.287984	-4.82529	1.398e-06	2.11225e-05
Snhg1	485.356	-1.26523	0.262224	-4.825	1.40006e-06	2.11328e-05
Rps23-ps1	40.373	-3.24742	0.673187	-4.82395	1.40739e-06	2.12224e-05
Spred1	736.067	1.17307	0.243259	4.82233	1.41893e-06	2.13752e-05
Snx17	948.535	-0.956677	0.198446	-4.82083	1.42959e-06	2.15145e-05
Oaz1	1354.46	-0.933943	0.193739	-4.82063	1.43102e-06	2.15148e-05
Rmnd5a	607.298	1.19473	0.248022	4.81705	1.45697e-06	2.18833e-05
Top1	1271.01	1.0257	0.213042	4.81455	1.47535e-06	2.21375e-05
Six4	966.778	1.08104	0.224564	4.81394	1.47982e-06	2.21827e-05
Mrpl2	513.444	-1.08683	0.225781	-4.81366	1.48188e-06	2.21917e-05
Slc7a1	3776.07	0.966711	0.20104	4.80855	1.52027e-06	2.2722e-05
Nip7	523.255	-1.12751	0.234479	-4.80856	1.52024e-06	2.2722e-05
Hsf2	415.522	1.47963	0.307746	4.80795	1.52485e-06	2.27682e-05
Wdr75	551.303	1.3519	0.281313	4.80569	1.54222e-06	2.30049e-05
Sptan1	11940.8	0.920224	0.191516	4.80494	1.548e-06	2.30686e-05
Bad	252.832	-1.34453	0.279852	-4.80442	1.55197e-06	2.31052e-05
Eps15	721.807	1.18955	0.247686	4.80266	1.56571e-06	2.32869e-05
Marchf7	664.124	1.19822	0.249525	4.802	1.57091e-06	2.33414e-05
Celf1	2825.44	0.867917	0.180783	4.80088	1.5797e-06	2.34492e-05
Mpc2	127.129	-1.80902	0.377074	-4.79752	1.60641e-06	2.38224e-05
Supt4a	171.25	-1.48621	0.309803	-4.79727	1.60843e-06	2.38291e-05
Nsmce1	249.531	-1.3848	0.288775	-4.79542	1.62333e-06	2.40226e-05
Son	2432.55	1.011	0.210833	4.79526	1.62464e-06	2.40226e-05
Gm20302	24.9408	-7.15521	1.49328	-4.79161	1.65449e-06	2.44402e-05
Togaram1	345.877	1.33851	0.279408	4.79053	1.66341e-06	2.45483e-05
Ago2	6590.98	0.927661	0.193657	4.79022	1.66603e-06	2.4563e-05
Krit1	281.34	1.53192	0.319943	4.78811	1.68357e-06	2.47976e-05
Art1	415.538	-1.21517	0.253819	-4.78755	1.68832e-06	2.48435e-05
Mrpl33	279.933	-1.33982	0.279888	-4.78699	1.69303e-06	2.48889e-05
Nktr	896.562	1.11788	0.233535	4.78678	1.69479e-06	2.48906e-05
Rpp25l	219.946	-1.38736	0.289871	-4.78613	1.70024e-06	2.49468e-05
Dido1	1356.03	0.982674	0.205348	4.78542	1.70634e-06	2.5012e-05
Eda2r	934.168	1.00663	0.210363	4.78519	1.70826e-06	2.50161e-05
Actr2	1293.34	1.03552	0.216445	4.7842	1.71666e-06	2.5115e-05
Zfp317	333.88	1.43016	0.299193	4.78007	1.75238e-06	2.5613e-05
Dip2b	821.673	1.05108	0.219954	4.77864	1.76489e-06	2.57711e-05
Dennd4a	304.69	1.45003	0.303495	4.77777	1.77254e-06	2.5858e-05
Smg7	1521.26	1.04401	0.218567	4.7766	1.78287e-06	2.59216e-05
Txnip	927.238	0.959148	0.200818	4.77621	1.78626e-06	2.59216e-05
Jak1	1080.74	1.1482	0.240391	4.77637	1.78489e-06	2.59216e-05
Psd3	420.51	1.32591	0.277612	4.77612	1.78711e-06	2.59216e-05
Rb1	884.354	1.18241	0.247546	4.77652	1.78353e-06	2.59216e-05
Gpc4	2314.29	0.950863	0.199073	4.77646	1.78411e-06	2.59216e-05
Ppp1r12a	1092.79	1.14319	0.239373	4.77579	1.79007e-06	2.59398e-05
Pign	503.342	1.26237	0.264341	4.77553	1.79237e-06	2.59485e-05
St6galnac6	376.574	-1.21337	0.254325	-4.77092	1.83384e-06	2.65236e-05
Pacsin2	1984.52	0.941196	0.197382	4.7684	1.85697e-06	2.68327e-05
Gm37494	222.397	1.91612	0.401915	4.76749	1.86537e-06	2.69286e-05
Trim66	228.702	1.54505	0.324479	4.76164	1.92021e-06	2.7694e-05
Orc4	204.177	1.79927	0.377995	4.76005	1.93545e-06	2.78873e-05
Psma7	1266.55	-0.974469	0.204794	-4.7583	1.95228e-06	2.80767e-05
Prr14l	494.097	1.26907	0.266696	4.75847	1.95066e-06	2.80767e-05
Gm4617	207.106	-1.56023	0.328027	-4.7564	1.97072e-06	2.83151e-05
Cul4b	355.251	1.3525	0.284682	4.75093	2.02485e-06	2.90655e-05
Cox5b-ps	107.227	-1.93009	0.406642	-4.74641	2.0706e-06	2.96942e-05
Kmt2c	891.249	1.06193	0.223881	4.74329	2.10271e-06	3.01263e-05
Gm14513	22.0003	-6.07424	1.28067	-4.74302	2.10554e-06	3.01386e-05
Camk1	183.57	-1.4464	0.304968	-4.74278	2.10808e-06	3.01466e-05
9930021J03Rik	215.107	1.67295	0.352785	4.74211	2.11506e-06	3.0218e-05
Atp11b	194.154	1.7392	0.366852	4.74087	2.12802e-06	3.03746e-05
Snrpe	117.385	-1.82186	0.384326	-4.74041	2.13288e-06	3.04156e-05
Gm5905	216.314	-1.36281	0.287517	-4.73994	2.13782e-06	3.04574e-05
Hivep2	1277.39	1.14437	0.241652	4.73559	2.18419e-06	3.10843e-05
Gm6548	1071.34	2.58512	0.545911	4.73543	2.1859e-06	3.10843e-05
Calu	3992.38	0.876656	0.185217	4.73312	2.21098e-06	3.14116e-05
Ptpn14	1770.06	0.957518	0.202321	4.73267	2.2158e-06	3.14508e-05
Ppp1r9a	240.977	1.47047	0.310767	4.73174	2.22608e-06	3.15672e-05
Dnpep	941.595	-1.04982	0.222183	-4.72504	2.30071e-06	3.25952e-05
Rpl22-ps1	73.9698	-2.19728	0.465047	-4.72485	2.30287e-06	3.25954e-05
Eif3j1	175.855	1.7554	0.371676	4.72292	2.3248e-06	3.28753e-05
Patl1	586.304	1.17595	0.249215	4.71862	2.37448e-06	3.35467e-05
Ndufs6	225.81	-1.36379	0.289091	-4.71751	2.38753e-06	3.36998e-05
Pomp	552.102	-1.05097	0.223099	-4.71078	2.46767e-06	3.47666e-05
Setd5	2260.49	0.963523	0.204528	4.71096	2.46549e-06	3.47666e-05
Osbpl9	865.595	1.18421	0.251401	4.71045	2.47169e-06	3.4791e-05
Far1	417.774	1.43924	0.305816	4.70623	2.52337e-06	3.54856e-05
Ranbp9	656.678	1.15108	0.24462	4.70558	2.53147e-06	3.55667e-05
Tmem9	922.814	-0.986094	0.209574	-4.70523	2.53581e-06	3.55949e-05
Adss	460.727	1.36283	0.289742	4.7036	2.55613e-06	3.58141e-05
Ube4a	543.598	1.17464	0.249729	4.70367	2.55531e-06	3.58141e-05
Ndufa12-ps	95.6806	-1.92836	0.410139	-4.70173	2.57967e-06	3.61107e-05
Nudt16l1	405.893	-1.13067	0.240545	-4.70046	2.59573e-06	3.6302e-05
Cav3	1775.12	-0.912454	0.194297	-4.69618	2.65071e-06	3.7037e-05
Hspb1	1225.89	-1.00837	0.214748	-4.69559	2.65834e-06	3.71095e-05
Agap1	2777.78	0.862984	0.183831	4.69445	2.67326e-06	3.72836e-05
Mgp	1067.33	-1.22023	0.260111	-4.69117	2.71645e-06	3.78514e-05
Atrn	576.621	1.147	0.24454	4.69043	2.72632e-06	3.79542e-05
Gm22422	29.803	-4.30415	0.918077	-4.68823	2.75582e-06	3.83298e-05
Atxn1l	671.071	1.0335	0.22051	4.68686	2.77429e-06	3.85514e-05
Tcf20	2515.04	0.859143	0.183327	4.6864	2.78052e-06	3.86029e-05
Gm25835	269.69	-6.17624	1.318	-4.68607	2.785e-06	3.86298e-05
Pikfyve	305.251	1.34926	0.288016	4.68466	2.80421e-06	3.88588e-05
Fzd4	538.155	1.29761	0.277001	4.68449	2.80661e-06	3.88588e-05
Fis1	615.427	-1.06617	0.227833	-4.67962	2.87412e-06	3.97573e-05
Rps6	347.393	-1.1899	0.254365	-4.67791	2.89808e-06	4.00525e-05
Snx30	550.329	1.12385	0.24034	4.67609	2.92402e-06	4.03743e-05
Timm50	670.201	-1.08353	0.231751	-4.67542	2.93354e-06	4.04691e-05
Mfn1	523.163	1.12506	0.240722	4.67368	2.95848e-06	4.07762e-05
Ftl1-ps1	221.658	-1.36813	0.29275	-4.67338	2.96286e-06	4.07996e-05
Agl	3208.63	0.870486	0.186422	4.66943	3.02041e-06	4.15545e-05
Nedd8	719.035	-1.06098	0.227345	-4.66683	3.05878e-06	4.20444e-05
Cmtm7	189.767	-1.47208	0.315451	-4.6666	3.06224e-06	4.2054e-05
Pls3	1198.09	1.07026	0.229383	4.66582	3.07386e-06	4.21756e-05
Scarna17	25.3082	-3.99121	0.855496	-4.66538	3.08051e-06	4.22287e-05
Pdcd2	145.054	-1.55907	0.334272	-4.66407	3.10015e-06	4.24598e-05
Tbcc	288.583	-1.22979	0.263719	-4.66328	3.11214e-06	4.25857e-05
Aamp	1425.61	-0.890545	0.191004	-4.66245	3.12464e-06	4.26876e-05
Rab10	2006.47	0.962749	0.206508	4.66205	3.1308e-06	4.26876e-05
H2ac4	636.373	-3.10755	0.666517	-4.66237	3.12592e-06	4.26876e-05
Bdp1	321.82	1.46319	0.31384	4.66222	3.12809e-06	4.26876e-05
Ift80	256.53	1.48845	0.319356	4.66079	3.14992e-06	4.29099e-05
Slf2	1206.53	0.958624	0.205765	4.65883	3.18015e-06	4.32831e-05
Znhit1	277.583	-1.23272	0.264652	-4.6579	3.1945e-06	4.33621e-05
Nek1	235.34	1.58234	0.339703	4.65802	3.19271e-06	4.33621e-05
Exosc4	290.759	-1.25345	0.269084	-4.65819	3.19004e-06	4.33621e-05
Nbr1	1782.76	0.91841	0.197194	4.6574	3.20224e-06	4.34284e-05
Zc3hav1	637.164	1.17164	0.251599	4.65678	3.21187e-06	4.35203e-05
Dhx15	1608.46	1.12165	0.240906	4.65599	3.22428e-06	4.36495e-05
Lrpprc	1045.84	1.0761	0.231135	4.65573	3.22834e-06	4.36657e-05
Trappc8	402.338	1.29819	0.278859	4.65538	3.23391e-06	4.37022e-05
Atm	375.789	1.30785	0.281105	4.65252	3.27898e-06	4.4272e-05
Uchl1	894.443	-1.11883	0.240566	-4.65083	3.30595e-06	4.45966e-05
Zfp568	2537.31	0.835866	0.179766	4.64974	3.32353e-06	4.46687e-05
Ddx21	1705.73	0.95547	0.205494	4.64963	3.32525e-06	4.46687e-05
Atg2b	1014.03	0.982686	0.211327	4.65007	3.31818e-06	4.46687e-05
Ap3b1	1078.02	0.951893	0.204715	4.64984	3.32186e-06	4.46687e-05
Efna5	365.089	1.34792	0.2899	4.64959	3.32596e-06	4.46687e-05
Gm22486	20.0431	-4.93518	1.0617	-4.64839	3.3454e-06	4.48902e-05
Brwd1	1178.2	0.95088	0.204581	4.64793	3.35281e-06	4.495e-05
Anp32e	1525.79	0.99531	0.214161	4.64748	3.36022e-06	4.49703e-05
Msi2	3258.07	0.862012	0.185477	4.64753	3.35927e-06	4.49703e-05
Ddt	131.088	-1.92789	0.41492	-4.64641	3.37767e-06	4.51641e-05
Gm23238	22.3435	-7.08372	1.52507	-4.64485	3.40316e-06	4.5465e-05
H2ac12	47.9728	-2.703	0.581959	-4.64466	3.40638e-06	4.54681e-05
Yrdc	249.816	-1.28675	0.277318	-4.63998	3.48447e-06	4.64698e-05
Rprd2	652.666	1.11632	0.240677	4.63826	3.51363e-06	4.68177e-05
Atp6v0e	311.36	-1.32134	0.284912	-4.6377	3.52307e-06	4.69025e-05
Ptar1	408.448	1.28205	0.276469	4.63725	3.53078e-06	4.69641e-05
Hecw2	269.718	1.41938	0.306116	4.63674	3.53952e-06	4.70392e-05
Lman1	1383.25	0.93147	0.200919	4.63604	3.55144e-06	4.71564e-05
Tnnc1	22540.1	-0.834132	0.179963	-4.63502	3.56905e-06	4.7349e-05
Nek7	416.463	1.20685	0.260476	4.63325	3.59965e-06	4.76287e-05
Plxna2	2718.97	0.905511	0.195445	4.63308	3.60262e-06	4.76287e-05
Anapc1	2295.18	0.980224	0.211571	4.63308	3.60264e-06	4.76287e-05
Ndufa13	418.797	-1.23884	0.267378	-4.63328	3.59914e-06	4.76287e-05
Ubl5	291.594	-1.22335	0.264067	-4.63273	3.60878e-06	4.76685e-05
Tbc1d31	297.715	1.29393	0.279362	4.63174	3.62606e-06	4.78551e-05
Tpp2	717.942	1.15679	0.249841	4.63012	3.65461e-06	4.81902e-05
Cpd	926.144	1.19693	0.258545	4.62948	3.6659e-06	4.82973e-05
Macrod1	484.75	-1.11302	0.240666	-4.62473	3.75085e-06	4.93737e-05
Bmi1	340.046	1.34584	0.291246	4.62097	3.81941e-06	5.02329e-05
Dut	222.656	-1.34896	0.292093	-4.61826	3.8698e-06	5.08517e-05
Baz1a	693.083	1.1344	0.245783	4.61544	3.92263e-06	5.15014e-05
Ncoa1	1151.58	1.07097	0.232081	4.61463	3.938e-06	5.16587e-05
Snora78	28.302	-3.56286	0.772112	-4.61443	3.94169e-06	5.16626e-05
Tab2	1059.52	1.17439	0.254806	4.60897	4.04675e-06	5.29939e-05
Sec62	707.204	1.11639	0.242334	4.60682	4.08876e-06	5.34522e-05
Tgfbr1	295.813	1.37423	0.298295	4.60693	4.08654e-06	5.34522e-05
Scyl2	352.996	1.29307	0.280721	4.60627	4.09956e-06	5.35474e-05
Osbp	1416.56	0.931446	0.202284	4.60465	4.13164e-06	5.39202e-05
Mlf2	1570.99	-0.957974	0.208062	-4.60428	4.13888e-06	5.39685e-05
H4c14	2915.86	-1.07787	0.23427	-4.60096	4.20542e-06	5.47891e-05
Zfp719	161.942	1.74522	0.379374	4.60026	4.21964e-06	5.49274e-05
Ncor1	1432.87	1.04231	0.22659	4.59995	4.22583e-06	5.49611e-05
Arhgef12	1750.82	1.00734	0.219027	4.59917	4.2417e-06	5.51204e-05
Gm25813	100.095	-7.28669	1.58508	-4.59705	4.28518e-06	5.56379e-05
Wbp1	428.277	-1.09137	0.237444	-4.59633	4.29989e-06	5.57814e-05
Zim1	263.527	1.69289	0.368377	4.59552	4.31671e-06	5.59518e-05
Fam120a	2274.26	0.895095	0.194834	4.59415	4.34519e-06	5.62732e-05
Pigyl	110.988	-1.67885	0.365478	-4.59357	4.35736e-06	5.63828e-05
C1qbp	1212.37	-0.878967	0.191384	-4.5927	4.37556e-06	5.65703e-05
Psme2b	103.809	-1.75388	0.381906	-4.59244	4.38083e-06	5.65904e-05
Zfp369	417.313	1.26148	0.274702	4.59218	4.38635e-06	5.66137e-05
Atad2b	434.54	1.24103	0.270262	4.59197	4.39086e-06	5.66239e-05
Clock	312.057	1.44393	0.314519	4.59091	4.41324e-06	5.68643e-05
Stk17b	976.18	1.1458	0.249625	4.5901	4.43041e-06	5.69411e-05
Coprs	164.76	-1.45844	0.317719	-4.59036	4.4248e-06	5.69411e-05
Appbp2	927.96	1.05884	0.230671	4.59027	4.42675e-06	5.69411e-05
Dync1h1	12358.6	0.908194	0.197877	4.58968	4.43919e-06	5.70058e-05
Mrps16	253.426	-1.48232	0.323101	-4.58778	4.47976e-06	5.74783e-05
Commd2	280.804	-1.39187	0.303536	-4.58551	4.52879e-06	5.80585e-05
Cers6	1323.48	1.02513	0.223638	4.58388	4.56419e-06	5.84631e-05
Acsl1	694.782	1.00929	0.220201	4.58348	4.57304e-06	5.85272e-05
Plod2	1094.45	1.00362	0.21898	4.58314	4.58045e-06	5.85729e-05
Helz	814.967	0.99702	0.217599	4.58191	4.60744e-06	5.88686e-05
Dnttip2	529.003	1.35085	0.294993	4.57927	4.66608e-06	5.95678e-05
Uso1	1891.7	0.880087	0.192256	4.57768	4.70162e-06	5.99712e-05
Gm26165	19.661	-4.83038	1.05571	-4.57546	4.75175e-06	6.056e-05
Cask	825.638	0.998326	0.218211	4.57505	4.76096e-06	6.06266e-05
Cct7	3594.32	-0.847378	0.18532	-4.57252	4.81886e-06	6.13127e-05
Stard13	1326.91	0.907424	0.198491	4.57162	4.83962e-06	6.15254e-05
Fem1b	1831.46	1.01044	0.221129	4.56946	4.8899e-06	6.21128e-05
Sp1	982.413	1.1195	0.24502	4.56901	4.9003e-06	6.2193e-05
Chd6	736.425	1.11743	0.244612	4.56819	4.91951e-06	6.23848e-05
Rpl39-ps	285.641	-1.62662	0.356273	-4.56567	4.97898e-06	6.30865e-05
Znhit3	119.899	-1.69664	0.371665	-4.56498	4.99535e-06	6.32412e-05
Fosl2	2380.44	0.845383	0.185249	4.5635	5.0309e-06	6.36384e-05
Pcyt1a	785.421	1.05193	0.230524	4.5632	5.03808e-06	6.36764e-05
Zfp68	307.724	1.43283	0.314072	4.56212	5.06396e-06	6.39503e-05
Jund	1365.41	-1.21766	0.266923	-4.56185	5.07044e-06	6.39791e-05
Slc5a3	192.71	1.57334	0.345164	4.55824	5.15847e-06	6.50262e-05
Phf6	294.365	1.37924	0.302592	4.5581	5.16196e-06	6.50262e-05
Pycr2	223.755	-1.28673	0.282401	-4.55637	5.20452e-06	6.55082e-05
Eif2s3x	548.226	1.09421	0.24016	4.55619	5.20896e-06	6.55099e-05
Lpgat1	653.29	1.16639	0.256033	4.55561	5.22329e-06	6.56358e-05
Clpp	283.295	-1.21532	0.266789	-4.55537	5.2294e-06	6.56585e-05
Gm8566	119.975	-1.64757	0.36172	-4.55484	5.24265e-06	6.57706e-05
Ncl	2632.48	0.989891	0.217375	4.55383	5.26777e-06	6.60314e-05
Ubn2	634.238	1.05638	0.23201	4.55319	5.28385e-06	6.61785e-05
Gm27483	66.498	-2.25645	0.495782	-4.55129	5.33174e-06	6.67234e-05
Steap2	384.958	1.25574	0.276046	4.54902	5.38966e-06	6.73929e-05
Pank3	466.946	1.32842	0.292034	4.54883	5.3945e-06	6.7398e-05
Gm5963	66.5695	-2.23272	0.490854	-4.54864	5.39942e-06	6.74043e-05
Rragd	919.085	0.975847	0.214612	4.54702	5.44108e-06	6.78687e-05
Gm22748	39.9109	-2.80468	0.616883	-4.54653	5.45374e-06	6.79709e-05
Hmcn1	392.958	1.26555	0.278384	4.54606	5.46583e-06	6.80659e-05
Zfp146	517.481	1.14585	0.252175	4.54386	5.52341e-06	6.87267e-05
Tut4	521.106	1.17483	0.258625	4.54259	5.55672e-06	6.90847e-05
Rnf11	1980.25	0.905047	0.199253	4.5422	5.56713e-06	6.91578e-05
Fam171b	434.532	1.19453	0.263016	4.54166	5.58122e-06	6.92763e-05
Ufc1	362.257	-1.14265	0.25186	-4.53683	5.71054e-06	7.08237e-05
Pten	637.48	1.0363	0.228443	4.53637	5.72321e-06	7.09231e-05
Dcx	474.734	1.24785	0.275287	4.5329	5.81791e-06	7.20381e-05
Ddx39b	2592.41	-0.816883	0.18023	-4.53245	5.83028e-06	7.21326e-05
Elof1	320.901	-1.22011	0.269308	-4.53055	5.88312e-06	7.27273e-05
Ubald2	109.118	-1.83697	0.405612	-4.52889	5.9295e-06	7.32412e-05
Mier1	379.399	1.25132	0.276342	4.52818	5.94953e-06	7.33695e-05
Igf2r	8682.21	0.857669	0.189403	4.52828	5.94665e-06	7.33695e-05
Fmnl2	409.135	1.29453	0.285953	4.52708	5.98055e-06	7.36328e-05
Chd9	391.903	1.21634	0.26868	4.52709	5.9802e-06	7.36328e-05
Pou2f1	319.631	1.31251	0.289991	4.52605	6.00959e-06	7.39306e-05
Ndufb6	457.444	-1.14577	0.25319	-4.52534	6.02977e-06	7.41189e-05
Plaat3	400.333	-1.08546	0.239905	-4.52456	6.05212e-06	7.43337e-05
Cisd1	123.539	-1.62509	0.359372	-4.52202	6.12512e-06	7.51697e-05
Kmt2e	1048.69	1.06566	0.235828	4.51882	6.21862e-06	7.62558e-05
Septin2	2672.54	0.962203	0.212979	4.51783	6.24778e-06	7.65516e-05
Rnf150	771.825	1.02232	0.226368	4.51617	6.29672e-06	7.70892e-05
Slc38a2	3793.19	0.836103	0.185562	4.50578	6.61289e-06	8.08951e-05
Gm6467	182.264	-1.44172	0.320041	-4.5048	6.64341e-06	8.12031e-05
Rpl27a	953.992	-1.00835	0.223867	-4.50423	6.66137e-06	8.13573e-05
Cox5a	920.878	-0.933825	0.207366	-4.50328	6.69128e-06	8.16572e-05
Lrrc8d	526.265	1.16983	0.259806	4.50271	6.70926e-06	8.17673e-05
Zkscan1	758.376	1.05216	0.233675	4.50265	6.71104e-06	8.17673e-05
Ggnbp2	656.112	1.09348	0.242921	4.50137	6.75175e-06	8.21975e-05
Usp31	507.923	1.15035	0.2556	4.50057	6.77705e-06	8.23739e-05
Ano6	1242.69	0.901722	0.200353	4.50067	6.774e-06	8.23739e-05
Vcpip1	570.063	1.21001	0.268903	4.49981	6.80128e-06	8.26024e-05
Abcc9	518.547	1.14384	0.254215	4.49948	6.81188e-06	8.26653e-05
Psma4	619.81	-1.11272	0.247487	-4.49607	6.92197e-06	8.39344e-05
Eif4e	645.187	1.17486	0.261336	4.49559	6.93775e-06	8.40413e-05
Clec2d	213.335	-1.43717	0.319694	-4.49546	6.94182e-06	8.40413e-05
Aak1	947.906	1.00626	0.223954	4.49316	7.01753e-06	8.48903e-05
Tspo	611.39	-2.59675	0.578062	-4.49217	7.05007e-06	8.52163e-05
Mcrip2	73.7555	-1.95827	0.435983	-4.49162	7.06828e-06	8.53687e-05
Nt5c	206.018	-1.30087	0.289835	-4.48831	7.17918e-06	8.66394e-05
Utp20	540.359	1.24242	0.276923	4.48651	7.23978e-06	8.73015e-05
Ptp4a2	3739.97	0.88196	0.196595	4.48618	7.25105e-06	8.73683e-05
Ptpn12	716.681	1.20335	0.268259	4.48578	7.26474e-06	8.74305e-05
Etv1	256.773	1.32892	0.296258	4.48569	7.2677e-06	8.74305e-05
Gm13777	20.0392	-4.42514	0.986618	-4.48516	7.28599e-06	8.75814e-05
Pwwp3b	435.381	1.21594	0.271281	4.48222	7.38715e-06	8.87273e-05
Terc	17.9582	-5.27441	1.17686	-4.48178	7.40236e-06	8.87375e-05
Thap3	183.615	-1.52139	0.339461	-4.48179	7.40204e-06	8.87375e-05
Scaf8	699.171	1.10979	0.247627	4.48169	7.40548e-06	8.87375e-05
Lamp2	1363.08	0.975211	0.217673	4.48016	7.4587e-06	8.93051e-05
Gm23973	45.2395	-2.66026	0.594097	-4.47782	7.54107e-06	9.02203e-05
Asxl2	549.87	1.06254	0.237316	4.4773	7.55929e-06	9.03673e-05
Rnf213	1916.7	1.00249	0.223931	4.47678	7.57766e-06	9.05159e-05
Gli3	1092.9	0.974444	0.21774	4.47526	7.63168e-06	9.10897e-05
Cldn12	523.723	1.04207	0.232904	4.47426	7.6675e-06	9.14456e-05
Gm14173	24.5413	-3.71501	0.830428	-4.47361	7.6909e-06	9.15813e-05
Hist1h2al	16.3601	-5.92712	1.32487	-4.47373	7.68663e-06	9.15813e-05
Tmem37	107.816	-1.7613	0.393775	-4.47286	7.71799e-06	9.1832e-05
Api5	859.405	1.09925	0.245806	4.47201	7.74886e-06	9.20555e-05
Med14	1067.22	1.03351	0.231101	4.47214	7.74416e-06	9.20555e-05
Ddx46	761.513	1.05861	0.236742	4.47159	7.76387e-06	9.21619e-05
Iah1	448.831	-1.04612	0.234103	-4.46865	7.8714e-06	9.33656e-05
Sec23ip	1253.88	0.90958	0.203581	4.46791	7.8987e-06	9.36165e-05
Bnc2	968.036	0.93518	0.209367	4.4667	7.94371e-06	9.40767e-05
Lama4	1374.16	0.978363	0.219097	4.46543	7.99092e-06	9.45623e-05
Pcdh18	380.916	1.34446	0.301129	4.46472	8.01733e-06	9.47277e-05
Map4k5	466.674	1.12381	0.251706	4.46479	8.01492e-06	9.47277e-05
Nrp2	1196.84	0.879492	0.197009	4.46423	8.03571e-06	9.48713e-05
Ralgapa1	452.525	1.17841	0.264066	4.46255	8.09882e-06	9.55422e-05
Msrb3	760.977	1.04308	0.233772	4.46196	8.12149e-06	9.57356e-05
Gm14165	274.943	-1.35247	0.303202	-4.46061	8.1725e-06	9.60395e-05
Get4	513.833	-1.11394	0.24971	-4.46095	8.15976e-06	9.60395e-05
Marchf6	1363.57	0.965263	0.216396	4.46062	8.1721e-06	9.60395e-05
Asap1	755.497	1.00939	0.22629	4.46061	8.17249e-06	9.60395e-05
Ndufaf3	207.189	-1.35506	0.303798	-4.46041	8.18029e-06	9.60569e-05
Magoh	205.241	-1.4126	0.316803	-4.45893	8.23709e-06	9.66493e-05
Txn2	812.027	-1.04722	0.234877	-4.45861	8.24948e-06	9.67202e-05
Endog	70.2436	-2.22783	0.499745	-4.45794	8.27523e-06	9.69475e-05
Ifi27	360.31	-1.17623	0.263935	-4.45651	8.33059e-06	9.7521e-05
Sec63	704.593	1.15143	0.25849	4.45444	8.41134e-06	9.83907e-05
Commd4	106.082	-1.78237	0.400379	-4.45169	8.5197e-06	9.95817e-05
Ndufc2	370.996	-1.14061	0.256241	-4.45131	8.53471e-06	9.96807e-05
Frmd4a	1432.63	0.897649	0.201668	4.45113	8.54214e-06	9.96911e-05
Plag1	295.657	1.33634	0.300433	4.44805	8.66536e-06	0.000101052
Snrnp25	147.612	-1.50956	0.33955	-4.44576	8.75809e-06	0.000102055
Mir100hg	1001.31	0.959486	0.215884	4.44444	8.812e-06	0.000102605
Snhg12	196.691	-1.33183	0.299737	-4.44332	8.85821e-06	0.000103064
Bmp2k	411.38	1.22995	0.276823	4.44308	8.86819e-06	0.000103101
Fgf9	262.949	1.30375	0.293469	4.44253	8.89059e-06	0.000103283
Cdk2ap2	223.083	-1.38627	0.312098	-4.44176	8.92251e-06	0.000103575
Srgap2	1063.69	0.957005	0.215556	4.43971	9.00818e-06	0.000104489
Smdt1	623.666	-1.0274	0.23144	-4.43915	9.03139e-06	0.000104653
Ydjc	122.402	-1.68699	0.380034	-4.43904	9.03604e-06	0.000104653
Ate1	568.125	1.09858	0.247649	4.43604	9.1627e-06	0.00010604
Nuak1	4124.1	0.810117	0.182649	4.43538	9.19094e-06	0.000106205
Mrpl40	246.026	-1.28161	0.288947	-4.43545	9.18789e-06	0.000106205
Golph3	804.624	0.96586	0.21778	4.43503	9.20602e-06	0.000106298
D5Ertd579e	627.863	1.07788	0.243368	4.42901	9.46679e-06	0.000109227
H2aj	194.271	-1.35789	0.306693	-4.42753	9.53192e-06	0.000109895
Banf1	782.875	-0.913604	0.206517	-4.42387	9.6948e-06	0.000111688
AI413582	91.7047	-1.85529	0.419558	-4.42201	9.77866e-06	0.000112569
Brk1	922.731	-0.93531	0.211603	-4.42011	9.86485e-06	0.00011339
Gja1	910.25	1.02035	0.230835	4.42025	9.85845e-06	0.00011339
Rps23	240.116	-1.54325	0.349345	-4.41756	9.98236e-06	0.000114654
Ppp4c	1003.11	-0.873031	0.197655	-4.41695	1.00105e-05	0.00011489
Rxrb	562.726	-0.983634	0.222713	-4.41659	1.0027e-05	0.000114993
Uhrf1bp1l	443.009	1.18674	0.268758	4.41566	1.00703e-05	0.000115404
Cul2	419.575	1.15091	0.260674	4.41514	1.00943e-05	0.000115591
Iars	3443.42	0.882443	0.199918	4.41402	1.01467e-05	0.000116103
Snora21	20.4381	-5.2252	1.18407	-4.41292	1.01987e-05	0.000116612
Phf5a	336.491	-1.13283	0.256758	-4.41205	1.02395e-05	0.00011699
Usp7	1112.23	0.91425	0.207303	4.41022	1.03265e-05	0.000117895
Papolg	191.635	1.56603	0.355246	4.4083	1.04185e-05	0.000118857
Ttc39b	608.816	1.01668	0.230666	4.40759	1.04529e-05	0.00011916
Epc2	273.801	1.32168	0.299998	4.40562	1.05482e-05	0.000119988
Mtdh	1206.78	0.880521	0.199857	4.40575	1.05419e-05	0.000119988
Arid2	735.783	1.03946	0.23594	4.4056	1.05491e-05	0.000119988
Xpo7	841.998	1.04492	0.237203	4.40519	1.0569e-05	0.000120124
Gm8971	25.2421	-3.76463	0.854726	-4.40449	1.06034e-05	0.000120425
Arf1	2709.33	-0.798286	0.181343	-4.40208	1.07219e-05	0.00012168
Rpl14-ps1	1579.62	-0.910076	0.206765	-4.40149	1.07509e-05	0.000121918
Hspa4	3293.26	0.85197	0.193582	4.40108	1.07712e-05	0.000122057
Rcor1	697.631	1.00866	0.229205	4.40068	1.07912e-05	0.000122108
Gpbp1	494.744	1.19572	0.271714	4.40067	1.07917e-05	0.000122108
Musk	1306.7	0.859691	0.195439	4.39876	1.08871e-05	0.000123004
Dusp11	1280.16	0.880259	0.200115	4.39876	1.0887e-05	0.000123004
Ube2g1	432.937	1.18355	0.269136	4.3976	1.09452e-05	0.00012357
Sema6b	242.252	-1.24899	0.284062	-4.39688	1.09816e-05	0.000123889
Cep120	388.795	1.11057	0.252611	4.39638	1.10073e-05	0.000124087
Osgep	242.361	-1.30175	0.296187	-4.39504	1.10753e-05	0.000124761
Efnb2	520.353	1.09232	0.248615	4.39364	1.1147e-05	0.000125384
Pdpk1	1121.48	0.953806	0.21708	4.39379	1.11391e-05	0.000125384
Abcb7	195.524	1.53182	0.348717	4.39274	1.11931e-05	0.000125809
Setd7	1204.11	0.929508	0.211778	4.38906	1.13841e-05	0.000127861
Eea1	280.068	1.50123	0.342201	4.38698	1.14935e-05	0.000128995
Lgr4	327.045	1.24659	0.284171	4.38677	1.15049e-05	0.000129027
Cdk17	775.818	1.00284	0.228817	4.38271	1.17212e-05	0.000131357
Gab2	614.712	1.02189	0.233226	4.38156	1.17831e-05	0.000131953
Tmem106b	351.965	1.25481	0.286572	4.37869	1.19396e-05	0.000133608
Ubp1	1096.19	0.993066	0.226859	4.37746	1.2007e-05	0.000134264
Ddost	1995.98	-0.885902	0.202404	-4.3769	1.20377e-05	0.000134508
Cdk12	648.961	1.04587	0.239212	4.37216	1.23025e-05	0.000137365
Map4	8490.86	0.846692	0.193736	4.37034	1.24054e-05	0.000138413
Dnlz	305.647	-1.13513	0.259933	-4.36699	1.25972e-05	0.000140245
Gm4735	686.954	-1.15399	0.264244	-4.36714	1.25884e-05	0.000140245
Capg	622.603	-1.02385	0.234446	-4.3671	1.25909e-05	0.000140245
Taf1	405.565	1.18122	0.270547	4.36603	1.26524e-05	0.000140757
Spg11	551.039	0.995365	0.228	4.36564	1.26753e-05	0.000140909
Thoc2	424.359	1.34009	0.306996	4.36517	1.27025e-05	0.000141108
Nbl1	1231.71	-0.861159	0.197323	-4.36421	1.27585e-05	0.000141626
Mob1b	503.637	1.30371	0.298772	4.36357	1.27959e-05	0.000141836
Mxd3	179.461	-1.37612	0.315361	-4.36362	1.27927e-05	0.000141836
Thap12	697.804	0.945773	0.216954	4.35933	1.30461e-05	0.000144477
Lcor	755.582	0.969311	0.222359	4.35921	1.30532e-05	0.000144477
Snrpc	292.283	-1.2359	0.283866	-4.35383	1.33777e-05	0.000147961
Myl4	31671.4	-0.722359	0.16592	-4.35365	1.33889e-05	0.000147978
Nup160	378.123	1.17889	0.270805	4.35329	1.34112e-05	0.000148116
Cks1b	269.337	-1.39238	0.319995	-4.35125	1.35365e-05	0.000149377
Nupr1	876.497	-1.00262	0.230429	-4.35111	1.3545e-05	0.000149377
Aplp2	961.127	1.04576	0.240418	4.34975	1.36291e-05	0.000150196
Cacna2d1	1137.93	0.923915	0.212452	4.34883	1.36868e-05	0.000150723
Tulp4	3305.54	0.830132	0.190957	4.34722	1.37874e-05	0.000151721
Slc25a36	383.814	1.27524	0.293477	4.34529	1.39094e-05	0.000152953
Dicer1	418.044	1.18411	0.272573	4.3442	1.39785e-05	0.000153603
Jtb	147.616	-1.48299	0.341394	-4.34391	1.39967e-05	0.000153691
Satb2	206.921	1.39955	0.322209	4.3436	1.40165e-05	0.000153798
Tcap	626.164	-0.983159	0.226454	-4.34153	1.41494e-05	0.000155144
Kdm5a	873.761	0.957614	0.220603	4.3409	1.41901e-05	0.000155479
Kdm2a	1893.72	0.893604	0.205908	4.33982	1.42601e-05	0.000156134
4931406P16Rik	1162.26	0.925479	0.213327	4.33831	1.43584e-05	0.000157096
Rpl10a-ps1	797.03	-0.957618	0.220833	-4.33638	1.44847e-05	0.000158365
Dmxl1	333.166	1.32205	0.305209	4.33163	1.48012e-05	0.000161709
Lsm8	121.029	-1.61821	0.373667	-4.33063	1.48682e-05	0.000162325
Acsl3	997.531	0.917052	0.211885	4.32806	1.50428e-05	0.000164113
Mast4	1763.36	0.852013	0.196871	4.32778	1.50621e-05	0.000164206
Gm5312	18.94	-4.08504	0.944835	-4.32355	1.53541e-05	0.00016727
Fxr1	1570.14	0.980146	0.226728	4.323	1.53925e-05	0.000167568
Sox4	1964.59	0.820594	0.190003	4.31886	1.56839e-05	0.000170619
Jmy	547.593	1.03837	0.240649	4.31486	1.59706e-05	0.000173613
Amotl1	3803.58	0.767411	0.177869	4.31449	1.59975e-05	0.000173782
Smc3	373.034	1.30077	0.301531	4.31388	1.60417e-05	0.000174137
Arl5a	529.804	1.06137	0.246071	4.31325	1.60869e-05	0.000174412
Gm9892	203.576	1.53027	0.354786	4.31321	1.60899e-05	0.000174412
Tmem134	395.766	-1.22078	0.283049	-4.31294	1.61095e-05	0.000174501
Sema5a	612.155	1.03208	0.23937	4.31164	1.62049e-05	0.000175409
Clta	1353.02	-0.860944	0.199695	-4.31129	1.62302e-05	0.000175434
Tmem120a	176.902	-1.43091	0.331896	-4.31133	1.62278e-05	0.000175434
Gnaq	693.465	0.96838	0.224663	4.31037	1.62982e-05	0.000176044
Stc2	741.557	1.03185	0.239401	4.31013	1.6316e-05	0.000176111
Nvl	490.978	1.06143	0.246277	4.3099	1.63331e-05	0.000176171
Ubr4	7648.73	0.785468	0.182258	4.30964	1.6352e-05	0.00017625
Top2a	1671.44	0.982935	0.228133	4.30861	1.6428e-05	0.000176944
Errfi1	1466.56	0.860132	0.199658	4.30802	1.6472e-05	0.000177292
Tbc1d8b	213.392	1.55248	0.360428	4.30731	1.65254e-05	0.000177741
Ppp1ca	3721.11	-0.770397	0.178901	-4.30627	1.66031e-05	0.000178451
Acvr2a	433.4	1.21582	0.28238	4.30561	1.66527e-05	0.000178858
Pmm1	169.645	-1.35107	0.313852	-4.3048	1.67139e-05	0.000179389
Ssr2	1469.56	-0.805849	0.187255	-4.30349	1.68131e-05	0.000180326
Rps25-ps1	103.32	-1.67122	0.388561	-4.30106	1.69982e-05	0.000182184
Ccdc85b	230.824	-1.25654	0.292205	-4.30019	1.7065e-05	0.000182771
Hspa4l	582.008	1.11851	0.260142	4.29962	1.7109e-05	0.000183113
Zfp426	164.679	1.80572	0.420078	4.29854	1.71928e-05	0.000183881
Mymx	1972.45	-0.883604	0.205605	-4.29758	1.72672e-05	0.000184547
Snord49b	28.6035	-3.37919	0.786617	-4.29586	1.74021e-05	0.000185858
Oxct1	911.48	0.910043	0.211982	4.29301	1.76266e-05	0.000188124
Eef1d	1862.01	-0.824766	0.192192	-4.29136	1.7758e-05	0.000189394
Fry	772.281	0.990889	0.230965	4.2902	1.78509e-05	0.000190251
Ifitm2	453.166	-1.18444	0.276108	-4.28976	1.78862e-05	0.000190495
Rif1	265.996	1.71705	0.400561	4.28661	1.81423e-05	0.000192777
Mdh2	3723.52	-0.870157	0.202999	-4.2865	1.81511e-05	0.000192777
Fbxl6	280.27	-1.16876	0.272641	-4.28682	1.81249e-05	0.000192777
Polr2g	390.771	-1.14059	0.266072	-4.28678	1.8128e-05	0.000192777
Nmt2	504.505	1.05205	0.245493	4.28549	1.8234e-05	0.000193522
Tspyl4	265.042	1.2396	0.289285	4.28505	1.82698e-05	0.000193766
Plpp7	736.154	-1.0451	0.243933	-4.28439	1.83245e-05	0.000194149
Dnajc5	2559.26	0.814495	0.190112	4.2843	1.83313e-05	0.000194149
Mob1a	966.128	0.897909	0.209617	4.28357	1.83921e-05	0.000194657
Asxl1	1708.93	0.859279	0.200617	4.28318	1.84239e-05	0.000194859
0610012G03Rik	145.035	-1.63192	0.38104	-4.2828	1.84552e-05	0.000195054
Dcaf1	640.195	1.05515	0.246407	4.28217	1.85081e-05	0.000195478
Syncrip	1274.09	0.923431	0.215697	4.28116	1.85925e-05	0.000196233
Fth1	7016.39	-0.908754	0.212325	-4.28002	1.86876e-05	0.0001971
Atl3	549.311	1.07298	0.250717	4.27963	1.87203e-05	0.000197308
Glmp	619.976	-1.01222	0.236556	-4.279	1.87737e-05	0.000197734
Ywhaz	3172.02	0.769994	0.179967	4.27853	1.88135e-05	0.000198017
Ostf1	303.264	-1.1159	0.26088	-4.27743	1.89065e-05	0.000198858
N4bp2l2	444.19	1.1372	0.265977	4.27557	1.90647e-05	0.000200383
Rab8b	261.24	1.33469	0.312382	4.27262	1.93192e-05	0.000202918
Gm28653	1777.6	0.870861	0.203869	4.27168	1.94008e-05	0.000203635
Zfp24	427.153	1.09214	0.255737	4.27055	1.94989e-05	0.000204524
Atp6v0c	457.577	-1.2886	0.301817	-4.26947	1.95939e-05	0.000205378
Col4a3bp	619.031	0.988665	0.231604	4.26877	1.96554e-05	0.000205882
Pds5b	632.382	1.18963	0.278781	4.26724	1.97908e-05	0.000207157
Polr2h	137.758	-1.45652	0.341349	-4.26695	1.98164e-05	0.000207283
Gm4613	11.0352	-7.53731	1.76674	-4.26623	1.98805e-05	0.00020781
Hmgn2	314.888	-1.10961	0.260252	-4.26362	2.01145e-05	0.000210112
Mbtps2	231.363	1.45721	0.341831	4.26295	2.01749e-05	0.000210599
Reep3	559.977	1.01983	0.239256	4.26252	2.02135e-05	0.000210858
Abhd2	1464.26	0.883752	0.20737	4.26171	2.02867e-05	0.000211476
Zranb2	357.126	1.27897	0.300142	4.2612	2.03332e-05	0.000211671
Gnb2	3192.57	-0.799975	0.18773	-4.26129	2.03246e-05	0.000211671
Hyal2	491.364	-1.07043	0.251273	-4.26003	2.04403e-05	0.00021264
Sac3d1	59.8558	-2.26962	0.532798	-4.25981	2.04599e-05	0.000212699
Ssna1	349.903	-1.07687	0.252829	-4.25929	2.05079e-05	0.000213053
Tgfb3	3440.15	0.779485	0.183102	4.25711	2.07086e-05	0.000214991
Tmem170b	119.475	1.89322	0.444861	4.25576	2.08339e-05	0.000216145
Traf6	260.903	1.23406	0.290015	4.25517	2.08886e-05	0.000216417
Itch	419.473	1.10447	0.25955	4.25532	2.08747e-05	0.000216417
Lrp6	1219.97	0.86447	0.2032	4.25428	2.09724e-05	0.000217138
Ccdc141	1617.2	0.819032	0.192602	4.25246	2.11431e-05	0.000218757
Tasor2	478.002	1.20671	0.283955	4.24963	2.14122e-05	0.00022139
Cdkn2d	185.392	-1.30608	0.307669	-4.24507	2.18525e-05	0.000225789
Eif4g1	8384.84	0.752344	0.177319	4.24289	2.20663e-05	0.000227844
Zkscan8	176.888	1.55733	0.367198	4.24111	2.22422e-05	0.000229504
Pi4ka	931.617	0.878987	0.207267	4.24085	2.22673e-05	0.000229608
Tmem205	99.6943	-1.79717	0.423848	-4.24013	2.23386e-05	0.000230187
Uba52	90.1183	-1.77651	0.419084	-4.23904	2.2448e-05	0.000231002
Dync1li2	1791.15	0.943526	0.222576	4.23911	2.24404e-05	0.000231002
Afap1	2678.62	0.783146	0.18482	4.23733	2.2619e-05	0.000232605
Ssx2ip	737.654	0.90609	0.213854	4.23695	2.26577e-05	0.000232845
Wdr44	366.032	1.29649	0.306007	4.23679	2.26742e-05	0.000232858
Fat4	848.661	0.973933	0.229884	4.23663	2.26898e-05	0.000232861
Mybpc1	2782.97	0.844642	0.199374	4.23648	2.27052e-05	0.000232862
Soat1	1156.98	0.955578	0.225696	4.23392	2.29656e-05	0.000235216
Ppp1cc	356.368	1.37162	0.323949	4.23407	2.29502e-05	0.000235216
Washc5	875.907	1.03342	0.244144	4.23284	2.30756e-05	0.000236184
Cyld	370.735	1.13574	0.268488	4.23014	2.33544e-05	0.000238877
Tgif1	1333.2	0.980816	0.231945	4.22865	2.35096e-05	0.000240303
Tnrc6a	919.549	0.978818	0.231537	4.22748	2.36323e-05	0.000241395
Atf3	545.277	0.974344	0.230624	4.22482	2.39132e-05	0.000243992
Lrp4	1830.64	0.873988	0.206872	4.22477	2.39186e-05	0.000243992
Hnrnph2	391.889	1.28596	0.304407	4.22447	2.39508e-05	0.000244157
Itgb1bp2	2171.9	-0.760836	0.180179	-4.22266	2.41431e-05	0.000245953
Polr2c	283.124	-1.12352	0.266228	-4.22013	2.44164e-05	0.000248293
Gatd3a	355.886	-1.03067	0.244229	-4.2201	2.44194e-05	0.000248293
Pias2	602.721	1.07708	0.255228	4.22008	2.44217e-05	0.000248293
Dock7	717.479	0.969027	0.229654	4.21952	2.44828e-05	0.000248748
Zyg11b	636.182	0.961204	0.227808	4.21935	2.45006e-05	0.000248762
Kif21b	1898.11	0.866004	0.20534	4.21741	2.47126e-05	0.000250748
Dennd5b	453.728	1.18326	0.280597	4.21693	2.47647e-05	0.00025111
Slc16a3	1097.87	-0.891269	0.211389	-4.21625	2.48393e-05	0.000251698
Mvb12a	296.291	-1.1512	0.273061	-4.21591	2.48775e-05	0.000251918
Rpl36a-ps1	112.404	-1.59209	0.377744	-4.21475	2.50055e-05	0.000253045
Gm14303	375.363	-3.23103	0.767311	-4.21085	2.54414e-05	0.000257168
Crk	1419.63	0.833575	0.197968	4.21065	2.54635e-05	0.000257168
Nr1d2	239.302	1.35292	0.3213	4.21077	2.54502e-05	0.000257168
Rpl36a	475.261	-1.12023	0.266077	-4.21017	2.55179e-05	0.000257547
Gtf2h1	593.926	0.961652	0.228424	4.20994	2.55434e-05	0.000257633
Clasp1	2381.64	0.791941	0.188145	4.20921	2.56261e-05	0.000258172
Ndufb4	126.126	-1.48846	0.353622	-4.20917	2.56307e-05	0.000258172
Zc3h11a	152.535	1.58846	0.377464	4.20824	2.57369e-05	0.000258899
Gm44250	109.953	2.07766	0.493711	4.20826	2.5735e-05	0.000258899
Nsmce4a	158.581	-1.42591	0.338948	-4.20688	2.58922e-05	0.00026029
Ccni	1400.25	0.878395	0.208809	4.20669	2.59137e-05	0.000260334
Sgms2	198.674	1.42669	0.33925	4.20543	2.60592e-05	0.000261622
Marcks	3904.98	0.757776	0.180261	4.20377	2.62506e-05	0.00026337
Ebp	260.029	-1.12772	0.268356	-4.20232	2.6419e-05	0.000264885
Adam17	618.084	0.941258	0.224009	4.20188	2.64712e-05	0.00026506
Wapl	796.491	0.953848	0.227003	4.20192	2.64658e-05	0.00026506
Kctd12	293.248	1.17579	0.279913	4.20055	2.66262e-05	0.000266262
Nhlrc2	650.983	0.952277	0.226696	4.20068	2.66109e-05	0.000266262
Galnt4	304.204	1.21634	0.2897	4.19862	2.68552e-05	0.000268376
Tut7	692.958	0.9242	0.220177	4.19753	2.69839e-05	0.000269486
Neo1	968.64	1.00772	0.240088	4.19731	2.70106e-05	0.000269575
Lamtor5	130.942	-1.43852	0.34275	-4.19699	2.70484e-05	0.000269775
Hmg20b	438.209	-1.1147	0.265632	-4.19642	2.71162e-05	0.000270275
Ppp3cb	673.828	0.968711	0.230869	4.19593	2.71756e-05	0.00027069
Ppil1	396.732	-1.02517	0.244357	-4.19536	2.72435e-05	0.000271189
Cstb	165.942	-1.37624	0.328065	-4.19501	2.7286e-05	0.000271434
Dynll1	757.894	-1.05696	0.251966	-4.19485	2.73056e-05	0.000271452
Riok2	303.24	1.32889	0.316888	4.19355	2.7462e-05	0.000272829
Bhlhb9	238.648	1.3346	0.318366	4.19202	2.76487e-05	0.000274504
Gna13	969.676	1.01496	0.242146	4.19151	2.77099e-05	0.000274933
Ppp3ca	1291.52	0.92266	0.220211	4.18989	2.79094e-05	0.000276732
Socs7	1211.74	0.89485	0.213626	4.18886	2.80365e-05	0.000277811
Gm26493	16.6961	-5.72508	1.36718	-4.18752	2.82022e-05	0.00027909
Zscan26	277.63	1.28579	0.307046	4.18762	2.81899e-05	0.00027909
Specc1l	1406	0.82167	0.196383	4.18401	2.86413e-05	0.000283251
Rps18-ps1	89.0725	-1.70674	0.407951	-4.18369	2.86812e-05	0.000283462
Magi3	251.79	1.25982	0.301142	4.18347	2.87096e-05	0.000283559
Ift27	108.815	-1.56196	0.373428	-4.18278	2.8797e-05	0.000284237
Pdpr	401.429	1.04172	0.249082	4.18224	2.88656e-05	0.00028473
Sel1l	1830.6	0.827932	0.197974	4.18202	2.88931e-05	0.000284816
Trak2	738.746	0.922836	0.220713	4.18116	2.9002e-05	0.000285705
Aspm	310.715	1.18468	0.283449	4.17951	2.92142e-05	0.00028761
Sestd1	307.453	1.16427	0.27864	4.17841	2.9355e-05	0.000288753
Nr2f6	762.054	-1.05036	0.251384	-4.17831	2.93682e-05	0.000288753
E2f1	285.427	-1.11393	0.266693	-4.17684	2.95592e-05	0.000290443
Rpsa-ps9	52.9617	-2.31697	0.554753	-4.17657	2.95932e-05	0.00029059
Rab3gap2	956.195	0.92107	0.220615	4.175	2.97985e-05	0.000292417
Eif3k	1682.53	-0.876659	0.210023	-4.17412	2.99146e-05	0.000293367
Rbms1	1419.48	0.911663	0.218449	4.17334	3.00168e-05	0.000293991
Pcdh7	776.05	0.960604	0.230173	4.17341	3.00074e-05	0.000293991
St13	2467.12	0.761148	0.182415	4.17262	3.01112e-05	0.000294726
2810025M15Rik	523.09	-0.940426	0.22557	-4.1691	3.05799e-05	0.000298948
Arl5b	351.639	1.16402	0.279213	4.16892	3.06042e-05	0.000298948
Zfp318	303.655	1.43102	0.343253	4.16899	3.0595e-05	0.000298948
Ankhd1	727.321	1.08784	0.260949	4.1688	3.06211e-05	0.000298948
Lats1	599.595	1.08068	0.259253	4.16843	3.06705e-05	0.000299239
Vezf1	856.678	0.954181	0.228939	4.16784	3.07502e-05	0.000299824
Zfyve16	221.617	1.4617	0.350751	4.16734	3.08181e-05	0.000300102
Kmt5b	532.648	0.996956	0.239224	4.16746	3.0801e-05	0.000300102
Supt20	667.228	1.01228	0.243075	4.16449	3.12043e-05	0.000303668
Gm12739	36.7893	-2.61424	0.627881	-4.16359	3.13284e-05	0.000304488
Larp1	3202.55	0.830193	0.199388	4.16371	3.13119e-05	0.000304488
Fryl	1006.45	0.897848	0.215713	4.16223	3.15149e-05	0.000306105
Med1	1332.03	1.01355	0.243597	4.16077	3.17179e-05	0.00030788
Nbea	1052.44	0.85696	0.206057	4.15884	3.19864e-05	0.000310289
Sec23a	1175.84	0.854476	0.205488	4.15827	3.20665e-05	0.000310661
Mier3	359.434	1.17377	0.282274	4.15828	3.20652e-05	0.000310661
Ltn1	669.643	0.982312	0.236239	4.15813	3.2086e-05	0.000310661
Dnajb14	283.705	1.21327	0.291951	4.15575	3.2422e-05	0.000313714
Ddx50	516.788	1.03949	0.25016	4.15531	3.24842e-05	0.000314117
Ethe1	156.083	-1.52403	0.366845	-4.15441	3.26129e-05	0.000315161
Ankrd50	2136.71	0.798756	0.192293	4.15386	3.26918e-05	0.00031553
Mrpl34	181.364	-1.37424	0.330835	-4.15385	3.26925e-05	0.00031553
Cenpb	2520.66	-0.756136	0.182043	-4.15361	3.27276e-05	0.000315669
Lig4	135.571	1.73628	0.418137	4.15241	3.28991e-05	0.000317122
Gm5881	195.571	1.57668	0.379876	4.15051	3.31741e-05	0.000319571
Hspb3	165.774	-1.42058	0.342378	-4.14916	3.33698e-05	0.000321253
Ipo8	765.756	0.912615	0.220094	4.14647	3.37636e-05	0.000324839
Sema3e	678.886	0.958452	0.231219	4.14521	3.39508e-05	0.000326434
Fign	156.454	1.49661	0.361097	4.14462	3.40375e-05	0.000327061
Tmf1	506.988	1.04666	0.252691	4.14207	3.44179e-05	0.000330508
Lhfpl2	1266.99	0.810918	0.195891	4.13963	3.47866e-05	0.000333837
Dpp8	894.589	0.887005	0.214314	4.13882	3.49094e-05	0.000334715
Npepps	2008.11	0.779884	0.188435	4.13874	3.4922e-05	0.000334715
Naa30	337.666	1.19807	0.289492	4.13852	3.49561e-05	0.000334831
Smim13	420.711	1.15463	0.279079	4.13729	3.51434e-05	0.000336414
Ro60	479.681	1.21204	0.293027	4.13627	3.53002e-05	0.000337279
Tmem126a	276.166	-1.16899	0.282611	-4.13639	3.52808e-05	0.000337279
Wsb1	841.209	0.992195	0.239869	4.1364	3.52802e-05	0.000337279
Junb	1371.77	-1.02343	0.247441	-4.13607	3.53299e-05	0.00033735
Zbtb33	211.702	1.44186	0.349123	4.12994	3.62851e-05	0.000346254
Cdk2ap1	173.443	-1.34656	0.326109	-4.12918	3.64058e-05	0.000347189
Zfyve9	304.69	1.27429	0.308617	4.12903	3.64304e-05	0.000347206
Zfp280d	307.166	1.26679	0.306823	4.12872	3.64784e-05	0.000347446
Strn	260.644	1.26513	0.306486	4.12784	3.6618e-05	0.000348557
Ybx1-ps2	241.372	1.48328	0.359515	4.12579	3.69465e-05	0.000351465
Ythdf3	656.259	1.05814	0.256528	4.12484	3.70993e-05	0.000352698
Dld	754.296	1.03792	0.251642	4.1246	3.71373e-05	0.000352816
Ric1	506.309	0.983945	0.238563	4.12448	3.7158e-05	0.000352816
Alg11	258.221	1.22791	0.298038	4.11997	3.78928e-05	0.000359121
Mfap3	421.043	1.17394	0.284939	4.11997	3.78927e-05	0.000359121
Prickle1	850.771	0.895433	0.21733	4.12016	3.78604e-05	0.000359121
Usf3	427.457	1.09938	0.266851	4.11981	3.79184e-05	0.00035914
Klf5	1780.61	0.84132	0.204255	4.11896	3.80585e-05	0.000360243
Pabpc1	7940.73	0.725191	0.176103	4.11798	3.82206e-05	0.000361552
Arhgap32	548.732	0.996618	0.242029	4.11776	3.82577e-05	0.000361679
Ncoa2	838.16	0.910314	0.221119	4.11685	3.8409e-05	0.000362884
Mrps28	79.611	-1.79756	0.436849	-4.11484	3.87452e-05	0.000365606
Ctnna1	5651.19	0.703626	0.170995	4.11489	3.87369e-05	0.000365606
Zfp84	435.866	1.06443	0.258752	4.11372	3.89326e-05	0.000367148
Tmem86a	261.43	-1.09211	0.265498	-4.11344	3.89809e-05	0.000367375
Golga4	841.882	0.918368	0.223396	4.11094	3.94059e-05	0.000371151
Sltm	391.817	1.19759	0.291332	4.11073	3.94409e-05	0.000371252
Selenow	3546.82	-0.823506	0.200437	-4.10854	3.98167e-05	0.000374558
Rnf139	320.383	1.21675	0.29617	4.10828	3.98622e-05	0.000374754
Thbd	708.169	0.915486	0.222977	4.10574	4.03016e-05	0.000378651
Tmem168	508.712	1.03607	0.252371	4.10534	4.03726e-05	0.000379084
Tmcc3	625.291	0.946152	0.230625	4.10255	4.08621e-05	0.000383444
Tm9sf3	2193.53	0.841494	0.205127	4.10231	4.09041e-05	0.000383602
Gm23245	18.4515	-4.38592	1.06949	-4.10096	4.11447e-05	0.00038562
Capza2	1098.32	0.926053	0.225828	4.1007	4.11906e-05	0.000385813
Chmp1a	861.319	-0.823099	0.200923	-4.09659	4.19277e-05	0.000392476
Gm15427	847.019	-0.906752	0.221367	-4.09615	4.20087e-05	0.000392993
Ddah2	1978.32	-0.75453	0.184242	-4.09531	4.216e-05	0.000394166
Gapvd1	1183.54	0.82162	0.200681	4.09416	4.23702e-05	0.000395889
Man1a2	549.656	1.03905	0.2538	4.09397	4.24056e-05	0.000395976
Dis3	216.644	1.33867	0.327006	4.09372	4.24506e-05	0.000396153
Rpl36al	90.7849	-1.6861	0.41216	-4.09089	4.29724e-05	0.000400778
Fap	182.871	1.40265	0.342956	4.0899	4.31565e-05	0.000402248
H2ac15	599.649	-2.89568	0.708216	-4.08869	4.33812e-05	0.000404095
Pde4dip	5197.61	0.773812	0.189277	4.08826	4.34629e-05	0.000404609
A930004J17Rik	104.602	1.8882	0.462075	4.08634	4.38226e-05	0.000407708
Tpgs1	191.623	-1.3476	0.329841	-4.0856	4.39623e-05	0.000408758
Plce1	221.458	1.29196	0.316324	4.08429	4.42121e-05	0.00041083
Ptpn21	1770.37	0.779489	0.190872	4.08384	4.4298e-05	0.000411185
Bach1	533.64	0.982223	0.240517	4.0838	4.43043e-05	0.000411185
Mtmr1	146.776	1.53896	0.377092	4.08113	4.48168e-05	0.000415688
Cdh2	1903.19	0.818774	0.200782	4.07793	4.54376e-05	0.000421189
Ankrd28	615.042	0.924927	0.226838	4.07749	4.5525e-05	0.000421744
Epm2aip1	431.743	1.08299	0.265629	4.07707	4.56072e-05	0.000422248
Hspa13	430.3	1.12307	0.275532	4.076	4.58172e-05	0.000423934
Rbbp5	563.959	0.988863	0.242667	4.07498	4.6018e-05	0.000425534
Ppp1r35	163.731	-1.30207	0.319571	-4.07444	4.61247e-05	0.000426262
Hk2	1907.73	0.894729	0.219775	4.07111	4.67887e-05	0.000432136
Exosc5	279.163	-1.08389	0.266274	-4.07058	4.68958e-05	0.000432862
Commd1	261.597	-1.14365	0.281141	-4.06789	4.74402e-05	0.000437622
Lsm2	153.232	-1.46456	0.360067	-4.06745	4.75301e-05	0.000438186
Il17b	331.449	-1.18969	0.292526	-4.06694	4.7634e-05	0.000438879
Uhmk1	390.895	1.18963	0.292601	4.0657	4.78877e-05	0.000440949
Smim12	163.654	-1.28304	0.315607	-4.06532	4.79674e-05	0.000441149
H4c4	2089.78	-1.97471	0.485732	-4.06542	4.79454e-05	0.000441149
Zhx3	946.791	0.845656	0.208063	4.06442	4.81522e-05	0.000442454
Rnaseh2c	54.9748	-2.05944	0.506709	-4.06435	4.81673e-05	0.000442454
Paxx	249.473	-1.14438	0.281639	-4.06327	4.83892e-05	0.000444224
Pgrmc2	1105.5	0.880921	0.216822	4.06288	4.84702e-05	0.0004447
Ten1	148.937	-1.35571	0.333988	-4.05915	4.92518e-05	0.000451598
Gm25776	13.9167	-4.97298	1.2253	-4.05858	4.93711e-05	0.00045242
Gfpt1	1338.24	0.848096	0.209035	4.0572	4.96638e-05	0.000454829
Lama2	1058.13	0.869937	0.214507	4.05552	5.00232e-05	0.000457845
Ube2c	286.819	-1.3492	0.332746	-4.05474	5.01902e-05	0.000459097
Grhpr	372.454	-1.00926	0.248997	-4.05328	5.05043e-05	0.000461693
Spta1	194.629	1.34485	0.331825	4.05289	5.0588e-05	0.000461904
Esd	681.965	-0.856529	0.211335	-4.05295	5.05768e-05	0.000461904
Poldip2	614.432	-0.9146	0.225858	-4.04945	5.13371e-05	0.000468462
Arl14ep	787.484	0.973279	0.240514	4.04666	5.19538e-05	0.000473807
Dars	863.807	0.85836	0.212155	4.04592	5.21183e-05	0.000474208
Gm14494	112.011	-1.55137	0.383452	-4.04579	5.21475e-05	0.000474208
Gm43712	22.4783	-3.44097	0.850471	-4.04595	5.21103e-05	0.000474208
Nmral1	137.359	-1.37112	0.338872	-4.04614	5.207e-05	0.000474208
Rpl10	459.569	-1.03216	0.255121	-4.04576	5.21535e-05	0.000474208
Plekhh2	590.997	1.08284	0.26766	4.04556	5.21985e-05	0.000474334
Snhg6	153.769	-1.39995	0.346089	-4.04506	5.23102e-05	0.000475065
Fam126a	462.319	1.00101	0.247537	4.0439	5.2569e-05	0.00047695
Zfp771	126.075	-1.73795	0.429775	-4.04385	5.25804e-05	0.00047695
Pik3r1	779.048	0.992837	0.245555	4.04324	5.27184e-05	0.000477917
Atrx	548.432	1.0809	0.267368	4.04272	5.28338e-05	0.000478679
Chuk	380.252	1.11589	0.276099	4.04164	5.30791e-05	0.000480615
Gm11249	36.968	-2.57392	0.636965	-4.04091	5.32448e-05	0.000481829
Bzw1	1425.26	0.900631	0.223135	4.03626	5.43092e-05	0.00049117
Hccs	206.751	1.3339	0.330501	4.036	5.43702e-05	0.00049143
Ndufaf8	57.1934	-2.063	0.511445	-4.03367	5.49115e-05	0.000496028
Erbin	897.256	0.930331	0.23071	4.03247	5.51947e-05	0.00049829
Sertad2	837.235	0.930767	0.230982	4.0296	5.58711e-05	0.000504098
Celf2	1893.26	0.791663	0.196709	4.02455	5.7085e-05	0.000514745
Gadd45a	1472.59	0.826437	0.20542	4.02315	5.74239e-05	0.000517495
Socs6	199.743	1.41754	0.352451	4.02195	5.77194e-05	0.00051985
Gm10136	28.4462	-3.13213	0.778814	-4.02166	5.7789e-05	0.000520169
Htt	815.894	0.863961	0.214858	4.02108	5.79316e-05	0.000521145
Gm9493	50.6802	-2.17139	0.540132	-4.0201	5.81732e-05	0.000523009
Apobec2	592.035	-0.887156	0.220716	-4.01946	5.83329e-05	0.000524136
Eif2s2	646.876	0.971012	0.241648	4.01829	5.86219e-05	0.000526422
Fam13b	607.95	0.917666	0.228394	4.01791	5.87177e-05	0.000526972
Stk16	314.198	-1.02212	0.254467	-4.01671	5.90171e-05	0.000529041
Ap1s1	741.818	-0.831794	0.207084	-4.0167	5.90178e-05	0.000529041
Opa1	475.175	1.12345	0.279728	4.01624	5.9135e-05	0.00052978
Plekhj1	322.269	-1.03342	0.257323	-4.01606	5.91798e-05	0.00052987
Pggt1b	293.905	1.25627	0.31284	4.01568	5.92739e-05	0.000530401
Spsb2	220.802	-1.13291	0.282348	-4.01248	6.00854e-05	0.000537346
Tmem87a	508.961	1.05585	0.263221	4.01126	6.03957e-05	0.000539488
Heg1	1724.15	0.837262	0.208721	4.01139	6.03632e-05	0.000539488
Lims1	776.914	0.904202	0.225478	4.01016	6.06786e-05	0.000541697
Lrwd1	402.26	-0.999787	0.249393	-4.00888	6.10067e-05	0.000544079
Ep300	1263.84	0.877722	0.218946	4.00884	6.10168e-05	0.000544079
Prelid1	2345.56	-0.74747	0.186633	-4.00503	6.20087e-05	0.000552599
Rel	118.586	1.86871	0.466621	4.00477	6.20791e-05	0.000552904
Pam	708.061	0.884425	0.220896	4.00381	6.23303e-05	0.000554123
4930402H24Rik	586.245	0.952631	0.237928	4.00386	6.23173e-05	0.000554123
Bche	119.179	2.03775	0.508967	4.00369	6.23616e-05	0.000554123
Nop53	1030.9	-0.782655	0.19547	-4.00397	6.22888e-05	0.000554123
Antxr1	1758.25	0.85817	0.214358	4.00344	6.24289e-05	0.000554398
Gm20570	71.5153	-2.08837	0.521703	-4.00299	6.2547e-05	0.000555123
Mrps26	215.511	-1.15217	0.28799	-4.00071	6.31515e-05	0.000560162
Cse1l	690.111	0.977071	0.244306	3.99937	6.3511e-05	0.000563022
Gm5513	114.076	1.67931	0.419925	3.99907	6.35927e-05	0.000563418
Rpa2	231.268	-1.17269	0.293301	-3.99824	6.3815e-05	0.00056506
Dync2h1	168.535	1.44555	0.361673	3.99685	6.41905e-05	0.000568054
H2ac6	304.795	-3.51463	0.879446	-3.99642	6.43085e-05	0.000568768
Polr1a	1874.51	0.766476	0.191864	3.99489	6.47255e-05	0.000572124
Fam91a1	582.364	0.943331	0.236197	3.99384	6.50119e-05	0.000573989
Med12	1265.6	0.858444	0.214936	3.99395	6.49802e-05	0.000573989
Arpc2	2478.28	0.771736	0.193301	3.99241	6.54063e-05	0.000577137
Bckdha	522.341	-0.937353	0.234903	-3.99039	6.59646e-05	0.00058139
Spsb3	243.342	-1.12068	0.280838	-3.9905	6.5935e-05	0.00058139
Ap1s2	326.993	1.37153	0.343743	3.98998	6.60789e-05	0.00058206
Gabpb2	381.092	1.02438	0.25679	3.98918	6.63019e-05	0.000583687
Sertad1	483.166	-0.969972	0.243191	-3.98852	6.64874e-05	0.000584982
Igfbp5	88239.9	0.846288	0.212234	3.98752	6.67673e-05	0.000587105
Actr3-ps	421.242	0.979529	0.245661	3.98732	6.68244e-05	0.000587268
Apaf1	624.972	0.933973	0.234277	3.98662	6.70214e-05	0.00058866
Champ1	629.939	0.909989	0.228277	3.98634	6.71004e-05	0.000589014
Pafah1b3	590.856	-0.930482	0.23344	-3.98596	6.72069e-05	0.000589609
Ly75	169.142	1.40412	0.352568	3.98257	6.81753e-05	0.00059776
Rnf38	594.582	1.0244	0.257308	3.9812	6.85671e-05	0.000600849
Ckb	7734.66	-0.796127	0.20013	-3.97804	6.94854e-05	0.000608546
Exoc2	311.632	1.09595	0.275522	3.97772	6.95791e-05	0.000609017
Rpa3	51.5898	-2.24899	0.565531	-3.97677	6.98574e-05	0.000611102
Arpc4	1224.89	-0.773243	0.194487	-3.9758	7.0143e-05	0.000613248
Nav1	3345.64	0.776025	0.195195	3.97564	7.01912e-05	0.000613318
Elob	1581.59	-0.742742	0.186867	-3.97471	7.04637e-05	0.000615345
Btbd10	271.529	1.15909	0.291848	3.97155	7.14068e-05	0.000623224
Crkl	962.963	0.827853	0.208512	3.97028	7.17883e-05	0.000626195
Hist1h2bp	8.7106	-7.40474	1.8653	-3.96974	7.19513e-05	0.000627257
Ctsd	2111.6	-0.891859	0.224852	-3.96643	7.29563e-05	0.000635655
Bok	223.272	-1.18167	0.298011	-3.96519	7.33382e-05	0.000637523
Ndufs2	3390.23	-0.711352	0.179389	-3.96542	7.32663e-05	0.000637523
Ets1	680.089	0.884395	0.223038	3.96522	7.33272e-05	0.000637523
Rufy2	226.172	1.20409	0.30364	3.96553	7.32345e-05	0.000637523
Ccar1	904.299	0.882463	0.222695	3.96266	7.41207e-05	0.000643958
Akr1b3	494.749	-1.01504	0.256205	-3.96182	7.43794e-05	0.000645837
Rbx1-ps	50.7468	-2.09017	0.527644	-3.96133	7.45331e-05	0.000646803
Tbck	399.409	1.16461	0.294132	3.95947	7.5115e-05	0.000651481
Zbtb6	161.816	1.56208	0.394609	3.95854	7.54095e-05	0.000653664
Ccdc186	451.478	1.18586	0.299587	3.95831	7.54815e-05	0.000653915
Isg15	80.6048	-1.73362	0.438195	-3.95629	7.61236e-05	0.000659103
Synj1	282.973	1.09309	0.276336	3.95565	7.63264e-05	0.000660483
B930095G15Rik	108.845	1.61617	0.408641	3.95498	7.65426e-05	0.000661978
Wac	730.419	0.992458	0.251059	3.95308	7.71503e-05	0.000666856
Pold4	177.255	-1.34366	0.340017	-3.95175	7.75824e-05	0.00067021
Cald1	3003.83	0.746186	0.188887	3.95044	7.80085e-05	0.000673509
Mki67	871.251	0.890109	0.225392	3.94916	7.84274e-05	0.000676742
Nfkbiz	431.04	0.944424	0.239166	3.94883	7.85355e-05	0.000677291
Trim35	5350.9	0.78827	0.199667	3.94793	7.88285e-05	0.000679433
Wdr74	424.852	-0.938345	0.237693	-3.94772	7.88978e-05	0.000679645
Mdh1	942.684	-0.792211	0.200685	-3.94754	7.89585e-05	0.000679784
Mtln	76.6121	-1.82975	0.463555	-3.94722	7.90655e-05	0.000680321
Rps15a-ps7	74.9208	-1.80273	0.456789	-3.94652	7.92959e-05	0.000681918
Utp15	327.342	1.04362	0.264505	3.94558	7.96086e-05	0.00068422
Nubp2	158.653	-1.27699	0.323862	-3.94301	8.04655e-05	0.000691195
Gm22711	16.0218	-4.61617	1.17121	-3.94137	8.10164e-05	0.000695536
Hsp90b1	4266.15	0.822637	0.208749	3.94079	8.12131e-05	0.000696831
Snora62	18.2805	-3.71223	0.942193	-3.93999	8.14835e-05	0.000698758
Med11	97.9445	-1.61432	0.409936	-3.93798	8.21698e-05	0.00070385
Nol11	754.284	0.886261	0.225055	3.93798	8.21694e-05	0.00070385
Tanc1	2456.84	0.746694	0.189623	3.93777	8.22408e-05	0.000703983
Arhgap35	2617.89	0.791153	0.200919	3.93767	8.22778e-05	0.000703983
Gm22270	49.9916	-2.31683	0.588478	-3.93699	8.25107e-05	0.000704788
Zfp329	136.209	1.67651	0.42583	3.93704	8.24924e-05	0.000704788
Smchd1	491.907	1.05034	0.26678	3.9371	8.24727e-05	0.000704788
Acaa1a	337.097	-0.989827	0.251541	-3.93505	8.31786e-05	0.000710096
Paxbp1	195.653	1.47311	0.37439	3.9347	8.33013e-05	0.000710745
Ern1	379.929	1.03232	0.262384	3.93439	8.34077e-05	0.000711253
Aff1	1707.38	0.769479	0.195699	3.93194	8.4263e-05	0.000718145
Desi2	622.245	0.967044	0.24602	3.93076	8.46779e-05	0.000721278
2610008E11Rik	219.959	1.41078	0.359018	3.92955	8.51058e-05	0.000724517
Rbm6	435.142	1.03835	0.264344	3.92802	8.56466e-05	0.000728714
Palld	9178.43	0.7365	0.187578	3.92636	8.62413e-05	0.000733025
Erlec1	275.04	1.33069	0.338914	3.92634	8.62495e-05	0.000733025
Jade1	515.376	0.91533	0.233215	3.92484	8.6788e-05	0.000737189
Odc1	2286.14	0.894847	0.228056	3.9238	8.71625e-05	0.000739546
Gm23946	15.4344	-4.0955	1.04375	-3.92384	8.71499e-05	0.000739546
Lars	2771.06	0.818924	0.208739	3.92321	8.73786e-05	0.000740967
Fhl3	768.523	-0.952447	0.242938	-3.92054	8.83505e-05	0.000748791
Nedd9	220.474	1.18886	0.30328	3.92002	8.85421e-05	0.000749998
Tbc1d23	279.753	1.13149	0.288724	3.91892	8.89452e-05	0.000752994
Lmo7	1334.38	0.809735	0.206728	3.91691	8.96895e-05	0.000758873
Rab14	1473.67	0.757713	0.193467	3.91649	8.98466e-05	0.00075978
Gm6883	192.31	1.56779	0.400441	3.91515	9.03494e-05	0.000763608
Snf8	299.073	-1.01041	0.258122	-3.91446	9.0608e-05	0.000765369
Gm5566	34.336	-2.57697	0.658437	-3.91377	9.08655e-05	0.000766864
Meis1	714.295	0.890282	0.227477	3.91372	9.08857e-05	0.000766864
Phf3	695.303	0.962801	0.246051	3.91301	9.11534e-05	0.000768697
Ikzf5	216.549	1.3976	0.357203	3.91261	9.1304e-05	0.000769541
Etfdh	465.214	0.977132	0.249774	3.91206	9.15134e-05	0.000770879
Rps11-ps3	27.4781	-2.76415	0.706651	-3.91163	9.16768e-05	0.000771829
Casd1	228.276	1.28955	0.329732	3.9109	9.19545e-05	0.000773739
Tnnt1	5078.89	-0.710562	0.181699	-3.91067	9.20421e-05	0.000774048
Psmd8	2449.88	-0.785595	0.200923	-3.90992	9.23263e-05	0.000775581
Dyrk2	1396.53	0.78354	0.200396	3.90995	9.23141e-05	0.000775581
Gm16082	18.0675	-3.96292	1.01392	-3.9085	9.28713e-05	0.000779303
Mcc	358.134	1.00188	0.256335	3.9085	9.28716e-05	0.000779303
Gpaa1	484.179	-0.987516	0.252674	-3.90826	9.29633e-05	0.000779643
Rbis	90.1116	-1.87911	0.480926	-3.90726	9.33473e-05	0.000782432
Nampt	397.205	1.18276	0.302812	3.90594	9.38606e-05	0.000786302
Kif21a	101.697	1.79643	0.459977	3.90547	9.4041e-05	0.00078738
Mrps17	408.139	-0.932071	0.238674	-3.90521	9.4142e-05	0.000787792
Sdhaf4	107.755	-1.49232	0.382261	-3.90394	9.46389e-05	0.000791516
Mia3	842.988	0.97475	0.249716	3.90344	9.48347e-05	0.000792718
Ppp1cb	1510.07	0.819805	0.210035	3.90318	9.49357e-05	0.000793127
Tbc1d24	642.237	0.859059	0.220121	3.90266	9.5142e-05	0.000794415
Timm10b	89.228	-1.67998	0.430615	-3.90135	9.56578e-05	0.000798284
Thada	436.868	0.97168	0.249099	3.90078	9.58821e-05	0.000799717
Svbp	1638.44	-0.743567	0.190642	-3.90033	9.60597e-05	0.000800761
Zfp131	530.82	1.0114	0.259326	3.9001	9.61543e-05	0.00080111
Zkscan7	109.761	1.63277	0.418734	3.8993	9.64726e-05	0.000803323
Kctd9	586.487	0.927142	0.237791	3.89898	9.65985e-05	0.000803932
Fgf7	104.602	1.77104	0.454284	3.89853	9.67768e-05	0.000804976
Gm47586	64.4953	2.16155	0.554633	3.89727	9.72823e-05	0.000808739
Bloc1s1	64.7736	-2.06892	0.531022	-3.89611	9.77486e-05	0.000812172
Pafah1b1	1840.7	0.788581	0.202485	3.89451	9.83965e-05	0.00081711
Ar	173.405	1.34471	0.345495	3.89215	9.93618e-05	0.000824676
Smap1	469.325	1.01333	0.260407	3.89134	9.96942e-05	0.000826736
Hcfc2	431.858	1.02505	0.263424	3.89128	9.97186e-05	0.000826736
Synrg	706.173	0.941861	0.24207	3.89086	9.98901e-05	0.000827707
Ehbp1	198.579	1.3438	0.345385	3.89072	9.99468e-05	0.000827727
Ube2e3	534.715	-0.933574	0.240021	-3.88956	0.000100428	0.000830806
Spg20	1568.31	0.742231	0.190825	3.8896	0.000100412	0.000830806
Cox7a2l	785.703	-0.855096	0.219882	-3.88888	0.000100706	0.000832657
Ssbp3	2392.04	0.696567	0.179191	3.8873	0.000101366	0.000837659
Gm22317	26.084	-2.82082	0.725759	-3.88672	0.000101608	0.000838902
Nol8	173.872	1.67456	0.430845	3.88667	0.000101627	0.000838902
Rbfox2	9045.29	0.6574	0.169212	3.88507	0.000102301	0.000844009
Zfp407	354.14	1.01802	0.262065	3.88463	0.000102488	0.000845093
Syne2	827.503	0.900845	0.231914	3.88439	0.000102587	0.000845454
Zc3h15	448.773	0.996992	0.25668	3.88419	0.000102672	0.000845669
Dhrs7b	201.348	-1.13233	0.291533	-3.88407	0.000102724	0.000845669
Ints4	635.431	0.899654	0.231658	3.88354	0.000102945	0.000847026
Ino80	591.684	0.874479	0.225232	3.88257	0.00010336	0.000849983
Gm5425	33.2934	-2.54762	0.656236	-3.88217	0.000103527	0.000850899
Dclre1a	119.324	1.55029	0.399373	3.88182	0.000103677	0.000851671
Rab18	732.887	1.08074	0.278429	3.88156	0.000103787	0.000852116
Zfp961	62.0865	2.36348	0.608965	3.88115	0.000103964	0.000853114
Ppan	570.498	-0.977703	0.25195	-3.88054	0.000104224	0.00085478
Tmx1	360.436	1.09279	0.281676	3.87959	0.000104632	0.000857666
Ptma	907.044	-0.959601	0.24736	-3.87937	0.000104728	0.000857991
Hspbp1	324.008	-1.07793	0.277954	-3.8781	0.000105276	0.000862017
Tm2d3	120.214	-1.38538	0.357431	-3.87594	0.000106212	0.000869218
Rnf19a	552.008	0.909816	0.234756	3.87558	0.000106373	0.000870066
Npr3	92.8753	1.84815	0.476895	3.87539	0.000106454	0.000870256
Afdn	763.618	0.867247	0.223793	3.87521	0.000106531	0.000870425
Gm14539	82.8685	-1.77268	0.45788	-3.8715	0.000108167	0.000883312
Fabp3	175.914	-1.21033	0.312713	-3.87042	0.000108649	0.000886302
Dlat	1270.94	0.851851	0.220091	3.87045	0.000108633	0.000886302
Hnrnpul2	1326.8	0.865167	0.22356	3.86996	0.000108853	0.000887488
Zbtb41	219.136	1.40108	0.362102	3.86929	0.000109151	0.000889441
Rictor	412.765	0.997724	0.257896	3.86872	0.00010941	0.000891079
Gm48338	35.8114	-2.99024	0.773007	-3.86832	0.00010959	0.000892064
Fbxo38	713.951	0.883209	0.228651	3.86269	0.000112143	0.000912362
Tmem123	648.715	0.877578	0.22726	3.86155	0.000112669	0.000916147
Fbxo30	318.233	1.14778	0.297244	3.86141	0.000112732	0.000916176
Chn1	911.822	0.843217	0.218394	3.86099	0.000112927	0.000917268
Nme4	250.044	-1.08447	0.280896	-3.86076	0.000113034	0.000917644
Vps8	794.584	0.948428	0.2457	3.86011	0.000113336	0.000919614
Sash1	1266.06	0.855879	0.221801	3.85877	0.000113957	0.000924155
Poglut1	378.514	1.01579	0.263271	3.85834	0.000114158	0.000925295
Cap2	1751.93	0.737854	0.191243	3.85821	0.000114222	0.000925319
Gm13493	102.916	-1.60132	0.415114	-3.85756	0.000114527	0.000926442
Slc25a39	1022.08	-0.861897	0.223429	-3.85758	0.000114516	0.000926442
Rbm24	2950.33	0.711556	0.184459	3.85752	0.000114543	0.000926442
Metrn	175.578	-1.28956	0.334417	-3.85616	0.000115184	0.000931132
Rdx	967.388	0.824338	0.21378	3.85601	0.000115254	0.000931205
Eif4g2	11948.2	0.829975	0.215407	3.85305	0.000116654	0.000942013
Rtraf-ps	100.346	-1.52985	0.397086	-3.8527	0.000116823	0.000942877
Slc26a2	312.372	1.17164	0.304189	3.85168	0.000117309	0.000946301
Klhl20	436.306	0.975306	0.253239	3.85133	0.000117476	0.000947145
Psat1	4104.4	0.859452	0.223231	3.85005	0.000118093	0.00095162
Pum1	1905.55	0.743919	0.193235	3.84982	0.000118204	0.00095201
Abca8b	143.787	1.7209	0.447094	3.84908	0.00011856	0.000954369
Trim37	532.001	0.900549	0.233983	3.84877	0.00011871	0.000955074
Psmb6-ps2	18.4604	-3.63601	0.945189	-3.84686	0.000119643	0.00096207
Zzz3	562.849	0.988469	0.256981	3.84647	0.000119831	0.000963073
Rnf24	301.827	1.11024	0.288653	3.84626	0.000119932	0.000963379
Gm14150	70.419	-1.76613	0.459296	-3.84529	0.000120409	0.00096568
S100pbp	483.781	0.946935	0.246253	3.84537	0.000120372	0.00096568
Mid1	1007.92	0.809204	0.210439	3.84532	0.000120395	0.00096568
Arid5b	2005.15	0.815769	0.212165	3.84498	0.000120564	0.000965907
Mcrip1	1218.38	-0.736881	0.191647	-3.845	0.000120553	0.000965907
Guk1	327.42	-0.971603	0.252731	-3.84442	0.000120839	0.000967603
Ccdc127	525.271	1.05453	0.274328	3.84406	0.000121016	0.000968509
Nup98	1563.62	0.825093	0.214677	3.84342	0.000121333	0.000970539
Prpf39	152.781	1.69757	0.441991	3.84074	0.000122665	0.000980676
Klhl9	933.684	0.965922	0.251535	3.84011	0.000122979	0.000982669
Rapgef2	556.996	0.929967	0.242214	3.83945	0.000123311	0.000984289
Rpl32	3586.78	-2.19959	0.572891	-3.83945	0.000123309	0.000984289
Exoc5	379.091	1.10294	0.287479	3.83658	0.000124758	0.000995321
Rsf1	449.814	1.18115	0.307954	3.83547	0.000125325	0.00099932
Mindy2	183.694	1.36093	0.355148	3.83202	0.000127097	0.00101292
Atf2	416.686	1.14664	0.299263	3.83154	0.000127346	0.00101437
Taf15	576.656	0.919308	0.239957	3.83113	0.000127554	0.0010155
Msrb1	203.732	-1.19111	0.311014	-3.82976	0.00012827	0.00102066
Fdft1	883.187	-0.795515	0.207769	-3.82883	0.000128752	0.00102396
Wdr11	583.761	0.879982	0.229857	3.82838	0.000128988	0.00102531
Frmd6	578.996	0.869817	0.227231	3.82789	0.000129244	0.00102681
Acadsb	305.32	1.08114	0.282519	3.8268	0.00012982	0.00103031
Zfp617	83.6872	1.91056	0.499255	3.82681	0.000129812	0.00103031
Vegfb	345.152	-1.18924	0.310896	-3.82521	0.000130659	0.00103642
Mtrex	572.827	0.889439	0.232646	3.82314	0.000131765	0.00104465
Kpna1	537.052	1.00127	0.262078	3.8205	0.000133179	0.00105532
Exoc3l4	92.3981	-1.5303	0.400576	-3.82024	0.000133321	0.00105589
Mrpl23	131.387	-1.34573	0.352294	-3.8199	0.000133503	0.00105679
Ccng1	888.578	0.873058	0.228565	3.81974	0.000133593	0.00105695
Stk38	1099.45	0.7981	0.209009	3.81849	0.000134269	0.00106174
1810013L24Rik	800.56	0.820201	0.214813	3.81821	0.000134426	0.00106243
Cyfip1	1880.27	0.718305	0.18821	3.8165	0.000135356	0.00106923
Gtf2h2	219.378	1.25819	0.329735	3.81577	0.000135759	0.00107185
Ssbp4	612.112	-1.07922	0.282902	-3.81482	0.000136285	0.00107545
Nbeal1	445.771	1.15725	0.303447	3.8137	0.000136902	0.00107976
Lamb1	7178.02	0.755211	0.19804	3.81342	0.000137056	0.00108042
Set	1853.27	0.809766	0.21238	3.81281	0.000137395	0.00108253
Sf3b1	2370.37	0.853444	0.223848	3.81261	0.000137509	0.00108287
Pdcd5	105.964	-1.56263	0.409877	-3.81243	0.000137607	0.00108308
Eif5a	5907.76	-0.67826	0.177929	-3.81198	0.00013786	0.00108451
Dmxl2	83.6663	1.96072	0.514602	3.81017	0.00013887	0.00109189
Rnf7	544.331	-1.01638	0.266849	-3.80881	0.000139635	0.00109734
Phf20l1	316.882	1.17573	0.308704	3.8086	0.000139754	0.0010977
Eri2	136.266	1.52321	0.400259	3.80555	0.000141489	0.00111076
Cggbp1	866.705	0.96531	0.253797	3.80347	0.000142683	0.00111956
Bptf	1557.9	0.861745	0.226801	3.79957	0.000144946	0.00113673
Ap3m1	220.076	1.28651	0.338635	3.7991	0.000145225	0.00113833
Sypl	1071.33	0.830189	0.218632	3.79719	0.000146344	0.00114651
Cavin2	445.967	0.959569	0.252737	3.79671	0.000146629	0.00114815
Gm7265	46.5125	2.76999	0.729749	3.79581	0.000147162	0.00115173
Ptprg	935.87	0.824756	0.217307	3.79535	0.000147437	0.00115329
Psmb4	2289.97	-0.739704	0.19491	-3.79509	0.000147588	0.00115388
Arcn1	1682.68	0.710206	0.187217	3.79348	0.000148548	0.0011608
Phlpp1	1254.42	0.759548	0.200261	3.79279	0.000148966	0.00116347
Vamp3	544.405	1.03294	0.272451	3.79128	0.000149875	0.00116996
Tsc22d2	1337.71	0.814594	0.21488	3.79093	0.000150085	0.001171
Gm49336	326.616	1.18066	0.311578	3.7893	0.000151075	0.00117812
Epha3	265.929	1.13864	0.300707	3.78653	0.000152764	0.00119008
Lpar4	173.32	1.6208	0.42803	3.78665	0.000152692	0.00119008
Itpripl2	1990.7	0.709355	0.187435	3.78453	0.000153999	0.00119908
Lamtor1	750.714	-0.838737	0.221657	-3.78395	0.000154359	0.00120127
Nfxl1	163.719	1.42254	0.37599	3.78344	0.000154674	0.0012025
H2ac10	273.796	-2.65518	0.701772	-3.78353	0.000154621	0.0012025
Mynn	205.594	1.35243	0.35752	3.7828	0.000155072	0.00120497
Psmg3	165.466	-1.2153	0.321433	-3.78088	0.000156278	0.00121372
Serinc1	1354.8	0.936603	0.24773	3.78075	0.000156359	0.00121373
Cuta	445.887	-0.969877	0.256628	-3.77932	0.000157257	0.00122009
Emc10	1313.78	-0.75741	0.200492	-3.77775	0.000158249	0.00122716
Sema6a	1370.76	0.783648	0.207474	3.77708	0.000158675	0.00122983
Upf2	297.01	1.14131	0.302544	3.77238	0.000161697	0.00125261
Avl9	168.465	1.40225	0.371943	3.77006	0.00016321	0.0012637
Tet1	208.857	1.34158	0.355987	3.76863	0.000164146	0.0012703
Foxp1	1013.1	0.814	0.216019	3.7682	0.000164431	0.00127186
Fras1	1005.87	0.770442	0.204547	3.76658	0.000165502	0.00127949
Ptges2	254.186	-1.01187	0.268727	-3.76542	0.000166267	0.00128462
Ipo11	420.468	0.940729	0.24984	3.76532	0.000166335	0.00128462
Klhl11	171.167	1.27587	0.338886	3.76489	0.000166622	0.00128619
Pcgf3	1219.08	0.822974	0.218701	3.76301	0.000167878	0.00129523
Drosha	1385.39	0.793042	0.210771	3.76257	0.000168173	0.00129685
Dctn3	567.029	-0.887633	0.235945	-3.76203	0.000168538	0.00129901
Fnip1	306.852	1.11753	0.297099	3.76148	0.000168913	0.00130124
Abcg2	540.324	0.93628	0.248943	3.76102	0.000169219	0.00130294
Ywhab	2936.22	0.716738	0.190738	3.75772	0.00017147	0.0013196
Dip2c	1591.96	0.80281	0.213687	3.75694	0.000172	0.00132301
Lclat1	447.586	1.04529	0.278242	3.75677	0.000172122	0.00132328
Mtmr6	517.227	0.914094	0.243379	3.75584	0.000172759	0.00132751
Gm10698	173.719	-1.2092	0.322246	-3.75242	0.000175137	0.0013451
Gxylt1	192.581	1.27779	0.340675	3.75076	0.0001763	0.00135335
Ccdc80	929.395	0.772716	0.206067	3.74983	0.000176953	0.00135768
Ahi1	192.27	1.23415	0.329217	3.74876	0.000177713	0.00136282
Emg1	583.909	-0.872678	0.232868	-3.74751	0.000178596	0.00136863
Osmr	260.775	1.16235	0.310171	3.74744	0.000178649	0.00136863
Cul5	503.422	0.906289	0.241901	3.74653	0.000179296	0.00137289
Eya4	661.069	0.877704	0.234308	3.74595	0.000179715	0.00137535
Cacul1	487.545	0.955414	0.255061	3.74583	0.000179798	0.00137535
Rfc3	235.118	-1.15423	0.308235	-3.74464	0.000180652	0.0013805
Tanc2	422.641	1.0497	0.280322	3.74464	0.00018065	0.0013805
Gm44335	11.3601	-5.32925	1.4233	-3.74431	0.000180892	0.00138164
Zfp521	947.993	0.858865	0.229425	3.74355	0.000181435	0.0013844
Tmem109	873.815	-0.804863	0.214994	-3.74365	0.000181364	0.0013844
Map2k2	1864.3	-0.691923	0.185022	-3.73968	0.000184254	0.0014052
Polr1d	286.381	-1.00891	0.26989	-3.73822	0.00018533	0.0014127
Acsl4	829.449	0.846775	0.226562	3.7375	0.000185862	0.00141605
[truncated: 53,292 more rows]
